# Supplementary material for: Alzheimer’s disease alters the transcriptomic profile of natural killer cells at single-cell resolution
Source: Front Immunol. 2022 Nov 2;13:1004885. doi: 10.3389/fimmu.2022.1004885 (PMC9666759; doi:10.3389/fimmu.2022.1004885)
Supplement: Supplementary file 2 [file Table_1.xlsx]

## Sheet: NK0
Gene	p_val	avg_log2FC	pct.1	pct.2	p_val_adj
FCER1G	2.28314e-90	0.905518	0.912	0.605	4.04733e-86
SPON2	1.2592e-79	0.821929	0.938	0.747	2.23218e-75
CD69	4.06149e-38	0.802097	0.795	0.673	7.19981e-34
KLRB1	3.20073e-54	0.726855	0.889	0.714	5.67393e-50
TMIGD2	4.24888e-24	0.707314	0.31	0.171	7.53199e-20
CD160	1.48483e-23	0.669973	0.33	0.184	2.63215e-19
FOS	6.58848e-22	0.668948	0.728	0.589	1.16794e-17
PTGDS	4.04511e-10	0.652314	0.415	0.307	7.17077e-06
MIR24-2	3.33762e-19	0.597703	0.597	0.491	5.91659e-15
NR4A2	2.47533e-13	0.5577	0.445	0.361	4.38801e-09
ZBTB16	5.48186e-17	0.555605	0.285	0.173	9.71769e-13
GK5	6.13375e-13	0.545499	0.346	0.25	1.08733e-08
GSN	6.1279e-14	0.523855	0.267	0.171	1.08629e-09
ZFP36	4.70062e-15	0.495859	0.811	0.775	8.33279e-11
PPP1R15A	1.88716e-23	0.473233	0.863	0.795	3.34537e-19
LINC00299	3.3618e-15	0.472486	0.315	0.201	5.95946e-11
GZMM	1.45122e-30	0.4676	0.891	0.794	2.57257e-26
C1orf162	3.34154e-13	0.467528	0.403	0.298	5.92355e-09
SH2D1B	2.58931e-19	0.465457	0.626	0.519	4.59006e-15
CD7	5.06931e-41	0.463147	0.955	0.853	8.98636e-37
BTG2	4.17798e-07	0.454998	0.424	0.375	0.00740631
CLIC3	1.54467e-13	0.45185	0.696	0.627	2.73824e-09
GZMB	5.289e-38	0.451614	0.982	0.888	9.3758e-34
CD38	1.52889e-12	0.451005	0.266	0.171	2.71026e-08
MYADM	6.76779e-15	0.447648	0.632	0.543	1.19973e-10
TSC22D3	1.06417e-35	0.442269	0.987	0.953	1.88646e-31
UNC119	1.62176e-10	0.437745	0.19	0.114	2.8749e-06
RHOC	1.20851e-17	0.433971	0.63	0.557	2.14232e-13
YPEL5	2.02828e-11	0.43281	0.497	0.419	3.59553e-07
IFNG	2.7578e-06	0.42863	0.265	0.207	0.0488875
TUBA1A	1.96523e-12	0.428293	0.665	0.634	3.48377e-08
LAIR1	8.50465e-11	0.422947	0.319	0.237	1.50762e-06
RNF125	1.13075e-12	0.416514	0.46	0.375	2.00448e-08
RASSF4	4.17748e-08	0.413286	0.244	0.176	0.000740542
LBH	1.0792e-10	0.412196	0.505	0.433	1.91309e-06
TAGAP	9.81727e-13	0.40458	0.561	0.488	1.74031e-08
RMRP	0.0425106	0.404451	0.064	0.047	1
KIR2DL1	2.80134e-09	0.40123	0.158	0.087	4.96594e-05
MSN	5.29859e-19	0.399625	0.84	0.807	9.39282e-15
PMAIP1	5.11303e-07	0.398443	0.281	0.221	0.00906387
ARL4A	1.32997e-08	0.392772	0.305	0.236	0.000235763
NCR3	2.09253e-09	0.391955	0.486	0.428	3.70942e-05
LAT2	9.61683e-09	0.377167	0.355	0.289	0.000170478
CD8A	3.81346e-06	0.376984	0.219	0.158	0.0676011
PRSS23	2.99583e-12	0.372025	0.645	0.565	5.31072e-08
SIGLEC7	7.78175e-08	0.370801	0.196	0.131	0.00137947
LINC-PINT	3.54247e-12	0.364234	0.489	0.407	6.27973e-08
GNG2	1.38172e-16	0.360793	0.779	0.69	2.44937e-12
RBM39	1.37283e-13	0.357265	0.753	0.741	2.43362e-09
APLP2	1.41215e-06	0.356188	0.269	0.213	0.0250331
CCNH	5.73257e-06	0.35355	0.437	0.4	0.101621
MAPRE2	8.43787e-10	0.351867	0.603	0.559	1.49578e-05
AGTRAP	2.94014e-09	0.349841	0.388	0.316	5.21199e-05
DAB2	2.05722e-09	0.347829	0.148	0.082	3.64684e-05
CTSD	1.49491e-15	0.345898	0.798	0.758	2.65002e-11
LAPTM5	1.86828e-23	0.343632	0.908	0.871	3.3119e-19
GSTM2	3.72188e-08	0.340429	0.127	0.069	0.000659778
LINC00861	8.11532e-07	0.33878	0.448	0.408	0.014386
CCL3	2.44301e-06	0.338008	0.213	0.15	0.0433072
FTH1	1.27347e-28	0.333924	0.987	0.977	2.25749e-24
PSAP	1.1233e-10	0.333885	0.69	0.647	1.99128e-06
NKG7	6.51334e-56	0.33165	1	0.996	1.15462e-51
2022-09-09	1.39155e-11	0.330713	0.658	0.619	2.4668e-07
KLF6	7.42097e-15	0.330056	0.933	0.917	1.31552e-10
CCL4	9.56889e-05	0.329941	0.591	0.56	1
C16orf80	7.52088e-05	0.325797	0.22	0.173	1
IDS	5.82317e-09	0.324081	0.602	0.567	0.000103227
FEZ1	1.53398e-05	0.3217	0.17	0.122	0.271929
ZBTB1	8.61554e-06	0.320848	0.355	0.312	0.152728
PDE4D	9.00543e-05	0.320784	0.254	0.212	1
VPS37B	4.95895e-06	0.31246	0.343	0.3	0.0879073
SERTAD1	9.91318e-06	0.311478	0.254	0.201	0.175731
CPQ	1.68446e-05	0.311454	0.21	0.159	0.298604
MTSS1	2.00374e-07	0.310286	0.356	0.291	0.00355202
FGFBP2	5.47624e-16	0.30874	0.949	0.842	9.70773e-12
SELPLG	3.76743e-08	0.308016	0.661	0.648	0.000667853
ZMAT4	3.40367e-05	0.307463	0.103	0.063	0.603369
GYPC	5.6791e-08	0.306836	0.514	0.48	0.00100673
TIPARP	2.25913e-06	0.306032	0.257	0.199	0.0400475
DDX6	3.4543e-07	0.30512	0.52	0.487	0.00612343
SCLT1	3.57606e-06	0.304387	0.22	0.164	0.0633928
APMAP	1.74219e-13	0.301049	0.773	0.732	3.08838e-09
GGNBP2	6.27045e-08	0.299617	0.394	0.333	0.00111156
FCRL3	9.35183e-06	0.299274	0.205	0.152	0.16578
PRDX5	9.39453e-08	0.298928	0.567	0.544	0.00166537
EIF1	3.01609e-34	0.298445	0.996	0.989	5.34663e-30
HEXA	4.17697e-05	0.298074	0.313	0.278	0.740452
PLAC8	7.262e-09	0.297871	0.644	0.615	0.000128734
BCLAF1	2.53475e-06	0.296425	0.484	0.455	0.0449336
ZNF331	7.88517e-05	0.295897	0.129	0.088	1
BIN2	1.30713e-11	0.294688	0.791	0.786	2.31714e-07
MAD1L1	0.000422863	0.291834	0.192	0.155	1
HELZ	0.000299862	0.290528	0.311	0.284	1
HSH2D	0.00381255	0.289104	0.291	0.273	1
FAIM3	0.00178393	0.287758	0.441	0.441	1
HSPA5	1.73805e-09	0.286763	0.733	0.698	3.08103e-05
PRKCH	4.40819e-07	0.285611	0.57	0.538	0.0078144
DTHD1	7.40881e-06	0.28519	0.298	0.243	0.131336
METRNL	2.2567e-05	0.282712	0.116	0.074	0.400045
ZEB2	1.96895e-08	0.282149	0.704	0.647	0.000349036
OFD1	0.00155899	0.281812	0.253	0.226	1
GZMA	1.22567e-16	0.281518	0.947	0.906	2.17275e-12
CHIC2	0.00204314	0.279539	0.293	0.272	1
MGMT	9.565e-05	0.277565	0.265	0.225	1
KMT2E	7.42626e-09	0.276879	0.64	0.6	0.000131645
PRF1	3.7086e-18	0.27668	0.987	0.942	6.57424e-14
PAIP2	0.000109177	0.275502	0.461	0.459	1
DBI	5.60201e-11	0.273586	0.713	0.699	9.93069e-07
DNAJB9	2.13404e-06	0.272792	0.193	0.134	0.0378301
JUNB	0.0414332	0.271924	0.721	0.754	1
JMJD6	0.000154193	0.271734	0.175	0.133	1
RP11-1000B6.3	3.49166e-05	0.270728	0.265	0.217	0.618966
2022-03-03	4.18651e-08	0.269435	0.071	0.029	0.000742143
TYROBP	1.14707e-19	0.26869	0.978	0.951	2.03341e-15
NFKBIB	0.000358907	0.268034	0.281	0.25	1
GLIPR1	0.000184131	0.267815	0.394	0.361	1
UBB	2.18083e-11	0.26616	0.891	0.89	3.86595e-07
IL27RA	0.00281089	0.265798	0.322	0.303	1
GSTP1	1.31214e-10	0.26434	0.831	0.812	2.32603e-06
SNRK	0.000165508	0.264328	0.328	0.29	1
SLC44A2	3.37364e-05	0.264102	0.456	0.434	0.598045
REL	4.34581e-05	0.263917	0.466	0.449	0.770382
TFDP2	0.000154583	0.263862	0.391	0.368	1
GSAP	0.000861787	0.263148	0.234	0.2	1
PSMD5-AS1	0.000259012	0.263143	0.223	0.18	1
LY6E	2.02793e-08	0.261789	0.684	0.642	0.000359492
ALOX5AP	1.18595e-09	0.259592	0.59	0.48	2.10233e-05
STX8	0.0004501	0.257858	0.288	0.259	1
ZC3H12A	0.000642137	0.257039	0.205	0.168	1
SDE2	0.000236907	0.256094	0.155	0.114	1
RGS1	0.00110518	0.25582	0.164	0.129	1
RP11-640M9.1	3.75744e-05	0.255344	0.192	0.143	0.666082
MAP3K8	0.0150469	0.252831	0.357	0.349	1
SLC2A3	0.00603547	0.252773	0.306	0.291	1
ABLIM1	0.00571311	0.252649	0.289	0.268	1
ARHGAP9	3.28194e-05	0.251739	0.516	0.498	0.581789
EIF4A1	1.099e-07	0.250703	0.693	0.695	0.0019482
PTGDR	6.28498e-06	0.249685	0.486	0.459	0.111414
LCP1	8.14904e-09	0.249494	0.845	0.835	0.000144458
LGALS9C	0.000491406	0.248546	0.109	0.075	1
THUMPD1	0.001336	0.248539	0.238	0.206	1
HDAC1	0.00142925	0.248181	0.304	0.281	1
TPM3	8.20615e-12	0.247509	0.89	0.856	1.4547e-07
UPP1	0.000266921	0.246604	0.277	0.24	1
IFITM1	1.06962e-13	0.246283	0.99	0.98	1.89611e-09
YTHDF2	0.00018871	0.245822	0.338	0.308	1
HLA-E	1.29201e-22	0.245777	0.995	0.99	2.29034e-18
CALR	1.37977e-07	0.24537	0.796	0.785	0.00244592
PARP8	1.39706e-05	0.243547	0.467	0.439	0.247657
ILF3	0.000350648	0.242894	0.335	0.305	1
MAP1LC3B	4.55549e-05	0.242403	0.514	0.507	0.807552
RBM3	1.35593e-07	0.242187	0.741	0.722	0.00240366
EPC1	7.63235e-08	0.242049	0.64	0.622	0.00135299
OSTF1	2.01595e-06	0.242024	0.604	0.594	0.0357368
BZRAP1	0.0194135	0.238329	0.166	0.145	1
ARIH2	0.000121243	0.237541	0.422	0.401	1
SF3B1	2.2923e-05	0.237233	0.582	0.568	0.406355
MSL2	0.00244201	0.237212	0.154	0.122	1
PTMA	4.33155e-21	0.23714	0.998	0.991	7.67855e-17
PUM1	0.00177729	0.237099	0.229	0.201	1
IQGAP1	6.26775e-07	0.236889	0.686	0.688	0.0111108
RAB9A	0.00313761	0.234135	0.255	0.231	1
TGOLN2	0.00178988	0.234095	0.401	0.391	1
C1orf174	0.0176301	0.23404	0.172	0.152	1
TUBA1B	1.98403e-06	0.233623	0.655	0.636	0.0351709
UFC1	1.50895e-05	0.233363	0.568	0.556	0.267491
C16orf54	0.00297503	0.232458	0.343	0.322	1
CARD16	0.00314654	0.231884	0.429	0.428	1
DDIT4	0.00332764	0.231819	0.432	0.426	1
RBM4	0.00856614	0.231656	0.326	0.321	1
TADA3	0.00315065	0.231024	0.337	0.324	1
CYCS	0.000485532	0.230182	0.455	0.461	1
POLR2G	0.000722372	0.229697	0.42	0.422	1
ACTG1	5.10597e-13	0.229278	0.985	0.963	9.05135e-09
CREBRF	0.0068455	0.228487	0.251	0.231	1
BECN1	0.00287833	0.2283	0.238	0.21	1
STOM	0.000536146	0.228066	0.442	0.436	1
SRPK2	0.000563831	0.227986	0.404	0.392	1
CCND3	2.36233e-09	0.227881	0.829	0.792	4.1877e-05
PDIA4	0.00107079	0.227319	0.27	0.239	1
CRY1	0.00511643	0.226533	0.234	0.209	1
C19orf10	0.00831178	0.226116	0.329	0.324	1
CFL1	1.71562e-16	0.226073	0.992	0.979	3.04128e-12
TFIP11	0.00781127	0.224793	0.136	0.109	1
ITGB2	4.66063e-13	0.224554	0.978	0.955	8.26189e-09
NEDD9	0.0162648	0.224322	0.187	0.165	1
LEPROTL1	0.00106925	0.224112	0.295	0.268	1
IKZF2	7.16062e-05	0.223318	0.094	0.057	1
RAC2	5.22769e-13	0.223033	0.947	0.944	9.26713e-09
GALC	0.00445402	0.222878	0.127	0.099	1
CMTR2	0.00383912	0.222429	0.077	0.052	1
FGR	0.00192511	0.221929	0.511	0.512	1
ATG12	0.0281267	0.22141	0.255	0.245	1
PSMD8	0.000147012	0.221333	0.413	0.4	1
ITPA	0.00797106	0.22049	0.205	0.182	1
RGS2	0.0144264	0.219072	0.109	0.086	1
B4GALT3	0.00946427	0.218781	0.164	0.139	1
DHRS7	3.25753e-05	0.217858	0.645	0.648	0.577463
UBXN1	4.45747e-05	0.217558	0.596	0.607	0.790175
INO80D	0.00317211	0.217309	0.118	0.089	1
DDX3X	0.00103194	0.217207	0.369	0.345	1
ZNF844	1.69032e-05	0.21689	0.071	0.036	0.299643
TEN1	0.00415894	0.216717	0.136	0.107	1
PIGT	0.0187122	0.216642	0.267	0.256	1
TMEM66	2.4631e-09	0.216255	0.86	0.867	4.36634e-05
CHD2	0.00881196	0.215019	0.331	0.319	1
HAVCR2	0.00587866	0.214439	0.194	0.165	1
CST7	7.70837e-16	0.214389	0.996	0.971	1.36646e-11
AOAH	0.000348396	0.214235	0.529	0.519	1
IRF1	3.03448e-05	0.214144	0.706	0.702	0.537923
IL2RG	1.14994e-09	0.211734	0.913	0.903	2.03849e-05
HOOK2	0.0352243	0.211089	0.137	0.118	1
UNK	0.0251496	0.2109	0.087	0.067	1
IFITM2	9.104e-09	0.210864	0.974	0.957	0.000161387
AKR1C3	0.00208376	0.210749	0.285	0.248	1
RAMP1	0.00115611	0.210409	0.103	0.072	1
SRSF2	0.031951	0.210069	0.479	0.504	1
CD53	9.3854e-05	0.209691	0.698	0.717	1
PIK3IP1	0.00746374	0.209069	0.265	0.248	1
TMED10	0.00346532	0.208782	0.453	0.452	1
MCTP2	0.0017855	0.208517	0.398	0.387	1
PRKCSH	0.0395726	0.208316	0.281	0.279	1
DPM2	0.00768748	0.208095	0.163	0.136	1
CDC42	1.44114e-08	0.207206	0.788	0.764	0.000255471
CA5B	0.00866387	0.207092	0.314	0.304	1
CD99	3.92879e-11	0.206649	0.927	0.892	6.96457e-07
BSG	5.47261e-06	0.206534	0.608	0.591	0.0970129
TXNIP	1.39379e-07	0.205494	0.944	0.921	0.00247077
ERV3-1	0.00746139	0.205279	0.145	0.118	1
FKBP5	0.0203691	0.205186	0.142	0.119	1
CYP51A1	0.00855619	0.204849	0.118	0.091	1
CATSPER1	0.00299279	0.204604	0.11	0.081	1
IRS2	2.24187e-05	0.203931	0.055	0.025	0.397417
SEPW1	1.19269e-05	0.203737	0.539	0.529	0.211427
SLA	0.0100823	0.203378	0.214	0.19	1
SYK	0.0287236	0.203374	0.169	0.15	1
NUCB1	0.000600797	0.203292	0.419	0.412	1
TBRG1	0.00664947	0.203214	0.407	0.412	1
POLR2E	0.00405495	0.20293	0.352	0.348	1
NAPA	0.00209448	0.20279	0.431	0.438	1
BUD31	0.00939828	0.202743	0.313	0.3	1
ILF2	0.0167675	0.202581	0.347	0.354	1
TBXAS1	0.0232992	0.201655	0.169	0.147	1
TMED9	0.000354398	0.200772	0.46	0.454	1
IL2RB	1.01403e-06	0.200523	0.708	0.669	0.0179758
ADAM10	0.0152768	0.200263	0.281	0.269	1
CDK2AP2	0.00303602	0.200262	0.515	0.511	1
GLIPR2	0.00685077	0.199998	0.393	0.389	1
HMOX2	0.0238167	0.199977	0.337	0.343	1
CFLAR	0.000149128	0.199575	0.59	0.585	1
ARHGEF9	0.0108305	0.199199	0.137	0.112	1
ADCY7	0.0303913	0.19892	0.228	0.214	1
DCTN4	0.0113247	0.198842	0.235	0.215	1
ZBTB10	0.00492812	0.198641	0.078	0.054	1
RPS19BP1	0.0061076	0.197479	0.359	0.358	1
EIF2A	0.0415973	0.197475	0.198	0.183	1
DHRS4	0.0182894	0.197274	0.12	0.098	1
HAUS2	0.00290456	0.197099	0.151	0.119	1
TIMP1	0.0065101	0.196994	0.272	0.243	1
FUS	0.000398964	0.196183	0.539	0.537	1
CYTIP	0.000216869	0.194311	0.506	0.498	1
HNRNPK	3.00834e-06	0.194242	0.76	0.772	0.0533289
ETF1	0.0208637	0.192259	0.143	0.121	1
ATF3	0.000818773	0.192077	0.071	0.043	1
PKN1	0.0172038	0.191742	0.238	0.221	1
ZNF460	0.0180371	0.191458	0.142	0.12	1
GOLGA7	0.0021022	0.191454	0.338	0.321	1
CDC42SE1	6.35589e-05	0.191039	0.616	0.619	1
TBC1D5	0.0311716	0.190431	0.199	0.181	1
HIPK2	0.0142252	0.190236	0.254	0.234	1
RHOA	5.16344e-07	0.189902	0.892	0.898	0.00915324
TMED2	0.00249401	0.189826	0.451	0.452	1
ACTB	1.03786e-10	0.189342	1	0.999	1.83982e-06
INPP5K	0.0141622	0.189338	0.239	0.222	1
HOPX	0.000274679	0.188578	0.795	0.806	1
MTRNR2L2	0.000786348	0.188531	0.12	0.084	1
ITGAM	0.00814177	0.188444	0.387	0.381	1
H3F3A	1.24452e-10	0.188243	0.952	0.945	2.20617e-06
CYBRD1	2.60724e-09	0.187826	0.043	0.01	4.62186e-05
ECE1	0.0235101	0.18626	0.086	0.066	1
GPR141	0.0154767	0.186191	0.199	0.175	1
RTN3	0.0144906	0.185744	0.201	0.18	1
SF3B14	0.00528941	0.185723	0.368	0.364	1
KDM5B	0.00925433	0.18463	0.125	0.099	1
SH3GLB1	0.00704541	0.184538	0.279	0.264	1
OSER1	0.0237013	0.184474	0.135	0.114	1
TAPBP	0.000145848	0.183314	0.673	0.679	1
SELT	0.00105203	0.18327	0.456	0.453	1
CD247	6.3351e-08	0.182913	0.945	0.876	0.00112302
HMGN3	0.000187677	0.182413	0.528	0.521	1
ATP6V1G1	0.000296698	0.182092	0.602	0.607	1
ARHGDIB	1.50372e-11	0.18162	0.97	0.961	2.66565e-07
PHF3	0.0168849	0.181464	0.325	0.318	1
SAT2	0.0141701	0.180381	0.24	0.223	1
SSH2	0.0475286	0.180303	0.292	0.291	1
SYF2	0.00545727	0.180049	0.403	0.403	1
TOMM5	0.0306894	0.179062	0.358	0.368	1
MAPK1IP1L	0.0292203	0.178954	0.364	0.373	1
RAB5C	0.000310308	0.178661	0.489	0.48	1
UGP2	0.0346881	0.178506	0.235	0.22	1
RPP38	0.00824402	0.178366	0.085	0.061	1
C1orf63	0.00180759	0.178128	0.651	0.671	1
UQCRFS1	0.00670798	0.177995	0.435	0.443	1
AKT2	0.0416407	0.177849	0.184	0.168	1
GPR56	0.00608611	0.177303	0.697	0.688	1
HMGN2	2.08592e-05	0.177083	0.637	0.633	0.369772
DNMT1	0.0373014	0.17671	0.254	0.244	1
DCTN3	0.028558	0.176572	0.39	0.41	1
MRPS22	0.0375928	0.176268	0.124	0.104	1
CIRBP	2.70509e-05	0.175818	0.822	0.834	0.479531
TRERF1	0.00821693	0.175756	0.128	0.101	1
SF3A1	0.00550995	0.175311	0.393	0.388	1
ARF1	7.70515e-05	0.175168	0.71	0.744	1
SUMO2	0.00012413	0.174655	0.768	0.791	1
ZNF592	0.0195423	0.174001	0.101	0.079	1
CHCHD2	3.48592e-06	0.173931	0.807	0.827	0.061795
SRSF5	0.000370329	0.173697	0.77	0.781	1
SULT1B1	0.000536472	0.172903	0.059	0.033	1
PFN1	1.54803e-12	0.172898	0.998	0.992	2.74419e-08
MIR181A1HG	0.00795094	0.172731	0.073	0.051	1
HSP90B1	0.000394958	0.17238	0.711	0.723	1
SERBP1	0.00110298	0.17234	0.542	0.537	1
IVNS1ABP	0.0104191	0.17218	0.328	0.317	1
SZRD1	0.0447015	0.171923	0.292	0.29	1
RGS3	0.0439282	0.171766	0.239	0.226	1
UBE2L6	0.0264817	0.171278	0.409	0.426	1
EIF5	0.0179661	0.170622	0.459	0.472	1
WIPF1	0.000339663	0.170404	0.643	0.642	1
TWISTNB	0.0472328	0.170386	0.133	0.114	1
RRP12	0.033602	0.169339	0.101	0.081	1
ATP6AP2	0.0151629	0.168556	0.374	0.382	1
PPP1CA	1.83749e-05	0.168405	0.769	0.778	0.325733
LRPAP1	0.00895279	0.168188	0.309	0.295	1
PDIA3	6.42871e-05	0.167873	0.756	0.754	1
PYHIN1	0.0304664	0.167789	0.438	0.444	1
BZW1	0.000855647	0.167434	0.575	0.58	1
PHPT1	0.0420975	0.166814	0.269	0.258	1
ZNF256	0.000810964	0.166298	0.043	0.022	1
SRSF7	0.0166615	0.165349	0.547	0.562	1
BCAS2	0.0413056	0.16523	0.263	0.252	1
TSPAN3	0.0382661	0.165151	0.104	0.086	1
FTL	2.67911e-08	0.164927	0.981	0.976	0.000474925
GPSM3	0.000160484	0.164846	0.713	0.709	1
ITGA4	0.0143943	0.164741	0.476	0.478	1
FBP1	0.00429833	0.16461	0.068	0.045	1
FUNDC2	0.0159573	0.16415	0.292	0.281	1
CNPY3	0.0204438	0.163968	0.352	0.352	1
KRT86	0.00138391	0.163667	0.053	0.03	1
FGD3	0.0379825	0.162697	0.281	0.273	1
CD164	0.00459734	0.162178	0.503	0.506	1
SUPV3L1	0.0476035	0.162091	0.163	0.145	1
RP11-81H14.2	0.0142512	0.161888	0.199	0.169	1
CTD-3187F8.14	0.00266966	0.161493	0.062	0.038	1
EIF1B	0.0338493	0.161023	0.287	0.281	1
DNTTIP2	0.010037	0.160884	0.297	0.281	1
NCL	0.00178238	0.160508	0.735	0.759	1
RP11-188P20.3	0.0166286	0.159538	0.066	0.047	1
MRPS12	0.0441181	0.159125	0.177	0.162	1
SAMHD1	0.0353421	0.158024	0.393	0.397	1
PGK1	0.000925014	0.157981	0.577	0.581	1
SPATA2	0.0329465	0.157968	0.058	0.042	1
ZNF428	0.0419415	0.157936	0.32	0.321	1
BNC2	0.0115102	0.157251	0.092	0.068	1
FCRL6	0.0244764	0.157211	0.488	0.489	1
EVL	3.02341e-05	0.156766	0.8	0.8	0.535959
MORF4L1	0.00948161	0.155966	0.527	0.544	1
HLA-A	4.02927e-15	0.155828	0.997	0.994	7.14268e-11
PHLDA1	0.03594	0.154991	0.087	0.068	1
BAG4	0.00436586	0.154889	0.071	0.047	1
FIS1	0.0283312	0.154847	0.403	0.413	1
IDH3G	0.043224	0.154795	0.243	0.232	1
C12orf68	0.00341782	0.154418	0.052	0.031	1
RAP1B	0.00245537	0.153045	0.813	0.829	1
SYTL3	0.0499621	0.153021	0.411	0.416	1
RP11-103G8.2	0.0182009	0.150532	0.061	0.043	1
BNIP2	0.0047921	0.150323	0.359	0.35	1
BRK1	0.00555416	0.149649	0.584	0.616	1
EIF4B	0.0162726	0.149559	0.533	0.546	1
CALM1	4.08314e-08	0.149319	0.981	0.977	0.000723818
TMBIM6	0.000872594	0.148917	0.729	0.742	1
SERF2	1.07435e-07	0.148725	0.972	0.975	0.0019045
BANF1	0.00903222	0.148456	0.431	0.446	1
NECAP1	0.0336394	0.147312	0.143	0.123	1
PNN	0.022474	0.145493	0.377	0.377	1
DAZAP2	1.11192e-05	0.145058	0.861	0.858	0.197109
ARPC2	2.84565e-05	0.144898	0.929	0.938	0.504449
NONO	0.0176453	0.14479	0.433	0.445	1
ZNF211	0.00331623	0.144778	0.068	0.044	1
EMC4	0.0289477	0.144758	0.31	0.308	1
ZNF677	0.0045632	0.144485	0.065	0.042	1
UBE2D2	0.00464225	0.144337	0.546	0.573	1
BCAP31	0.00847704	0.144316	0.502	0.519	1
AES	0.00725577	0.143979	0.631	0.623	1
MED10	0.00670727	0.143687	0.455	0.468	1
KLRF1	0.000328156	0.143312	0.685	0.668	1
LDHA	0.00502644	0.143116	0.573	0.584	1
ANAPC11	0.0127665	0.142323	0.399	0.403	1
SAT1	0.0192901	0.141841	0.442	0.451	1
SNX12	0.0332804	0.141669	0.081	0.062	1
CTSW	2.3597e-07	0.14156	0.99	0.983	0.00418303
VDAC2	0.0403448	0.140677	0.337	0.336	1
HNRNPA1	1.14567e-05	0.140502	0.914	0.916	0.203093
KLF7	0.00351613	0.13898	0.054	0.032	1
SRP14	1.75815e-05	0.137887	0.853	0.855	0.311668
DAD1	0.0419612	0.137769	0.472	0.503	1
SYNE1	0.00194709	0.137728	0.651	0.642	1
SHISA5	0.00718418	0.137159	0.503	0.515	1
SH3BGRL	0.00300751	0.136573	0.52	0.532	1
YWHAZ	5.57167e-05	0.136294	0.898	0.92	0.987691
TCF25	0.00487771	0.136075	0.609	0.631	1
ZNF687	0.0265661	0.13592	0.068	0.05	1
ABHD14B	0.0498929	0.13584	0.322	0.322	1
PHLDB2	0.00624255	0.13532	0.049	0.03	1
C4orf46	0.0256371	0.135275	0.048	0.033	1
BLVRB	0.0385903	0.135047	0.124	0.103	1
UBC	7.13477e-07	0.134885	0.964	0.961	0.0126478
LRRC43	0.000618284	0.133927	0.032	0.013	1
TMEM59	0.000563149	0.133718	0.568	0.582	1
SF3B5	0.0413059	0.132933	0.46	0.486	1
B4GALT1	0.0241635	0.131536	0.405	0.408	1
NEDD8	0.0405447	0.13144	0.475	0.509	1
PPIB	0.00106468	0.130767	0.818	0.83	1
SIL1	0.033286	0.130588	0.067	0.049	1
MYH9	0.00371553	0.130382	0.746	0.759	1
RPL4	0.000792436	0.12876	0.877	0.889	1
ANXA1	0.000225382	0.12852	0.844	0.846	1
TCF7L2	0.00164143	0.127626	0.039	0.02	1
TNFAIP3	1.78738e-05	0.12653	0.728	0.682	0.316849
C9orf78	0.0468276	0.12649	0.443	0.466	1
MDH2	0.0119178	0.126058	0.434	0.437	1
DDX5	0.00137099	0.12532	0.932	0.937	1
MBNL1	9.23317e-05	0.125201	0.706	0.692	1
METTL7A	0.0461408	0.124369	0.079	0.062	1
PSME1	0.00478249	0.122981	0.842	0.874	1
LRRC57	0.0459015	0.122498	0.056	0.04	1
HLA-B	4.00055e-14	0.121316	1	0.999	7.09178e-10
TMSB10	2.14794e-07	0.120948	1	0.996	0.00380766
MEF2C	0.00273223	0.120319	0.036	0.018	1
DNAJB6	0.0130255	0.119718	0.379	0.375	1
CAPZB	0.00992671	0.118797	0.684	0.705	1
COX4I1	0.000239747	0.118523	0.904	0.921	1
ARGLU1	0.00509116	0.117945	0.566	0.585	1
EDF1	0.00813993	0.114263	0.704	0.735	1
RAB7A	0.0469554	0.114232	0.453	0.476	1
SMCR8	0.0275407	0.113268	0.037	0.023	1
ZNF329	0.0032836	0.11318	0.047	0.027	1
2022-09-07	0.0118071	0.112813	0.688	0.728	1
NDUFB7	0.0226729	0.112096	0.546	0.573	1
UQCRH	0.0220174	0.111871	0.536	0.557	1
PSME2	0.0471025	0.111716	0.595	0.631	1
VSTM4	3.83874e-06	0.111423	0.026	0.006	0.0680494
TTN-AS1	0.0429823	0.111351	0.054	0.038	1
PWP2	0.0301039	0.110853	0.055	0.038	1
ATP5B	0.0176262	0.110444	0.576	0.613	1
GABARAP	0.00900827	0.110437	0.76	0.78	1
WASF2	0.0374827	0.11042	0.442	0.46	1
RAI14	1.91561e-05	0.110322	0.022	0.005	0.339579
HIST2H2AB	0.0215792	0.110232	0.041	0.026	1
RPL15	0.000261166	0.108578	0.989	0.978	1
GSTM1	0.000561596	0.108274	0.056	0.03	1
DNMBP	0.00631447	0.108222	0.034	0.018	1
ATP6V0C	0.0460206	0.107735	0.548	0.59	1
AKNA	0.0307156	0.105795	0.522	0.53	1
SORBS2	0.000753922	0.105529	0.027	0.01	1
LRRC70	0.00397552	0.105256	0.028	0.013	1
RMDN2	0.000700233	0.105244	0.035	0.016	1
SYNGAP1	0.0278086	0.104496	0.037	0.023	1
PROCR	0.011922	0.103707	0.043	0.026	1
EIF3G	0.0479011	0.100949	0.705	0.733	1
UCP2	0.00344282	0.100868	0.735	0.746	1
RPL27A	0.0312398	0.100831	0.862	0.855	1
TEX10	0.0377924	0.0999806	0.046	0.032	1
TRMT1L	0.0424537	0.0995787	0.034	0.022	1
PTPRCAP	0.00411376	0.0992239	0.949	0.936	1
HNRNPDL	0.0153144	0.0992218	0.77	0.802	1
MT-CO2	1.41945e-05	0.0990659	1	0.998	0.251627
NDC80	0.00271402	0.0983319	0.028	0.012	1
ZNF543	0.00244804	0.0978784	0.029	0.013	1
ADAM28	0.0136016	0.0977346	0.033	0.019	1
ALDOA	0.00102716	0.0961459	0.771	0.784	1
AC104695.3	0.00767903	0.0960909	0.026	0.012	1
MYL6	0.000110601	0.0953155	0.957	0.949	1
B2M	6.67655e-13	0.0939601	1	1	1.18355e-08
KLRD1	0.0490445	0.0932986	0.858	0.865	1
AC016757.3	0.001213	0.0914186	0.023	0.008	1
ADARB2	0.0419373	0.0901489	0.036	0.023	1
AC009495.2	0.0186309	0.0901328	0.025	0.013	1
SF3B2	0.0453275	0.0897507	0.62	0.648	1
KRT2	0.0143518	0.0889033	0.019	0.008	1
RNF185	0.0486054	0.0884339	0.038	0.025	1
CHRFAM7A	0.0168215	0.0874341	0.032	0.018	1
ACO1	0.0312236	0.0868502	0.035	0.022	1
TMSB4X	7.16273e-05	0.0863216	1	0.997	1
ZNF284	0.00073625	0.0856476	0.023	0.008	1
EEF2	0.0141757	0.0844624	0.911	0.917	1
COX6A1	0.0229553	0.0840288	0.697	0.719	1
H3F3B	0.00943202	0.083858	0.967	0.97	1
DDX47	0.0331152	0.0837366	0.044	0.03	1
LINC00504	4.68947e-05	0.081938	0.021	0.005	0.831302
ARAP3	0.0389314	0.0818749	0.028	0.017	1
DAPK1	0.0124101	0.0812462	0.026	0.013	1
LSP1	0.0103981	0.0808735	0.906	0.92	1
TTC30A	0.0476218	0.0786292	0.03	0.019	1
PLXDC1	0.0439367	0.0785176	0.027	0.016	1
GNB2L1	0.000761504	0.0783203	0.975	0.97	1
PASK	0.014059	0.0770807	0.022	0.01	1
AVPI1	0.0424835	0.0767809	0.036	0.023	1
TRIM17	0.00210461	0.0765539	0.023	0.009	1
DDX43	0.010065	0.0751953	0.032	0.017	1
MYL12A	0.0100868	0.0751169	0.964	0.961	1
ARHGEF10	0.0308774	0.0748067	0.026	0.015	1
MGAM	0.00374165	0.0740043	0.018	0.006	1
LITAF	0.0214173	0.0738926	0.891	0.909	1
WDR91	0.0408697	0.0734908	0.022	0.012	1
THBS1	0.0395245	0.0725793	0.02	0.01	1
AC009065.1	0.0232482	0.0725256	0.028	0.016	1
PTPRC	0.0181459	0.0722134	0.929	0.926	1
GPA33	0.0390522	0.0719324	0.02	0.01	1
CTD-2353F22.1	0.0207611	0.0706464	0.022	0.011	1
ZNF300	0.0445296	0.0705306	0.016	0.008	1
EEF1D	0.0254033	0.0703803	0.939	0.94	1
DOLPP1	0.0139664	0.0690369	0.029	0.016	1
SLC31A2	0.02174	0.0681636	0.019	0.009	1
FAM213A	0.00340871	0.0658333	0.019	0.007	1
LINGO2	0.000215237	0.0656178	0.015	0.003	1
SLC11A1	0.0219692	0.0641373	0.019	0.009	1
ZNF516	0.0376455	0.0628768	0.018	0.009	1
ZNF442	0.00263872	0.0608997	0.013	0.004	1
RNF122	0.0258236	0.0576619	0.014	0.006	1
RP11-571M6.7	0.0205512	0.0568873	0.012	0.005	1
LINC01004	0.0467726	0.0553886	0.019	0.01	1
ZNF433	0.0141236	0.0544226	0.015	0.006	1
MOK	0.0345453	0.0525961	0.012	0.005	1
ST5	0.00321888	0.0523549	0.02	0.007	1
PPIA	0.0375303	0.0512802	0.962	0.953	1
RP11-649A18.12	0.0383944	0.0504127	0.018	0.009	1
TPT1	9.70484e-06	0.0484867	0.999	0.984	0.172038
2022-03-10	0.00177621	0.0480563	0.008	0.001	1
CCDC106	0.0258054	0.0471838	0.01	0.004	1
C21orf58	0.0133447	0.0471119	0.01	0.003	1
AC022498.1	0.0126275	0.0470531	0.006	0.001	1
GPRASP1	0.0113281	0.045422	0.012	0.004	1
IFITM3	0.0317666	0.0450867	0.337	0.311	1
FBLN2	0.0126275	0.0447625	0.006	0.001	1
MBNL1-AS1	0.0451396	0.0442492	0.016	0.008	1
AEBP1	0.0141767	0.0439053	0.009	0.003	1
RP11-252A24.3	0.0302069	0.0434453	0.013	0.006	1
ASAH2B	0.0183905	0.0431848	0.013	0.005	1
PLEKHG4	0.00569642	0.0421708	0.008	0.002	1
BCL9	0.0206739	0.0420208	0.012	0.005	1
AARD	0.031513	0.041003	0.008	0.003	1
TPTEP1	0.0285546	0.040546	0.009	0.003	1
PRICKLE2	0.00616952	0.0380293	0.009	0.002	1
UACA	0.00230227	0.0363451	0.009	0.002	1
AANAT	0.0462489	0.0363313	0.002	0	1
NLRP3	0.00336105	0.0350172	0.006	0.001	1
PCDH9	0.0333302	0.0349856	0.007	0.002	1
FZD4	0.0334954	0.0348947	0.007	0.002	1
RP3-512E2.2	0.0126275	0.0346862	0.006	0.001	1
ZNF90	0.014184	0.0327662	0.007	0.002	1
C17orf53	0.0344258	0.0297377	0.006	0.002	1
H1F0	0.0126459	0.0294905	0.006	0.001	1
NRGN	0.0146187	0.0291505	0.003	0	1
ATP6V0E2-AS1	0.00957404	0.0287198	0.005	0.001	1
RP11-261C10.3	0.00957404	0.0286167	0.005	0.001	1
RP11-872J21.3	0.0345926	0.0279912	0.006	0.002	1
CENPF	0.0345926	0.0278455	0.006	0.002	1
HYDIN	0.00960734	0.0278381	0.005	0.001	1
RP11-760N9.1	0.00161317	0.0275604	0.005	0	1
LYPD3	0.0345091	0.0267452	0.006	0.002	1
KLB	0.00161317	0.0264066	0.005	0	1
NEURL1	0.0330966	0.0257092	0.005	0.001	1
ACBD6	0.035503	0.0236682	0.095	0.129	1
ZFAT-AS1	0.00480193	0.0235772	0.004	0	1
BCAN	0.027346	0.0231011	0.004	0.001	1
CTB-114C7.3	0.0096575	0.0229629	0.005	0.001	1
ARHGAP8	0.027346	0.0225021	0.004	0.001	1
FLJ45079	0.0096575	0.0223745	0.005	0.001	1
CACNA1F	0.0330966	0.0219638	0.005	0.001	1
FGF14-AS2	0.027346	0.0215974	0.004	0.001	1
CTD-2314B22.3	0.0146187	0.0215641	0.003	0	1
SERF1A	0.0146187	0.0215261	0.003	0	1
CNNM4	0.0330055	0.021001	0.005	0.001	1
TEX29	0.0146187	0.0195025	0.003	0	1
RP11-265N6.1	0.0146187	0.0180221	0.003	0	1
PDZD7	0.0273918	0.0176889	0.004	0.001	1
HIST1H3B	0.0274377	0.0176055	0.004	0.001	1
TREM1	0.0462489	0.0175997	0.002	0	1
RP11-469N6.1	0.0146187	0.0174784	0.003	0	1
AC132186.1	0.0146187	0.0173367	0.003	0	1
AP4B1-AS1	0.0462489	0.0162702	0.002	0	1
RP11-131L23.1	0.0146187	0.0161239	0.003	0	1
FAM132B	0.0146187	0.0157792	0.003	0	1
RP11-8L8.2	0.0146187	0.0155807	0.003	0	1
RP11-161H23.5	0.0146187	0.0149206	0.003	0	1
MYO9B	0.0315742	0.0148655	0.107	0.145	1
RP11-360L9.8	0.0146187	0.0148226	0.003	0	1
SAMD13	0.0462489	0.0145594	0.002	0	1
NCAPG	0.0333253	0.0144294	0.005	0.001	1
CNDP2	0.0395876	0.0141363	0.124	0.164	1
RP11-783K16.14	0.0462489	0.0141134	0.002	0	1
ARL2BP	0.0415049	0.0137037	0.199	0.26	1
NAP1L6	0.0462489	0.0130513	0.002	0	1
WNT3	0.0462489	0.0129779	0.002	0	1
C1orf115	0.0462489	0.0128832	0.002	0	1
COL11A2	0.0462489	0.0127139	0.002	0	1
C19orf59	0.0462489	0.0126296	0.002	0	1
RP11-445P17.8	0.0462489	0.0124933	0.002	0	1
AC046143.3	0.0462489	0.0124209	0.002	0	1
RP11-666A8.8	0.0462489	0.0121786	0.002	0	1
RP11-755B10.3	0.0462489	0.0121328	0.002	0	1
ZNF157	0.0462489	0.0120055	0.002	0	1
OVCH1-AS1	0.0462489	0.0118869	0.002	0	1
RP11-372E1.6	0.0462489	0.0117498	0.002	0	1
AC010336.1	0.0462489	0.011731	0.002	0	1
RP11-57H14.2	0.0462489	0.0117304	0.002	0	1
RP11-182I10.3	0.0462489	0.0116946	0.002	0	1
RP13-270P17.2	0.0462489	0.0116797	0.002	0	1
LINC00941	0.0462489	0.0114453	0.002	0	1
F13A1	0.0462489	0.0114357	0.002	0	1
CRB1	0.0462489	0.0114313	0.002	0	1
RP11-430G17.3	0.0462489	0.0112525	0.002	0	1
HBG2	0.0462489	0.0112516	0.002	0	1
RP11-339B21.11	0.0462489	0.0112307	0.002	0	1
CTD-3193O13.8	0.0462489	0.0111649	0.002	0	1
RP11-856F16.2	0.0462489	0.0111299	0.002	0	1
MCMDC2	0.0462489	0.0110621	0.002	0	1
ZSWIM8-AS1	0.0462489	0.0110346	0.002	0	1
RP11-729L2.2	0.0462489	0.010987	0.002	0	1
RP11-661A12.5	0.0462489	0.0109306	0.002	0	1
GNG11	0.0462489	0.0108935	0.002	0	1
CBWD7	0.0462489	0.0108921	0.002	0	1
CTC-429P9.2	0.0462489	0.0106564	0.002	0	1
RP11-92C4.3	0.0462489	0.0106334	0.002	0	1
AC104135.3	0.0462489	0.0104287	0.002	0	1
KCNAB1	0.0462489	0.0104193	0.002	0	1
TRIM6	0.0462489	0.0103507	0.002	0	1
RP11-347C12.10	0.0462489	0.010297	0.002	0	1
ZDHHC11	0.0462489	0.0101977	0.002	0	1
AC009495.3	0.0462489	0.010173	0.002	0	1
CD302	0.0462489	0.0100587	0.002	0	1
MMP9	0.0462489	0.00993983	0.002	0	1
SLC2A10	0.0462489	0.00952643	0.002	0	1
RP11-288L9.1	0.0462489	0.00949416	0.002	0	1
CDH23	0.0462489	0.00919382	0.002	0	1
GOLGA8H	0.0462489	0.00917146	0.002	0	1
EME1	0.0462489	0.00916131	0.002	0	1
CTD-3222D19.7	0.0462489	0.00889755	0.002	0	1
RP11-510J16.5	0.0462489	0.00836559	0.002	0	1
NUTM2E	0.0462489	0.00834261	0.002	0	1
C5orf66	0.0462489	0.00788649	0.002	0	1
PPAP2C	0.0462489	0.00762568	0.002	0	1
TAGLN2	0.021293	0.00591656	0.826	0.82	1
POLRMT	0.0301329	0.00526206	0.027	0.044	1
CDK6	0.0370196	0.00286996	0.07	0.097	1
METAP2	0.0273983	0.00120596	0.154	0.204	1
RAB14	0.0312101	-0.000286821	0.229	0.296	1
C7orf50	0.0413695	-0.0033409	0.145	0.187	1
TRIM39	0.0181333	-0.00352004	0.014	0.029	1
TNFSF9	0.0157342	-0.00465782	0.001	0.008	1
MAP7D3	0.0177042	-0.00499386	0.019	0.035	1
UBAP2L	0.0458766	-0.00579427	0.102	0.135	1
DDX39B	0.0485089	-0.00587355	0.122	0.159	1
SNAPC2	0.0310188	-0.00622881	0.079	0.11	1
NAP1L1	0.0367189	-0.00640015	0.234	0.303	1
CHCHD7	0.0270333	-0.00640701	0.111	0.151	1
AP3B1	0.0188682	-0.00712172	0.147	0.198	1
CCDC88B	0.0227107	-0.00762543	0.093	0.128	1
BICD1	0.0462836	-0.00796451	0.024	0.038	1
DNAJB2	0.0370226	-0.0079796	0.038	0.058	1
C16orf91	0.0495621	-0.00829461	0.06	0.083	1
C15orf39	0.0407854	-0.00973165	0.07	0.097	1
ZBTB4	0.0287852	-0.00986601	0.049	0.073	1
ZNF263	0.0105193	-0.0103767	0.055	0.084	1
PARP10	0.0264629	-0.0109379	0.133	0.177	1
MAN2C1	0.0412847	-0.0111843	0.061	0.085	1
PPIP5K2	0.0304052	-0.0117584	0.08	0.112	1
FAM63B	0.0341285	-0.0117859	0.111	0.148	1
NUDT3	0.0180613	-0.0125513	0.062	0.091	1
SRSF6	0.0475974	-0.0126245	0.076	0.103	1
GPATCH4	0.0486665	-0.012685	0.041	0.06	1
CAPRIN1	0.0288446	-0.0135055	0.141	0.186	1
DZIP3	0.0394316	-0.0136945	0.022	0.036	1
ARL2	0.0256501	-0.0137653	0.108	0.147	1
SMAD2	0.0274412	-0.0138465	0.105	0.143	1
TRPT1	0.0486775	-0.0139848	0.077	0.105	1
SLC15A4	0.037723	-0.0140154	0.12	0.156	1
MIDN	0.0273851	-0.0143319	0.13	0.172	1
EPDR1	0.0258898	-0.0145015	0.002	0.009	1
C9orf66	0.0445474	-0.0147209	0	0.004	1
AIMP1	0.0354484	-0.0147513	0.144	0.188	1
CXXC5	0.0474487	-0.0147678	0.147	0.189	1
PEX12	0.0445474	-0.0150835	0	0.004	1
CHKA	0.0486269	-0.0157109	0.001	0.006	1
CTPS2	0.0316282	-0.0157426	0.004	0.012	1
APEX1	0.0489539	-0.0160005	0.16	0.206	1
RP11-480D4.2	0.0445474	-0.01611	0	0.004	1
LFNG	0.0385545	-0.0161338	0.009	0.02	1
ETV7	0.0445474	-0.0162574	0	0.004	1
AC006042.7	0.0445474	-0.0163117	0	0.004	1
IGIP	0.0445474	-0.0164444	0	0.004	1
RP11-212P7.2	0.0445474	-0.0164596	0	0.004	1
MMP23B	0.0209102	-0.016488	0.067	0.097	1
PPIF	0.01714	-0.0165283	0.02	0.036	1
FRS3	0.0485805	-0.0166658	0.001	0.006	1
RAB36	0.0445474	-0.0166682	0	0.004	1
TMCO4	0.0372874	-0.0166962	0.023	0.038	1
C11orf74	0.0445474	-0.0169438	0	0.004	1
WASF1	0.0445474	-0.0170492	0	0.004	1
RIOK3	0.014368	-0.0172272	0.178	0.237	1
TPX2	0.0445474	-0.01724	0	0.004	1
MICAL2	0.00304757	-0.017265	0.009	0.026	1
CRNDE	0.0445474	-0.017326	0	0.004	1
PHKG2	0.0348949	-0.0174504	0.033	0.051	1
LILRA2	0.0246492	-0.0175533	0	0.005	1
SNX4	0.0496766	-0.0175942	0.04	0.059	1
ADCY3	0.0330758	-0.0177482	0	0.005	1
RP11-51J9.5	0.00945885	-0.0177989	0.073	0.108	1
MAP2K2	0.0295607	-0.0178928	0.031	0.049	1
RP11-30J20.1	0.0445474	-0.0179266	0	0.004	1
RP11-96B2.1	0.0485805	-0.017941	0.001	0.006	1
MGLL	0.0445474	-0.0179575	0	0.004	1
PAWR	0.0330758	-0.018004	0	0.005	1
AC093690.1	0.0330758	-0.018077	0	0.005	1
ZWINT	0.0445474	-0.0181826	0	0.004	1
TMCC1-AS1	0.0445474	-0.0181993	0	0.004	1
ASPHD2	0.0445474	-0.0182419	0	0.004	1
BRE	0.0497701	-0.0182679	0.142	0.183	1
RP11-195F19.5	0.0330758	-0.0183207	0	0.005	1
PRR12	0.0181818	-0.0185101	0.03	0.05	1
PLEKHN1	0.0445474	-0.0186671	0	0.004	1
MDGA1	0.0485805	-0.0188224	0.001	0.006	1
BTBD3	0.0486269	-0.0188744	0.001	0.006	1
NDUFAF1	0.0431399	-0.018875	0.02	0.033	1
PRKCA	0.039967	-0.0189405	0.004	0.012	1
LINC00886	0.036591	-0.0189435	0.001	0.007	1
RP11-353N4.4	0.0445474	-0.018945	0	0.004	1
KRBOX4	0.0446544	-0.0190517	0.048	0.07	1
C9orf172	0.0330758	-0.0191368	0	0.005	1
PLA2G6	0.0262558	-0.0191999	0.026	0.043	1
MYOM1	0.0330758	-0.0192328	0	0.005	1
DDX1	0.0451024	-0.0193175	0.054	0.076	1
MACROD1	0.0246492	-0.019421	0	0.005	1
LAGE3	0.0378041	-0.0196179	0.094	0.126	1
IMPA2	0.0275798	-0.0196871	0.001	0.007	1
WNT10A	0.0486269	-0.0197985	0.001	0.006	1
FAM105B	0.0241958	-0.0200503	0.02	0.035	1
TCTN3	0.0387756	-0.020053	0.068	0.094	1
CTSZ	0.0445293	-0.0200788	0.014	0.026	1
MOCS1	0.0246492	-0.0201115	0	0.005	1
CCDC127	0.037093	-0.0201215	0.023	0.038	1
CCDC82	0.0400468	-0.0201761	0.075	0.103	1
FAM107B	0.0351406	-0.0201762	0.214	0.276	1
FAF1	0.03065	-0.0202634	0.014	0.028	1
PRPF6	0.0326649	-0.0202634	0.143	0.189	1
LTC4S	0.0246492	-0.0202929	0	0.005	1
BOLA1	0.0481584	-0.0203322	0.019	0.032	1
SOAT1	0.0435734	-0.0203565	0.051	0.072	1
CD33	0.0246492	-0.0203691	0	0.005	1
TOP2A	0.0445474	-0.0203734	0	0.004	1
WWP1	0.0342112	-0.0204597	0.041	0.062	1
RLN1	0.0485805	-0.0204735	0.001	0.006	1
FCHO1	0.0498212	-0.0204771	0.047	0.067	1
TRIM47	0.0246492	-0.0204968	0	0.005	1
C19orf77	0.0485805	-0.0206202	0.001	0.006	1
RP11-121A8.1	0.0488974	-0.020672	0.008	0.018	1
RP11-869B15.1	0.0330758	-0.0206738	0	0.005	1
MRPL14	0.0339621	-0.0206759	0.105	0.142	1
NR1H2	0.0467635	-0.0207018	0.161	0.206	1
ECHDC2	0.0421269	-0.0207513	0.077	0.105	1
RCAN3	0.0485908	-0.0207701	0.003	0.01	1
RP11-345P4.9	0.0378122	-0.0208438	0.003	0.01	1
AL627171.2	0.0246492	-0.02092	0	0.005	1
CDC14A	0.0426997	-0.020997	0.037	0.056	1
EBF4	0.0482567	-0.0210219	0.001	0.006	1
RIPK3	0.0400653	-0.0210281	0.033	0.051	1
HYAL2	0.0485341	-0.0210316	0.001	0.006	1
TJP3	0.0445474	-0.0211457	0	0.004	1
RPP25L	0.00613598	-0.0212353	0.033	0.058	1
SETD5-AS1	0.0327628	-0.0212419	0.096	0.13	1
PRPF31	0.0367793	-0.0213437	0.138	0.182	1
C6orf1	0.0214652	-0.0213703	0.168	0.224	1
PKD2	0.0375304	-0.0213912	0.003	0.01	1
CHD8	0.0319227	-0.0213918	0.099	0.133	1
FBXO41	0.0486623	-0.0214051	0.003	0.01	1
RCCD1	0.0365559	-0.0215491	0.001	0.007	1
HLA-DOA	0.0330758	-0.0215594	0	0.005	1
TAOK1	0.0387845	-0.0216006	0.08	0.11	1
NUAK1	0.0246982	-0.0216273	0.004	0.013	1
FKBP15	0.0428792	-0.0216421	0.043	0.063	1
PIN4	0.0329551	-0.0218651	0.105	0.142	1
ARHGEF26	0.0445474	-0.0218732	0	0.004	1
CTU1	0.0184256	-0.0219068	0	0.006	1
ADORA2A	0.020818	-0.0219219	0.001	0.008	1
DZANK1	0.0441709	-0.0219973	0.002	0.008	1
DGKH	0.0445474	-0.0222726	0	0.004	1
AC017002.1	0.0330758	-0.0223579	0	0.005	1
DDX27	0.0141334	-0.0223844	0.106	0.147	1
AP000783.1	0.0485194	-0.0225266	0.003	0.01	1
AVEN	0.0484838	-0.0229032	0.003	0.01	1
FAM220A	0.0248318	-0.0229056	0.01	0.022	1
PWAR6	0.0482106	-0.0230479	0.001	0.006	1
AC010226.4	0.0327595	-0.0230727	0.007	0.017	1
EXOSC10	0.0472986	-0.023088	0.102	0.135	1
PPIL6	0.0103712	-0.0231413	0	0.007	1
NPW	0.0445474	-0.0231646	0	0.004	1
MAP3K1	0.0283763	-0.0232153	0.027	0.044	1
CAMKMT	0.043151	-0.0232439	0.04	0.06	1
ABHD15	0.0255074	-0.0232905	0.027	0.045	1
UBASH3A	0.0445474	-0.0232959	0	0.004	1
GAB2	0.0330758	-0.0233244	0	0.005	1
C16orf93	0.0184256	-0.0233267	0	0.006	1
PIP4K2C	0.0425771	-0.0233363	0.066	0.091	1
ZC3H12D	0.0184256	-0.0233486	0	0.006	1
LY75	0.0233489	-0.0233757	0.065	0.093	1
HDAC11	0.0166507	-0.0234008	0.006	0.017	1
RALGAPA2	0.0186647	-0.0234302	0.013	0.028	1
B3GAT2	0.0379254	-0.023485	0.003	0.01	1
CCDC147-AS1	0.0246492	-0.0234864	0	0.005	1
KCTD21	0.0246492	-0.0236217	0	0.005	1
ELAC1	0.0382326	-0.0236217	0.009	0.02	1
CASC7	0.0462751	-0.0236814	0.013	0.025	1
DHRS1	0.0419091	-0.0236929	0.056	0.079	1
CYP3A5	0.0484415	-0.0237666	0.001	0.006	1
LGALS3BP	0.0119055	-0.0237878	0.001	0.009	1
RP5-1050D4.5	0.0484415	-0.0238297	0.001	0.006	1
MGAT2	0.0340943	-0.0238555	0.064	0.09	1
RP11-350F4.2	0.0337757	-0.0238965	0.002	0.009	1
GOLGA7B	0.0246492	-0.0240824	0	0.005	1
ANKRD16	0.0184256	-0.0241402	0	0.006	1
HRAS	0.0293719	-0.0241492	0.003	0.011	1
RP11-20I20.4	0.0364856	-0.0241538	0.001	0.007	1
CDK19	0.0224242	-0.024348	0.026	0.044	1
RP11-10K16.1	0.0485805	-0.0243777	0.001	0.006	1
TSG101	0.0152933	-0.0244199	0.075	0.108	1
ERO1L	0.0117949	-0.0244371	0.02	0.037	1
ZNF575	0.0407843	-0.0244921	0.007	0.017	1
MED23	0.0121379	-0.0244932	0.059	0.088	1
AP5B1	0.0326838	-0.0245678	0.005	0.014	1
TSC2	0.0196541	-0.0246788	0.061	0.089	1
AKAP8	0.0427793	-0.0247011	0.057	0.079	1
UBFD1	0.0325106	-0.0247223	0.006	0.016	1
USP25	0.0441409	-0.0247298	0.027	0.043	1
SH2D3A	0.0467649	-0.0247807	0.009	0.019	1
NRG2	0.0275531	-0.0247845	0.001	0.007	1
IGFBP3	0.0275265	-0.0248745	0.001	0.007	1
PPP2CB	0.0323882	-0.0249174	0.005	0.014	1
MESP1	0.0274201	-0.0249183	0.001	0.007	1
KIF3C	0.0441345	-0.0249326	0.002	0.008	1
DKFZP434E1119	0.0439529	-0.0250867	0.002	0.008	1
EVA1B	0.0207776	-0.025127	0.001	0.008	1
RP5-1065J22.8	0.036171	-0.0251834	0.001	0.007	1
AC074117.10	0.0184256	-0.0252234	0	0.006	1
ACTN1	0.048391	-0.0252407	0.008	0.018	1
PRR7	0.00601837	-0.025354	0.045	0.074	1
MBOAT1	0.0138087	-0.0253713	0	0.006	1
UTP14C	0.0409006	-0.0254081	0.006	0.015	1
PRELID2	0.0484415	-0.0254612	0.001	0.006	1
COPB1	0.0313332	-0.0254949	0.182	0.238	1
SERF1B	0.0481645	-0.0255019	0.001	0.006	1
SAFB	0.0355389	-0.0255253	0.152	0.196	1
SEMA7A	0.0176756	-0.0255298	0.003	0.012	1
ZNF652	0.0147391	-0.0255433	0.043	0.068	1
TTF1	0.0481594	-0.0255743	0.058	0.08	1
ABHD17B	0.0260958	-0.025591	0.006	0.016	1
MIR146A	0.0246492	-0.0256477	0	0.005	1
IKZF4	0.0103712	-0.025673	0	0.007	1
CYFIP1	0.0483769	-0.0256764	0.003	0.01	1
NPTN	0.0418785	-0.025684	0.053	0.075	1
FAM13A-AS1	0.0184256	-0.0256954	0	0.006	1
DPH5	0.0354578	-0.0257808	0.034	0.052	1
PIK3R1	0.0246589	-0.0258173	0.265	0.341	1
SCIMP	0.0337474	-0.0258263	0.002	0.009	1
AGPAT4	0.0105808	-0.0258705	0.094	0.133	1
RP11-214O1.3	0.0207978	-0.0259536	0.001	0.008	1
NHLRC3	0.0162289	-0.0259777	0.084	0.118	1
ITPR3	0.0232702	-0.0259828	0.026	0.044	1
FBXL14	0.0337757	-0.0259909	0.002	0.009	1
ACTL10	0.0274733	-0.0260288	0.001	0.007	1
NTN4	0.0330758	-0.0260554	0	0.005	1
TMEM194A	0.0259668	-0.0260603	0.008	0.019	1
POLA1	0.0299043	-0.0260618	0.01	0.022	1
ZRANB2	0.042734	-0.0260684	0.232	0.295	1
RORB	0.0246492	-0.0260791	0	0.005	1
LA16c-390E6.4	0.0138087	-0.02609	0	0.006	1
ZNF765	0.0362063	-0.0261751	0.018	0.031	1
CLNK	0.0184256	-0.0262118	0	0.006	1
CTD-2020K17.3	0.015212	-0.0262216	0.002	0.01	1
CCDC134	0.040303	-0.026312	0.006	0.015	1
NEXN	0.0207776	-0.0263226	0.001	0.008	1
RAB28	0.0249336	-0.0263561	0.06	0.087	1
MDM2	0.0498591	-0.026366	0.092	0.121	1
ATP11A	0.0481283	-0.026404	0.003	0.01	1
GMPR2	0.0395007	-0.0264088	0.103	0.137	1
STK35	0.0412084	-0.0264389	0.006	0.015	1
DENND5A	0.00780403	-0.0264663	0	0.007	1
RP13-516M14.4	0.0246492	-0.0264699	0	0.005	1
ZNF414	0.0174513	-0.0265021	0.019	0.035	1
SLC29A1	0.0365559	-0.0265105	0.001	0.007	1
RP11-343N15.5	0.0274999	-0.0265463	0.001	0.007	1
TREX1	0.023701	-0.0265699	0.07	0.1	1
COQ2	0.0329107	-0.0265725	0.006	0.016	1
CCS	0.0149435	-0.0266207	0.099	0.138	1
RP5-882C2.2	0.0292162	-0.0266493	0.003	0.011	1
WIPI1	0.0298706	-0.0267051	0.067	0.095	1
GAK	0.0270179	-0.0267125	0.129	0.172	1
PAQR3	0.0293719	-0.0267719	0.003	0.011	1
CTD-2020K17.1	0.0378733	-0.0267762	0.009	0.02	1
KLHL4	0.0246492	-0.0268474	0	0.005	1
RP11-284M14.1	0.0258898	-0.0268508	0.002	0.009	1
CELF1	0.0411923	-0.0268633	0.137	0.177	1
E2F3	0.024723	-0.026996	0.021	0.036	1
IMPA1	0.0192131	-0.0270221	0.038	0.06	1
SOCS3	0.0335786	-0.0271178	0.002	0.009	1
FKBP7	0.0138087	-0.027127	0	0.006	1
FBXL17	0.0239667	-0.0271466	0.023	0.039	1
2022-09-11	0.0230486	-0.0271497	0.103	0.14	1
DAPP1	0.0151034	-0.0271549	0.004	0.014	1
MDC1	0.0239687	-0.0271755	0.055	0.08	1
HOOK3	0.0337512	-0.027201	0.142	0.184	1
ZNF883	0.0273936	-0.0272032	0.001	0.007	1
AGFG2	0.0453706	-0.0272115	0.013	0.025	1
OSBPL2	0.0438031	-0.0272473	0.066	0.091	1
AC093818.1	0.0494714	-0.0273196	0.007	0.016	1
CHMP1A	0.0462633	-0.0273408	0.147	0.191	1
INPPL1	0.0262599	-0.0273505	0.013	0.026	1
STK25	0.00516416	-0.0273647	0.079	0.119	1
TSTA3	0.0350683	-0.0273952	0.111	0.149	1
FAM73A	0.0347451	-0.0274093	0.047	0.07	1
AP000769.1	0.0197943	-0.0274264	0.002	0.01	1
ACADSB	0.0492111	-0.027605	0.04	0.059	1
MFAP1	0.0140085	-0.0277324	0.041	0.065	1
RNASE6	0.0441345	-0.0277398	0.002	0.008	1
CTD-2302E22.2	0.0246492	-0.0277644	0	0.005	1
NARFL	0.0416484	-0.0278363	0.045	0.066	1
LINC00384	0.0184256	-0.027881	0	0.006	1
UROD	0.0465212	-0.0279181	0.085	0.113	1
KLHDC10	0.0137676	-0.0279288	0.01	0.024	1
CPSF2	0.0381335	-0.0279831	0.035	0.053	1
EPOR	0.0324491	-0.0280069	0.013	0.026	1
TMEM184B	0.0153863	-0.028011	0.041	0.065	1
PI16	0.0184256	-0.0280396	0	0.006	1
PKP4	0.0103712	-0.0280586	0	0.007	1
RBM27	0.0283274	-0.0281713	0.143	0.188	1
BCO2	0.0274999	-0.0281802	0.001	0.007	1
FCRLB	0.0263648	-0.0281881	0.031	0.05	1
ZNF337	0.0223391	-0.02824	0.013	0.027	1
IRF3	0.0345381	-0.0282617	0.141	0.186	1
NBN	0.0457807	-0.0283775	0.082	0.111	1
SDR42E2	0.0460726	-0.0283831	0.009	0.019	1
TOM1L2	0.046742	-0.0284931	0.036	0.054	1
HMG20B	0.0067907	-0.0285522	0.092	0.134	1
CCDC104	0.0459026	-0.0285559	0.03	0.046	1
KCNQ5	0.0312341	-0.0285634	0.004	0.012	1
AP001347.6	0.0103712	-0.0285766	0	0.007	1
RP11-696N14.1	0.0365207	-0.0285808	0.001	0.007	1
TANC2	0.0322338	-0.0285939	0.008	0.019	1
TBCEL	0.0193959	-0.0285972	0.004	0.013	1
KCTD17	0.0320197	-0.0285991	0.008	0.019	1
RP3-441A12.1	0.0207978	-0.0286898	0.001	0.008	1
ANAPC4	0.0225342	-0.0287527	0.042	0.065	1
FAM214B	0.0429466	-0.0287807	0.029	0.045	1
LOXL1-AS1	0.0198451	-0.0288191	0.002	0.01	1
GLB1L2	0.0440618	-0.0288322	0.002	0.008	1
GLTSCR1	0.0443177	-0.0288415	0.016	0.029	1
SNAPIN	0.0486124	-0.0288726	0.074	0.101	1
NBPF10	0.011605	-0.0288793	0.038	0.062	1
HAUS5	0.0446679	-0.0288851	0.025	0.04	1
ALDH3B1	0.0138087	-0.0289049	0	0.006	1
CHRNE	0.0328103	-0.028913	0.006	0.016	1
RP11-677M14.7	0.0484878	-0.0289233	0.001	0.006	1
GOLGA8O	0.0207776	-0.0289694	0.001	0.008	1
RAB31	0.0184256	-0.0289977	0	0.006	1
BAG3	0.0398304	-0.0290056	0.004	0.012	1
DENND1A	0.0290819	-0.0290136	0.015	0.029	1
ADCK5	0.0338744	-0.0290219	0.012	0.024	1
TAF1A	0.0258452	-0.0290489	0.005	0.015	1
ABCA3	0.0292606	-0.0292318	0.003	0.011	1
CHST10	0.0395312	-0.0292364	0.004	0.012	1
POMZP3	0.0359434	-0.0293012	0.021	0.035	1
DHCR7	0.0339607	-0.0293302	0.019	0.033	1
FAM102A	0.0309521	-0.029348	0.004	0.012	1
ACAT1	0.0392928	-0.0293569	0.032	0.049	1
BCAS4	0.0474012	-0.0293726	0.059	0.082	1
URI1	0.0294782	-0.029374	0.043	0.065	1
MKS1	0.0322025	-0.0293931	0.007	0.017	1
MICAL3	0.044392	-0.0294305	0.01	0.021	1
AL807752.1	0.0118938	-0.0294745	0.001	0.009	1
MUT	0.00743408	-0.0295181	0.01	0.025	1
RP11-383H13.1	0.0138087	-0.0295552	0	0.006	1
DHRS11	0.00780403	-0.0295797	0	0.007	1
METTL23	0.0128118	-0.029617	0.142	0.194	1
VPS54	0.049959	-0.0296189	0.004	0.011	1
RP11-91I20.4	0.0112948	-0.0296322	0.009	0.023	1
RP5-1159O4.1	0.0373622	-0.029659	0.003	0.01	1
PPP1R13B	0.0405734	-0.0296785	0.005	0.013	1
LONP1	0.0377343	-0.029686	0.009	0.02	1
AC023490.2	0.00588179	-0.0296887	0	0.008	1
RPUSD1	0.0330096	-0.0296898	0.057	0.081	1
UTP11L	0.0198895	-0.0297206	0.035	0.056	1
NCF1	0.0209496	-0.0297586	0.007	0.018	1
NELFB	0.0329457	-0.0297782	0.02	0.034	1
KHNYN	0.0420345	-0.0297969	0.023	0.037	1
PIEZO1	0.0232083	-0.0298233	0.027	0.045	1
PPRC1	0.0177195	-0.0298517	0.027	0.046	1
AHCTF1	0.0114481	-0.0298823	0.033	0.056	1
GLRX3	0.049353	-0.0298877	0.08	0.107	1
PPP1R9A	0.0312124	-0.0299204	0.004	0.012	1
ZNF736	0.0358315	-0.0299628	0.021	0.035	1
FOXP4	0.0176343	-0.0300668	0.003	0.012	1
DHRS4L2	0.0479341	-0.0301259	0.044	0.064	1
SCRIB	0.0385545	-0.0302187	0.009	0.02	1
CWF19L2	0.011457	-0.0302698	0.089	0.126	1
ZNF12	0.0359224	-0.0303127	0.021	0.035	1
CTD-3060P21.1	0.0103712	-0.0303204	0	0.007	1
ZNF48	0.0336911	-0.0303531	0.002	0.009	1
GNB5	0.0354684	-0.0303799	0.023	0.038	1
SYNGR3	0.0484878	-0.0304032	0.001	0.006	1
RBPMS2	0.0251873	-0.0304111	0.009	0.021	1
ADPRH	0.0405947	-0.0304222	0.006	0.015	1
PRPF40B	0.0375866	-0.0304643	0.003	0.01	1
MAN2A1	0.0361025	-0.0304767	0.048	0.071	1
PRDM8	0.0198282	-0.0304856	0.002	0.01	1
NOTCH1	0.0169008	-0.0305025	0.051	0.076	1
C7orf55	0.0133953	-0.0305774	0.069	0.101	1
GPR137B	0.00686756	-0.0305896	0.007	0.021	1
ZNF335	0.0309845	-0.0306197	0.087	0.118	1
OSM	0.02255	-0.0308266	0.003	0.011	1
ASMTL	0.0498164	-0.0308712	0.097	0.128	1
CENPM	0.0103712	-0.0309227	0	0.007	1
GALK1	0.0215311	-0.0309326	0.029	0.048	1
QPCTL	0.0325146	-0.0309353	0.005	0.014	1
AHCY	0.0208742	-0.0309507	0.032	0.052	1
PIGF	0.0213907	-0.0309531	0.038	0.06	1
GRIK4	0.0044393	-0.0309639	0	0.008	1
UPF2	0.0119543	-0.0311008	0.137	0.187	1
FLJ27365	0.00780403	-0.0311094	0	0.007	1
ZNF365	0.0325319	-0.0311261	0.007	0.017	1
ZDHHC21	0.0150836	-0.0311574	0.035	0.057	1
KLC2	0.0379529	-0.0311891	0.009	0.02	1
SRP54	0.0293934	-0.0312018	0.103	0.139	1
PBX2	0.0498321	-0.0312303	0.029	0.045	1
AC062017.1	0.0325146	-0.0312825	0.005	0.014	1
TAF4B	0.0044393	-0.0313494	0	0.008	1
USP35	0.0118938	-0.0313513	0.001	0.009	1
TNFRSF10B	0.0379927	-0.0313694	0.009	0.02	1
METTL6	0.0313386	-0.0313752	0.016	0.03	1
IRF2BP1	0.00918546	-0.0314054	0.004	0.015	1
LRRC8B	0.00588179	-0.0314495	0	0.008	1
POLR2J3	0.0369041	-0.0314805	0.141	0.185	1
TRIB3	0.0197039	-0.0315605	0.023	0.04	1
IRF2	0.0381031	-0.031562	0.176	0.228	1
CLOCK	0.0124107	-0.0315666	0.023	0.042	1
TANK	0.0280461	-0.0315667	0.1	0.136	1
MAP3K13	0.0369718	-0.0315787	0.033	0.051	1
ZNF84	0.0422745	-0.0316562	0.032	0.049	1
MLX	0.0409222	-0.0316981	0.096	0.128	1
STARD10	0.0103712	-0.0317315	0	0.007	1
LRRIQ3	0.0206969	-0.0317322	0.001	0.008	1
LRRC28	0.0268775	-0.0317565	0.032	0.051	1
FAM120B	0.0271044	-0.031785	0.088	0.12	1
OTUD3	0.00326629	-0.0318119	0.006	0.021	1
C2CD5	0.019852	-0.0319634	0.031	0.051	1
KMT2A	0.0311739	-0.0319653	0.174	0.227	1
PNP	0.00906249	-0.0319688	0.059	0.09	1
CHPF2	0.0338338	-0.0319734	0.059	0.084	1
ADAT3	0.013707	-0.0319847	0.003	0.012	1
MLLT4	0.0176343	-0.0319907	0.003	0.012	1
ZNF510	0.0306331	-0.0319919	0.009	0.02	1
SENP3	0.0498879	-0.0320115	0.007	0.016	1
ZSCAN25	0.0493295	-0.0320655	0.023	0.037	1
SNHG9	0.0301864	-0.0320658	0.144	0.19	1
THOC3	0.0246953	-0.0321195	0.077	0.108	1
TIE1	0.00683644	-0.0321475	0.001	0.01	1
B3GALT6	0.0151858	-0.0321945	0.002	0.01	1
CNOT6L	0.0382505	-0.032218	0.166	0.215	1
NSUN6	0.0285504	-0.0324657	0.027	0.044	1
BTBD7	0.0165353	-0.032474	0.025	0.043	1
C17orf75	0.0350855	-0.032476	0.015	0.029	1
PRR4	0.00484191	-0.0324851	0.096	0.14	1
LENG9	0.00780403	-0.0325008	0	0.007	1
LACC1	0.0156576	-0.0325021	0.001	0.008	1
LIMK2	0.0413135	-0.0325237	0.021	0.035	1
PDCD5	0.0400139	-0.0325376	0.149	0.193	1
COPA	0.0332969	-0.0325407	0.168	0.218	1
SLC4A2	0.0230494	-0.0325457	0.016	0.031	1
GSC	0.0184256	-0.0326185	0	0.006	1
ATP1B1	0.0207574	-0.0326395	0.001	0.008	1
STARD9	0.0493946	-0.0326568	0.027	0.042	1
PNPLA6	0.0281859	-0.0326568	0.054	0.078	1
WDR86	0.0118705	-0.0327016	0.001	0.009	1
CEP76	0.0246887	-0.0327915	0.01	0.022	1
DLG1	0.00885656	-0.032816	0.037	0.062	1
CHAF1A	0.0169111	-0.0328423	0.008	0.02	1
AC131971.1	0.00891595	-0.0328631	0.002	0.011	1
EEFSEC	0.0315312	-0.0329147	0.06	0.085	1
FADS3	0.0175793	-0.0329442	0.003	0.012	1
TMEM39B	0.0486565	-0.0329497	0.023	0.037	1
CLCF1	0.0318598	-0.0329708	0.008	0.019	1
PPTC7	0.0385343	-0.0330002	0.032	0.05	1
CEP70	0.044084	-0.0330058	0.01	0.021	1
CLCN2	0.0184256	-0.0330361	0	0.006	1
ZNF446	0.0322727	-0.0330546	0.005	0.014	1
EVI2A	0.0401863	-0.033077	0.049	0.071	1
PXMP2	0.0118066	-0.0330899	0.004	0.015	1
TMEM177	0.0246283	-0.0331025	0.004	0.013	1
AGFG1	0.0404555	-0.0331778	0.015	0.028	1
RPS6KA2	0.00335473	-0.0331808	0	0.009	1
DLG3	0.0351408	-0.0332502	0.011	0.023	1
CDKN2C	0.0403021	-0.0333344	0.019	0.032	1
PDSS1	0.00518708	-0.0333357	0.001	0.01	1
AGL	0.0236486	-0.0333812	0.059	0.085	1
PODXL2	0.00899987	-0.0334108	0.001	0.009	1
SETD1A	0.0499007	-0.0334401	0.02	0.033	1
ACIN1	0.0450576	-0.0334634	0.227	0.286	1
HLTF	0.00488072	-0.0334975	0.028	0.051	1
HOXC5	0.0376711	-0.0335045	0.003	0.01	1
ZMYM2	0.0379633	-0.0335524	0.091	0.121	1
TPRN	0.00588179	-0.0336139	0	0.008	1
CD5	0.0157189	-0.0336185	0.001	0.008	1
LINC00092	0.0303837	-0.0336284	0.028	0.045	1
MSANTD4	0.0372415	-0.0336446	0.009	0.02	1
ETV6	0.0305247	-0.0336642	0.014	0.028	1
C9orf40	0.0138087	-0.0336703	0	0.006	1
UCK2	0.0271547	-0.0336778	0.02	0.035	1
PUM2	0.0461194	-0.0337075	0.082	0.11	1
AC009133.17	0.0289902	-0.0337544	0.011	0.023	1
OARD1	0.049187	-0.0337562	0.09	0.119	1
CXXC11	0.0337193	-0.0337877	0.002	0.009	1
C12orf4	0.0379955	-0.0337949	0.013	0.025	1
RP4-728D4.2	0.0244687	-0.0338296	0.081	0.114	1
NUDT19	0.0151144	-0.0338328	0.004	0.014	1
ARHGAP31	0.0430847	-0.0338553	0.018	0.031	1
CAMKK2	0.00487935	-0.0339055	0.021	0.042	1
ABCG1	0.00490857	-0.0339124	0.003	0.015	1
GALNT11	0.0123943	-0.0339592	0.086	0.121	1
NT5C3A	0.0105297	-0.0339922	0.123	0.169	1
NUP85	0.0438431	-0.0339944	0.031	0.048	1
NIPA1	0.03945	-0.0340256	0.004	0.012	1
LRFN2	0.0175656	-0.0340778	0.003	0.012	1
AC159540.1	0.0391891	-0.034079	0.012	0.024	1
RP11-448A19.1	0.0298734	-0.0340859	0.01	0.022	1
IMMP2L	0.0175613	-0.0340916	0.014	0.029	1
CHPT1	0.0105805	-0.0341464	0.003	0.013	1
TFRC	0.0193251	-0.034224	0.016	0.032	1
NACC2	0.0137013	-0.0342294	0.015	0.031	1
ABHD8	0.00386553	-0.0343408	0.005	0.019	1
C12orf44	0.0440856	-0.0343447	0.054	0.075	1
TNFSF10	0.0183606	-0.0343544	0.049	0.075	1
TRABD2A	0.00335473	-0.0343796	0	0.009	1
PAQR4	0.0138087	-0.0344082	0	0.006	1
NOP10	0.0338915	-0.034438	0.248	0.318	1
RIN3	0.0324327	-0.0344409	0.251	0.32	1
PHKB	0.0474809	-0.0345026	0.062	0.086	1
RP11-326C3.12	0.00682295	-0.0345133	0.001	0.01	1
RELT	0.0258641	-0.0345556	0.008	0.019	1
NDUFS7	0.0365328	-0.0345648	0.253	0.324	1
B3GAT1	0.0204304	-0.034578	0.045	0.069	1
TMEM229B	0.0243956	-0.0345889	0.022	0.038	1
HEXDC	0.0258314	-0.0346648	0.063	0.09	1
MLTK	0.0480929	-0.0347065	0.003	0.01	1
ZNF596	0.0483151	-0.0347255	0.012	0.023	1
SGCD	0.00780403	-0.034731	0	0.007	1
EMC10	0.0100018	-0.0347734	0.175	0.239	1
MTHFS	0.0147695	-0.0348021	0.061	0.09	1
HSD17B4	0.0449218	-0.0348171	0.047	0.068	1
USF2	0.0271395	-0.0348197	0.049	0.073	1
ZMPSTE24	0.0259809	-0.0348329	0.063	0.09	1
FAM122A	0.045264	-0.0348405	0.032	0.049	1
MIR940	0.0151596	-0.0348711	0.002	0.01	1
TUBB4A	0.0445612	-0.0348824	0.013	0.025	1
UPRT	0.0487669	-0.0349245	0.029	0.045	1
SULT1A1	0.0136638	-0.034953	0.003	0.012	1
RP11-87F15.2	0.010488	-0.0349551	0.003	0.013	1
C1RL	0.0339743	-0.03499	0.041	0.062	1
LRRC42	0.0347388	-0.0350459	0.019	0.033	1
PDF	0.00890031	-0.0350969	0.002	0.011	1
SLC1A4	0.0137283	-0.0351772	0.008	0.021	1
RCE1	0.00925147	-0.0352064	0.065	0.098	1
VILL	0.0370258	-0.0352235	0.043	0.064	1
MTMR1	0.0258641	-0.0352272	0.008	0.019	1
VPRBP	0.0367906	-0.035239	0.027	0.043	1
C19orf68	0.0167043	-0.0352893	0.006	0.017	1
ACTR5	0.0383975	-0.0352918	0.016	0.03	1
BBS7	0.0358503	-0.0353232	0.023	0.038	1
INF2	0.0117718	-0.0353248	0.004	0.015	1
KAT2A	0.0183981	-0.0353563	0.021	0.037	1
VPS33A	0.0389193	-0.035375	0.081	0.11	1
AC016629.8	0.03031	-0.0354084	0.014	0.028	1
ECSIT	0.0277996	-0.0354236	0.07	0.099	1
INTS2	0.0365543	-0.0354345	0.01	0.021	1
CPSF4	0.0354781	-0.0354475	0.014	0.027	1
NFATC3	0.0460651	-0.0355336	0.302	0.381	1
DOHH	0.0139652	-0.0355908	0.015	0.031	1
STK11	0.0192156	-0.035597	0.004	0.013	1
DMXL1	0.0457717	-0.0356127	0.041	0.06	1
PARP3	0.0254386	-0.0356511	0.005	0.015	1
C21orf91	0.0270873	-0.03566	0.058	0.083	1
RAD9A	0.014855	-0.035662	0.088	0.124	1
IFT122	0.0360934	-0.0356678	0.01	0.021	1
RP11-214N9.1	0.0226022	-0.0357139	0.003	0.011	1
CAPN7	0.0280973	-0.0357186	0.094	0.128	1
RNF219	0.0182573	-0.0357291	0.024	0.042	1
HSPA1B	0.0289509	-0.0357755	0.003	0.011	1
ETS2	0.00523116	-0.0358027	0.002	0.012	1
USP33	0.0181946	-0.0358189	0.149	0.198	1
ALYREF	0.0311471	-0.0358393	0.004	0.012	1
NIF3L1	0.0324564	-0.0358474	0.025	0.041	1
PRCD	0.00780403	-0.0358655	0	0.007	1
LYN	0.00429638	-0.0358975	0.06	0.094	1
BAHD1	0.0476634	-0.0359136	0.015	0.028	1
CDC34	0.0211468	-0.0359342	0.008	0.02	1
PLAGL1	0.0322413	-0.0359409	0.005	0.014	1
SLC25A45	0.00756509	-0.0359538	0.079	0.116	1
SLC41A3	0.0283162	-0.0359682	0.054	0.078	1
TAF5	0.0135573	-0.0359813	0.011	0.025	1
MSRB3	0.0184256	-0.0360411	0	0.006	1
PIAS2	0.025201	-0.036165	0.029	0.047	1
GCA	0.0169814	-0.036273	0.007	0.019	1
TJP2	0.00335473	-0.0363389	0	0.009	1
TRMT10A	0.0258111	-0.036375	0.005	0.015	1
PI4K2A	0.00717267	-0.0364101	0.012	0.029	1
BEX5	0.049954	-0.0364181	0.006	0.015	1
SLC9A1	0.0242163	-0.0364203	0.011	0.024	1
PPA1	0.029473	-0.0364706	0.109	0.147	1
MIR4519	0.0254275	-0.0364779	0.014	0.028	1
KIAA1586	0.0335121	-0.0365233	0.019	0.033	1
ACYP2	0.0227695	-0.03653	0.095	0.131	1
DUSP28	0.0240669	-0.0365763	0.032	0.051	1
MAP4	0.0264672	-0.0365988	0.193	0.253	1
CDCP1	0.00780403	-0.0366893	0	0.007	1
HOXA9	0.00588179	-0.036695	0	0.008	1
PNPLA4	0.0209891	-0.0367141	0.008	0.02	1
AMDHD1	0.0136746	-0.0367326	0.003	0.012	1
PYCRL	0.0261609	-0.0367446	0.006	0.016	1
JAKMIP2	0.0179306	-0.0367537	0.067	0.097	1
RP11-400F19.6	0.0426006	-0.0368211	0.014	0.026	1
GCLC	0.029121	-0.0368371	0.011	0.023	1
PHF23	0.0346398	-0.0368377	0.019	0.033	1
PLEKHA5	0.0398647	-0.0368853	0.007	0.017	1
C20orf27	0.0374139	-0.0368889	0.07	0.097	1
PELI2	0.0168768	-0.0368919	0.009	0.022	1
ZDHHC18	0.00902168	-0.0369301	0.011	0.026	1
MED20	0.0364063	-0.0369352	0.01	0.021	1
CHD6	0.0156008	-0.0370246	0.113	0.155	1
DLEU1	0.0239104	-0.037028	0.025	0.042	1
ELP3	0.0340363	-0.0370333	0.047	0.07	1
CPEB3	0.0118241	-0.0370726	0.004	0.015	1
P2RY10	0.015056	-0.0371159	0.013	0.028	1
TXNL1	0.0424935	-0.0371266	0.161	0.206	1
PCCA	0.0290112	-0.0371435	0.029	0.047	1
KLHDC1	0.0166614	-0.0371458	0.006	0.017	1
NBR1	0.0114054	-0.0371531	0.116	0.162	1
STX6	0.00302013	-0.0372732	0.024	0.047	1
SMAD1	0.00145659	-0.0373063	0	0.01	1
FKBP3	0.0212843	-0.0373648	0.088	0.121	1
SBF2	0.0410515	-0.0375364	0.015	0.028	1
USP5	0.031206	-0.037548	0.059	0.084	1
RP11-582J16.5	0.0346943	-0.0375611	0.011	0.023	1
HES6	0.00875678	-0.037584	0.013	0.03	1
SSH3	0.0102143	-0.0375927	0.014	0.031	1
NFKBIE	0.0126345	-0.0376243	0.013	0.029	1
MKL1	0.0286635	-0.0376434	0.091	0.125	1
GABPB1	0.0113114	-0.0376483	0.04	0.065	1
NDUFAF3	0.0351074	-0.0377085	0.201	0.259	1
FAM85A	0.0223853	-0.037735	0.003	0.011	1
ARHGEF2	0.0113293	-0.0377375	0.114	0.159	1
RSPRY1	0.0494593	-0.0378618	0.053	0.073	1
TTC3	0.0246787	-0.0378889	0.167	0.218	1
MFN2	0.0149853	-0.0379646	0.043	0.067	1
LIMD1	0.00835097	-0.0379649	0.015	0.033	1
LINGO3	0.00897332	-0.0379682	0.001	0.009	1
PAQR8	0.010488	-0.0379795	0.003	0.013	1
SMIM4	0.0371965	-0.0379854	0.025	0.04	1
FLOT1	0.0194574	-0.0379918	0.211	0.275	1
SLC38A7	0.0259877	-0.0380034	0.007	0.018	1
GEMIN7	0.0131018	-0.0380059	0.07	0.103	1
RP11-455F5.5	0.01361	-0.0380267	0.003	0.012	1
IL18BP	0.0472648	-0.0380456	0.051	0.072	1
MYH11	0.0151335	-0.038073	0.002	0.01	1
MYBL1	0.0162712	-0.0380854	0.132	0.177	1
RNF34	0.00547573	-0.0381214	0.079	0.118	1
MLXIP	0.0101582	-0.0381714	0.026	0.046	1
APBA3	0.0153288	-0.0381744	0.043	0.067	1
OSBP	0.0220534	-0.0381806	0.023	0.039	1
CDK11B	0.0161925	-0.038247	0.121	0.164	1
CTD-2245F17.3	0.00623933	-0.038278	0.005	0.018	1
FOXO1	0.0325548	-0.0382841	0.012	0.024	1
CCDC115	0.0471503	-0.0383092	0.162	0.206	1
MAFG	0.0103712	-0.0383533	0	0.007	1
SQLE	0.0158146	-0.0383723	0.04	0.063	1
DTX2	0.0402029	-0.0383808	0.052	0.074	1
NUMB	0.0220992	-0.0384046	0.073	0.103	1
FAM219A	0.00894963	-0.0384419	0.008	0.022	1
SAMD12	0.00253791	-0.0385888	0	0.009	1
MAML3	0.00995206	-0.0386559	0.005	0.017	1
RBM26	0.0123471	-0.0386714	0.046	0.073	1
APLF	0.0495899	-0.0387385	0.004	0.011	1
POR	0.0228449	-0.038744	0.066	0.094	1
KLF11	0.0253275	-0.0388117	0.014	0.028	1
TARSL2	0.00526826	-0.0388186	0.089	0.131	1
PPP1R3D	0.00401803	-0.0388257	0.002	0.013	1
GALNT4	0.0324514	-0.0389083	0.005	0.014	1
FHOD1	0.0296419	-0.0389171	0.052	0.075	1
KDM1A	0.0231007	-0.0389465	0.016	0.031	1
TAMM41	0.0470566	-0.0390192	0.035	0.052	1
TAB1	0.0472174	-0.0390213	0.032	0.049	1
TSNAX	0.0152297	-0.0390358	0.013	0.028	1
TSEN15	0.0371413	-0.0390463	0.131	0.172	1
RP11-83A24.2	0.0253127	-0.0391085	0.008	0.019	1
STRADB	0.0302652	-0.0391178	0.018	0.032	1
RP1-40E16.12	0.00393461	-0.0391263	0.001	0.011	1
SLC7A5	0.0494673	-0.0391589	0.018	0.03	1
SKA2	0.0159336	-0.0392558	0.068	0.099	1
CMPK2	0.0148088	-0.0392874	0.004	0.014	1
HGSNAT	0.0430495	-0.0392994	0.031	0.048	1
SMARCAL1	0.0461625	-0.0393522	0.032	0.049	1
MRPS31	0.0459452	-0.0393796	0.087	0.115	1
THOC7	0.0384755	-0.039429	0.148	0.194	1
WRNIP1	0.0146127	-0.0394575	0.014	0.03	1
RP11-219B17.1	0.0311906	-0.0394953	0.004	0.012	1
CIZ1	0.0154527	-0.0395011	0.042	0.066	1
STXBP5	0.0363232	-0.0395283	0.01	0.021	1
DCLRE1B	0.0345919	-0.0395423	0.011	0.023	1
ADRBK1	0.0232593	-0.0395636	0.085	0.117	1
C17orf58	0.0168517	-0.0395704	0.008	0.02	1
RALGAPA1	0.0300142	-0.0395903	0.116	0.154	1
SIRT1	0.00851936	-0.0396165	0.007	0.02	1
DFNB31	0.00629744	-0.0396816	0.003	0.014	1
FKTN	0.0398647	-0.0397033	0.007	0.017	1
CTD-2007H13.3	0.00728094	-0.0397337	0.008	0.022	1
RNF2	0.0459677	-0.0397514	0.042	0.062	1
SUDS3	0.0072905	-0.0397608	0.071	0.106	1
GPSM2	0.0440255	-0.0398445	0.002	0.008	1
APPL2	0.0239101	-0.039845	0.011	0.024	1
FAM188A	0.0329212	-0.0398738	0.024	0.039	1
RNU11	0.00789239	-0.0398874	0.005	0.017	1
FBXW11	0.0121267	-0.0399581	0.088	0.124	1
ACD	0.0319717	-0.0399623	0.105	0.141	1
RHNO1	0.0154309	-0.0400192	0.027	0.046	1
UBE3C	0.0128641	-0.0400258	0.018	0.034	1
CBX7	0.0342695	-0.0400303	0.011	0.023	1
ZNF667-AS1	0.0134822	-0.0400386	0.007	0.019	1
C19orf54	0.0319308	-0.0400577	0.008	0.019	1
STYK1	0.0044393	-0.0400888	0	0.008	1
FXYD1	0.00335473	-0.0401582	0	0.009	1
EIF2AK4	0.0421587	-0.0402149	0.051	0.072	1
GAN	0.0255463	-0.0402396	0.009	0.021	1
B3GALTL	0.0184555	-0.040251	0.013	0.028	1
GGA2	0.0218906	-0.0402513	0.044	0.067	1
REEP3	0.0104151	-0.0403166	0.013	0.029	1
ZNF787	0.0150552	-0.0403361	0.002	0.01	1
MSC	0.0044393	-0.0403581	0	0.008	1
SMEK1	0.00163563	-0.0404135	0.095	0.145	1
MEMO1	0.0316582	-0.0404316	0.056	0.079	1
STX11	0.0238409	-0.0404324	0.057	0.083	1
ATG3	0.0179897	-0.0404765	0.119	0.16	1
PDE4A	0.0156919	-0.0405225	0.038	0.061	1
FURIN	0.0130897	-0.0405274	0.06	0.089	1
GATAD2A	0.00237939	-0.0405453	0.075	0.117	1
RP11-505K9.1	0.0103712	-0.0405856	0	0.007	1
APAF1	0.0297522	-0.0407254	0.055	0.079	1
TMEM241	0.00578939	-0.0407292	0.013	0.031	1
MLKL	0.0363723	-0.0408147	0.029	0.046	1
KLHL26	0.0169607	-0.0408423	0.007	0.019	1
DDX42	0.027279	-0.0408698	0.044	0.066	1
CHCHD4	0.0457062	-0.0408924	0.009	0.019	1
WDR41	0.0307549	-0.0410002	0.045	0.067	1
SCAF1	0.0100121	-0.0410236	0.034	0.057	1
GFM2	0.0277292	-0.0410525	0.025	0.042	1
CREB3L2	0.013744	-0.0411838	0.071	0.103	1
F8	0.0103878	-0.0412069	0.003	0.013	1
HDGFRP2	0.0268503	-0.0412205	0.032	0.051	1
RALGPS1	0.00461987	-0.041221	0.008	0.023	1
CYB5R4	0.0319471	-0.0412419	0.099	0.132	1
RP11-732M18.3	0.0429957	-0.0412663	0.014	0.026	1
UBQLN4	0.0055871	-0.0412827	0.015	0.034	1
C14orf182	0.0183827	-0.0412844	0.021	0.037	1
ZNFX1	0.0476174	-0.0413372	0.101	0.133	1
NUB1	0.014663	-0.0413759	0.215	0.284	1
UBE2H	0.0177875	-0.0414627	0.032	0.052	1
TEFM	0.0447772	-0.0415001	0.036	0.054	1
IL5RA	0.0118356	-0.0415135	0.001	0.009	1
SLC27A4	0.0207248	-0.0415181	0.006	0.017	1
CCDC64	0.00801161	-0.0415757	0.003	0.013	1
NSF	0.0209565	-0.0416152	0.076	0.107	1
WDR59	0.00565576	-0.0416304	0.015	0.034	1
C16orf58	0.014171	-0.0416832	0.026	0.045	1
PNRC2.1	0.0212034	-0.0416849	0.024	0.041	1
CACNB1	0.0110874	-0.0417145	0.009	0.023	1
ZNF598	0.00577719	-0.0417328	0.008	0.023	1
TMEM254	0.0441776	-0.0417431	0.029	0.045	1
MTA1	0.0251122	-0.0417562	0.008	0.019	1
PWWP2B	0.0088925	-0.0418197	0.002	0.011	1
ACP5	0.0299634	-0.0418348	0.032	0.05	1
NAGLU	0.0126185	-0.0418356	0.013	0.029	1
IMPAD1	0.018303	-0.0418421	0.018	0.033	1
AMOT	0.0259569	-0.0418735	0.007	0.018	1
RP11-356I2.4	0.0239326	-0.0420084	0.036	0.057	1
ATAD3B	0.0135284	-0.0420435	0.009	0.022	1
ARHGAP30	0.0228849	-0.0420537	0.391	0.491	1
STRIP1	0.0296276	-0.0420684	0.063	0.089	1
B4GALT5	0.0193875	-0.0421096	0.023	0.04	1
CTBP2	0.00883786	-0.0422314	0.132	0.183	1
TAB3	0.0252542	-0.0422384	0.005	0.015	1
MBD3	0.0312971	-0.042252	0.008	0.019	1
MYBBP1A	0.0344529	-0.0422761	0.034	0.052	1
WDR61	0.0136276	-0.0422931	0.082	0.118	1
NIN	0.0388213	-0.042325	0.076	0.104	1
VPS41	0.0121806	-0.0423876	0.058	0.087	1
IARS2	0.013347	-0.0424322	0.094	0.131	1
SGSM3	0.0113903	-0.042438	0.09	0.128	1
NADK	0.0106295	-0.0424434	0.036	0.06	1
TMEM214	0.0127713	-0.0425049	0.043	0.069	1
CYB5R1	0.0477018	-0.0425315	0.049	0.07	1
KHSRP	0.0140026	-0.0426233	0.039	0.063	1
MFSD5	0.00557487	-0.0426648	0.07	0.106	1
UNG	0.025493	-0.0426943	0.031	0.05	1
SIMC1	0.0146983	-0.0426956	0.014	0.03	1
GLT8D1	0.00949848	-0.0427359	0.066	0.099	1
C16orf70	0.0141323	-0.0428626	0.022	0.039	1
AC093495.4	0.00865249	-0.0429126	0.03	0.052	1
RP11-977G19.11	0.00881932	-0.0429154	0.008	0.022	1
ARHGAP26	0.0287402	-0.0429475	0.055	0.079	1
MPP6	0.0205286	-0.0429739	0.006	0.017	1
PPP1R35	0.0236537	-0.0430072	0.025	0.042	1
SLAIN2	0.0413095	-0.0430284	0.071	0.098	1
DHRS7B	0.022387	-0.0430756	0.023	0.039	1
CTC-241F20.3	0.0311586	-0.0430966	0.013	0.026	1
INO80B	0.0166597	-0.0432034	0.009	0.022	1
ULK3	0.0305458	-0.043217	0.076	0.105	1
ZNF639	0.00946257	-0.0432576	0.024	0.044	1
EFR3A	0.0129413	-0.0432836	0.102	0.142	1
RP11-410L14.2	0.0202506	-0.0433139	0.005	0.015	1
FANCM	0.02049	-0.0433315	0.014	0.029	1
FAM159A	0.00250666	-0.0433679	0.011	0.03	1
SIRT5	0.0384215	-0.0434103	0.033	0.051	1
AP1G2	0.048857	-0.0434878	0.121	0.157	1
ZNF558	0.0416823	-0.0434879	0.011	0.022	1
IRF7	0.0223445	-0.0435805	0.116	0.157	1
RILPL2	0.0225139	-0.0436115	0.057	0.083	1
C16orf45	0.0343113	-0.0436334	0.015	0.029	1
PRR5	0.0340274	-0.0436482	0.13	0.169	1
PTPRJ	0.0321296	-0.0436817	0.041	0.062	1
NF2	0.0218002	-0.0437049	0.057	0.083	1
VKORC1L1	0.00913068	-0.0437381	0.004	0.015	1
CDK16	0.0189701	-0.0437594	0.033	0.053	1
UBAP2	0.0281842	-0.0437749	0.035	0.054	1
MSRA	0.00395761	-0.0437884	0.012	0.03	1
TTC1	0.0234889	-0.0438299	0.131	0.175	1
AARSD1	0.045908	-0.0438794	0.069	0.094	1
OTUD7B	0.0417352	-0.0438816	0.021	0.035	1
SMC2	0.0256464	-0.0438961	0.03	0.048	1
ACTR6	0.0247368	-0.0438995	0.062	0.088	1
ZBTB45	0.0105622	-0.0439543	0.006	0.018	1
SC5D	0.039058	-0.0439725	0.024	0.039	1
NPEPL1	0.0249425	-0.0439787	0.014	0.028	1
RASA1	0.0239794	-0.0440066	0.036	0.057	1
CLPTM1L	0.0198919	-0.0440345	0.015	0.03	1
ANKRD54	0.00767945	-0.0440467	0.021	0.04	1
HPSE	0.00192185	-0.0440534	0	0.01	1
ME2	0.021126	-0.0441039	0.057	0.083	1
STAT5B	0.00634497	-0.0441359	0.03	0.053	1
NGFRAP1	0.049959	-0.0441417	0.004	0.011	1
SFT2D3	0.00131566	-0.0441486	0.001	0.013	1
CERS5	0.0129055	-0.0441559	0.047	0.074	1
PDXK	0.0206368	-0.0442067	0.019	0.034	1
VMP1	0.00937772	-0.0442447	0.114	0.16	1
PHF6	0.0353014	-0.0442625	0.032	0.05	1
WDR81	0.0238237	-0.0443144	0.015	0.03	1
MYC	0.00894684	-0.044373	0.001	0.009	1
ALKBH5	0.0206097	-0.0443913	0.025	0.043	1
HHEX	0.0205908	-0.0444322	0.009	0.021	1
ATG4C	0.0160189	-0.0444368	0.011	0.025	1
C19orf25	0.00912479	-0.044466	0.127	0.176	1
AKAP8L	0.0147604	-0.0445031	0.086	0.121	1
RP13-977J11.2	0.0469525	-0.0445481	0.015	0.028	1
DHRSX	0.00965274	-0.0445517	0.04	0.065	1
BICD2	0.0039883	-0.0445694	0.038	0.066	1
ARRDC1	0.00346202	-0.0445737	0.102	0.149	1
UTP6	0.0202115	-0.0445946	0.034	0.054	1
RP1-178F15.4	0.0169339	-0.0446704	0.009	0.022	1
IP6K1	0.0133898	-0.0446822	0.046	0.072	1
RRP9	0.00670669	-0.0447421	0.028	0.05	1
TGIF2	0.00590188	-0.0447567	0.009	0.024	1
FOXK2	0.0164901	-0.0447682	0.008	0.02	1
INTS1	0.0268395	-0.0448086	0.036	0.056	1
AZI2	0.0171466	-0.0448194	0.069	0.099	1
HS6ST1	0.0166973	-0.0448198	0.009	0.022	1
QDPR	0.0267476	-0.0448342	0.046	0.069	1
CABIN1	0.00199972	-0.0448465	0.102	0.152	1
ANKEF1	0.0159562	-0.0449259	0.005	0.016	1
TP53INP2	0.0206113	-0.0449568	0.007	0.018	1
L3MBTL3	0.0295893	-0.0449802	0.021	0.036	1
DCAF10	0.00596888	-0.0450041	0.045	0.074	1
COA4	0.0285875	-0.0450218	0.078	0.108	1
NAIP	0.0487106	-0.0450359	0.014	0.026	1
RP11-305L7.1	0.0310363	-0.0450362	0.008	0.019	1
PSMD12	0.0398554	-0.0450398	0.08	0.108	1
CTD-2017D11.1	0.048915	-0.0450527	0.018	0.03	1
SAV1	0.00884576	-0.0450581	0.002	0.011	1
MUM1	0.0224169	-0.04516	0.038	0.059	1
JOSD1	0.0122582	-0.0451658	0.051	0.077	1
PPARD	0.031713	-0.0451767	0.016	0.03	1
NCDN	0.0177058	-0.0451895	0.022	0.039	1
SBK1	0.0221593	-0.045193	0.039	0.061	1
EMC9	0.0261104	-0.0451952	0.013	0.026	1
RNPEPL1	0.0109622	-0.045249	0.051	0.078	1
FEM1C	0.0261421	-0.0452667	0.023	0.039	1
ASXL2	0.016325	-0.0452774	0.071	0.101	1
USP32	0.0253693	-0.0453288	0.033	0.052	1
EP300	0.0262655	-0.0453326	0.115	0.154	1
ZBTB48	0.0162003	-0.045448	0.025	0.043	1
C16orf62	0.033573	-0.04552	0.042	0.063	1
VAMP7	0.00621205	-0.0455311	0.081	0.12	1
DONSON	0.00131566	-0.0455319	0.001	0.013	1
SCML1	0.00485641	-0.045537	0.003	0.015	1
ATAD2	0.0460692	-0.045601	0.039	0.058	1
HCFC2	0.0373348	-0.0456163	0.022	0.036	1
ELK3	0.0449058	-0.0456498	0.032	0.049	1
XXYLT1	0.019425	-0.0456636	0.011	0.024	1
RUNDC1	0.00887558	-0.0456678	0.01	0.025	1
THEM6	0.0132326	-0.0456938	0.016	0.033	1
VANGL1	0.0454476	-0.0457364	0.028	0.044	1
NT5DC1	0.00430916	-0.0457641	0.056	0.089	1
MEI1	0.0168365	-0.045789	0.11	0.151	1
SQRDL	0.0420062	-0.0458322	0.086	0.115	1
MICU3	0.00110481	-0.0458333	0	0.011	1
RARG	0.0109562	-0.0458779	0.018	0.035	1
UBAC1	0.00907279	-0.0458909	0.018	0.035	1
GPR68	0.00630695	-0.0459217	0.022	0.042	1
LNX2	0.00984802	-0.0459252	0.005	0.017	1
CTD-2562J15.6	0.00490454	-0.0459626	0.003	0.015	1
MT-ND4L	0.0219307	-0.0459726	0.992	0.993	1
GTF2H2	0.00447507	-0.0459796	0.018	0.037	1
EIF2AK3	0.00392078	-0.0459849	0.014	0.033	1
WDR12	0.0249632	-0.0460059	0.018	0.032	1
RAB30	0.0250982	-0.0460129	0.009	0.021	1
C6orf211	0.0390773	-0.0460454	0.027	0.043	1
AGPAT3	0.0055257	-0.0460594	0.004	0.016	1
AKAP5	0.0152591	-0.0461508	0.023	0.04	1
RAB11B-AS1	0.016558	-0.0461565	0.008	0.02	1
KIFC2	0.00233905	-0.0461908	0.002	0.014	1
CAT	0.0209776	-0.0462179	0.134	0.179	1
RP11-489E7.4	0.000150969	-0.0462441	0.013	0.039	1
PPP6R1	0.0375071	-0.0462495	0.127	0.164	1
TSSC4	0.0146093	-0.0462542	0.122	0.167	1
PAK6	0.00328583	-0.0463375	0.006	0.021	1
ANO9	0.00145659	-0.0463552	0	0.01	1
EP400NL	0.0366081	-0.0464296	0.029	0.046	1
IFT80	0.0365185	-0.046432	0.02	0.034	1
GBP4	0.00711964	-0.0464964	0.139	0.191	1
CERS2	0.00568153	-0.0465093	0.099	0.142	1
YIPF2	0.0285514	-0.046535	0.055	0.079	1
BMPR1A	0.00339802	-0.0465427	0.004	0.017	1
PAPSS1	0.0201984	-0.046572	0.044	0.068	1
FASTKD1	0.0223613	-0.0465969	0.016	0.031	1
TRMT44	0.00137945	-0.0466697	0.007	0.024	1
TMCO1	0.0136236	-0.0466905	0.214	0.287	1
SIRPG	0.00192185	-0.0467405	0	0.01	1
YBX3	0.00192185	-0.0467831	0	0.01	1
TACO1	0.0125713	-0.0468002	0.025	0.044	1
LINC00957	0.0104545	-0.0469015	0.003	0.013	1
TVP23B	0.0470753	-0.0469164	0.075	0.101	1
LARP1	0.00131678	-0.046947	0.042	0.075	1
ZNF10	0.00961935	-0.0470839	0.021	0.039	1
PDHA1	0.00895243	-0.0471234	0.064	0.097	1
OGFRL1	0.00783083	-0.0471333	0.021	0.04	1
SLC37A4	0.00826008	-0.0471886	0.006	0.019	1
C22orf46	0.0166084	-0.0471941	0.02	0.036	1
RDX	0.0178479	-0.0472144	0.039	0.062	1
C11orf73	0.0244419	-0.0472474	0.129	0.172	1
BET1	0.0404114	-0.0473227	0.045	0.066	1
SS18	0.0199936	-0.0473541	0.097	0.133	1
DEAF1	0.0061241	-0.0473959	0.005	0.018	1
RP11-427H3.3	0.0392689	-0.0474373	0.028	0.044	1
MRRF	0.011748	-0.0474374	0.026	0.046	1
TSPAN17	0.00114123	-0.0474374	0.032	0.062	1
TRIM28	0.020324	-0.0474419	0.036	0.057	1
ACAD9	0.0225629	-0.0474552	0.044	0.067	1
SLC25A42	0.0452765	-0.0474654	0.019	0.032	1
C11orf21	0.0184067	-0.0475031	0.174	0.229	1
FAM120AOS	0.00454159	-0.0475401	0.049	0.08	1
IFNLR1	0.0196425	-0.0475434	0.002	0.01	1
PVRL1	0.0464356	-0.047547	0.012	0.023	1
TYW3	0.0221683	-0.0475634	0.048	0.073	1
C2orf43	0.0142268	-0.0475836	0.015	0.031	1
ZNF696	0.00847045	-0.047595	0.007	0.02	1
HCFC1	0.00507105	-0.0477055	0.103	0.148	1
DPYD	0.013738	-0.0477101	0.156	0.207	1
SLC37A1	0.0120763	-0.0477297	0.019	0.036	1
BCR	0.0404889	-0.04775	0.031	0.048	1
FGFBP3	0.0010134	-0.0477508	0.003	0.018	1
CCDC174	0.0176701	-0.0477597	0.087	0.121	1
BAP1	0.0137696	-0.0477627	0.02	0.037	1
NUP50	0.0275944	-0.0478776	0.087	0.118	1
C7orf31	0.0147344	-0.0478844	0.021	0.038	1
GLTSCR1L	0.0325073	-0.0478858	0.035	0.054	1
PHACTR2	0.0299788	-0.0479467	0.023	0.038	1
C4orf32	0.00889408	-0.048015	0.001	0.009	1
MAGOHB	0.0364358	-0.0480576	0.048	0.07	1
MATN1-AS1	0.0322626	-0.0480708	0.006	0.016	1
PNRC2	0.0312104	-0.0480746	0.022	0.037	1
HDDC3	0.0233981	-0.0481113	0.062	0.089	1
SRSF10	0.00730728	-0.048122	0.095	0.136	1
IWS1	0.0141134	-0.0481596	0.07	0.102	1
ASB16-AS1	0.0114065	-0.0481988	0.015	0.032	1
ZNF707	0.0417459	-0.04825	0.014	0.026	1
PECR	0.0243572	-0.0482904	0.037	0.058	1
C11orf68	0.00763894	-0.0483739	0.005	0.017	1
SPCS3	0.028623	-0.0484601	0.226	0.291	1
PHC2	0.00471691	-0.0484902	0.009	0.025	1
MAF	0.0149412	-0.0484944	0.035	0.057	1
OSBPL7	0.0322698	-0.0485223	0.058	0.083	1
ZNRD1	0.0208129	-0.048539	0.109	0.147	1
FAM101B	0.0266536	-0.048544	0.012	0.025	1
DPY19L3	0.014894	-0.0485693	0.012	0.026	1
STAG3	0.0150033	-0.0486591	0.002	0.01	1
N4BP2L2	0.0333709	-0.0486627	0.332	0.424	1
CISD3	0.0223813	-0.0487679	0.213	0.275	1
PFAS	0.00234619	-0.0488748	0.008	0.025	1
CCDC130	0.0460734	-0.0489233	0.08	0.107	1
ZFAND4	0.0115853	-0.0489237	0.02	0.037	1
RP11-809O17.1	0.0246704	-0.0489474	0.009	0.021	1
POLI	0.0440218	-0.0489639	0.013	0.025	1
STK40	0.00815828	-0.0489978	0.036	0.061	1
AP1S1	0.0345806	-0.0490249	0.037	0.056	1
C7orf43	0.0207965	-0.0490477	0.008	0.02	1
CPSF6	0.0249759	-0.0490487	0.173	0.229	1
NUP153	0.0231584	-0.0491074	0.019	0.034	1
CAMK2G	0.0310045	-0.0491137	0.113	0.152	1
IMPACT	0.0109929	-0.049123	0.016	0.033	1
ATP2A2	0.00991897	-0.0491652	0.026	0.046	1
NABP1	0.0196222	-0.0493071	0.015	0.03	1
SNRNP200	0.0364649	-0.0493076	0.232	0.294	1
SELO	0.00358403	-0.0493504	0.008	0.024	1
MAT2A	0.0176639	-0.0493651	0.099	0.135	1
AC003075.4	0.010305	-0.0494127	0.003	0.013	1
TNFSF14	0.0415527	-0.0494498	0.031	0.048	1
TBC1D10B	0.0108758	-0.0495207	0.01	0.024	1
FERMT3	0.0247358	-0.049536	0.294	0.378	1
BRPF1	0.00437657	-0.0495744	0.039	0.067	1
DGUOK	0.0120872	-0.0495792	0.272	0.359	1
ZFP90	0.0252831	-0.049615	0.08	0.112	1
DBR1	0.0156594	-0.0496958	0.011	0.025	1
DGAT1	0.00347872	-0.0497721	0.007	0.022	1
LPIN1	0.0186774	-0.0498548	0.118	0.158	1
ZNF638	0.0403108	-0.0499106	0.143	0.187	1
NUDT5	0.0199749	-0.0499364	0.107	0.146	1
SCYL3	0.0237922	-0.0499842	0.019	0.034	1
IFITM10	0.00876835	-0.0500815	0.002	0.011	1
GOLIM4	0.0107461	-0.0501027	0.025	0.045	1
PAICS	0.00459695	-0.0501331	0.013	0.031	1
DESI2	0.00607991	-0.0501435	0.057	0.088	1
CIRH1A	0.0216923	-0.0501522	0.039	0.061	1
RP11-1094M14.11	0.0120102	-0.0501935	0.071	0.104	1
NBEAL2	0.0318606	-0.0501938	0.096	0.129	1
LRRC45	0.0083213	-0.0502022	0.013	0.03	1
PIK3CA	0.0341966	-0.0502123	0.018	0.031	1
HIATL1	0.0106763	-0.0502877	0.01	0.024	1
CCDC61	0.0013456	-0.0503197	0.003	0.017	1
ABCA5	0.029695	-0.0504579	0.028	0.045	1
COLGALT1	0.00743775	-0.0505219	0.018	0.036	1
SYNCRIP	0.0267369	-0.0505538	0.137	0.18	1
DR1	0.0122046	-0.0505601	0.195	0.256	1
SSH1	0.0155437	-0.0506555	0.041	0.065	1
N4BP2	0.0160105	-0.0507031	0.044	0.069	1
ZBTB22	0.0162825	-0.0507032	0.011	0.025	1
TMEM191C	0.00972496	-0.0507081	0.042	0.068	1
PPP5C	0.0120728	-0.0507809	0.122	0.167	1
RP11-315I20.1	0.0162835	-0.0508244	0.025	0.043	1
SLCO3A1	0.00538161	-0.0508874	0.016	0.035	1
SNX29P2	0.0103066	-0.0509096	0.006	0.018	1
KIAA1033	0.0116841	-0.0509211	0.059	0.088	1
SMARCC2	0.0148675	-0.0509222	0.204	0.269	1
PNKD	0.0236705	-0.0509237	0.168	0.224	1
ZC3H4	0.00952951	-0.0509419	0.029	0.05	1
CNTRL	0.0376452	-0.0509476	0.108	0.143	1
ALDH16A1	0.0225978	-0.0509478	0.07	0.099	1
ZBED5-AS1	0.0125445	-0.0509615	0.005	0.016	1
COL9A2	0.000636899	-0.0510612	0	0.012	1
SMPD3	0.000416028	-0.0510941	0.005	0.023	1
EHMT1	0.0131627	-0.0511417	0.143	0.194	1
WHSC1	0.000783966	-0.0511424	0.009	0.029	1
HNRNPLL	0.00242319	-0.0512491	0.009	0.026	1
DNAJC18	0.00337692	-0.0512603	0.004	0.017	1
PABPC1L	0.0380326	-0.0512675	0.009	0.02	1
IFT88	0.028901	-0.0512837	0.021	0.036	1
NUTM2A-AS1	0.0233352	-0.0512858	0.146	0.194	1
CCDC50	0.0132	-0.0512869	0.007	0.019	1
NPRL3	0.00541931	-0.0512967	0.076	0.114	1
POP4	0.0299027	-0.0513042	0.116	0.155	1
hsa-mir-8072	0.00875527	-0.0513335	0.01	0.025	1
EXOSC8	0.0324325	-0.0513674	0.088	0.118	1
ORAI3	0.000974233	-0.0514064	0.026	0.053	1
AGO1	0.029113	-0.0514073	0.024	0.04	1
CRIP2	0.00626672	-0.0514263	0.003	0.014	1
WDR26	0.0424511	-0.0514406	0.061	0.085	1
WDR54	0.0357443	-0.0514966	0.081	0.11	1
BFSP1	0.00277255	-0.0515102	0.007	0.023	1
SATB1	0.0210717	-0.0515193	0.113	0.153	1
PICK1	0.00710379	-0.0515333	0.011	0.027	1
RAD50	0.0216846	-0.0515386	0.078	0.109	1
THAP5	0.0188524	-0.0515436	0.026	0.044	1
C7orf49	0.0339684	-0.0515606	0.049	0.072	1
SREBF1	0.0043195	-0.0515899	0.004	0.017	1
CNR2	0.00135542	-0.0515903	0.002	0.015	1
WIZ	0.00509762	-0.0516029	0.002	0.012	1
TAOK2	0.00881094	-0.0516453	0.028	0.049	1
LRRC8D	0.00974423	-0.0518153	0.019	0.036	1
AC002117.1	0.0344414	-0.0518185	0.026	0.042	1
FBXO33	0.0429477	-0.0518353	0.046	0.067	1
MIR29A	0.00130252	-0.0518544	0.001	0.013	1
TAF8	0.0325472	-0.0518673	0.058	0.082	1
DBN1	0.0194271	-0.0518947	0.01	0.023	1
ZNF25	0.0124221	-0.0519309	0.013	0.029	1
TNPO3	0.0117129	-0.0519721	0.082	0.117	1
NOTCH2	0.046964	-0.0520286	0.112	0.146	1
REEP4	0.0361512	-0.0520404	0.045	0.066	1
OPN3	0.00224569	-0.0520439	0.003	0.016	1
CTD-2555O16.2	0.0205156	-0.0520495	0.006	0.017	1
SAC3D1	0.00177733	-0.0520932	0.002	0.015	1
MUS81	0.0118534	-0.0521017	0.069	0.101	1
CC2D1A	0.00145018	-0.0522563	0.048	0.083	1
MED17	0.0444695	-0.0523259	0.047	0.068	1
RASSF3	0.00239167	-0.0523674	0.025	0.049	1
C11orf54	0.0195245	-0.0524045	0.028	0.047	1
GATAD1	0.00988489	-0.052492	0.027	0.048	1
TAF9B	0.0137584	-0.052499	0.009	0.022	1
RP11-73E17.2	0.00290592	-0.0525322	0.008	0.024	1
RP11-35G9.3	0.0169481	-0.0525427	0.034	0.055	1
AF213884.2	0.0348715	-0.0526097	0.059	0.083	1
ZXDA	0.00232846	-0.0526124	0.002	0.014	1
ETFA	0.00567015	-0.0526277	0.147	0.203	1
ZNF512	0.00589128	-0.052654	0.036	0.062	1
NPRL2	0.0120982	-0.052689	0.115	0.159	1
CMC2	0.00805969	-0.0528047	0.112	0.158	1
CERS4	0.00836132	-0.0528523	0.07	0.104	1
RFX7	0.0165288	-0.0528872	0.009	0.022	1
CD2AP	0.0100666	-0.0529206	0.045	0.072	1
GTF2H5	0.0399553	-0.0529735	0.105	0.139	1
FZD3	0.0130311	-0.0529975	0.006	0.018	1
CTD-2228K2.5	0.019426	-0.0530042	0.02	0.036	1
ISCA2	0.00692183	-0.0530244	0.082	0.121	1
FKBP4	0.0382621	-0.0530853	0.064	0.089	1
AKAP2	0.0476181	-0.0531195	0.023	0.037	1
LONRF1	0.00137924	-0.0531302	0.002	0.015	1
TMEM110	0.000114549	-0.0531338	0.001	0.018	1
RP11-18H21.1	0.00131496	-0.0531492	0.003	0.017	1
TMEM140	0.0389608	-0.0531628	0.049	0.071	1
NPHP3	0.000979503	-0.0531796	0.006	0.023	1
FHL1	0.000809712	-0.0531885	0.002	0.016	1
CYP2U1	0.00143722	-0.0532097	0.005	0.021	1
MGRN1	0.0126796	-0.0532184	0.093	0.13	1
PI4K2B	0.00402088	-0.0533028	0.031	0.056	1
PI4KA	0.00935001	-0.0533369	0.061	0.092	1
MTFR1L	0.0182564	-0.0533697	0.06	0.087	1
NOD2	0.00192185	-0.0534892	0	0.01	1
FBXW4	0.0158317	-0.0535593	0.016	0.032	1
JMJD8	0.00678018	-0.0535812	0.013	0.03	1
RAD17	0.0264233	-0.0536963	0.041	0.063	1
NAMPT	0.026598	-0.0537623	0.038	0.059	1
UBA6	0.0137731	-0.0537641	0.063	0.093	1
ERGIC2	0.0316352	-0.0538426	0.085	0.115	1
PGS1	0.00426319	-0.0539428	0.042	0.071	1
YIPF4	0.0120687	-0.0539503	0.113	0.157	1
GTF2IRD2B	0.0006162	-0.0539685	0.003	0.019	1
NFE2L2	0.0126497	-0.0539937	0.105	0.146	1
NFKB1	0.00574473	-0.0540741	0.02	0.039	1
HBA1	0.00172188	-0.054107	0.001	0.012	1
PPP3CB	0.00275787	-0.0541204	0.032	0.059	1
CAB39	0.0113113	-0.0541607	0.034	0.057	1
MRI1	0.00632919	-0.0541799	0.032	0.056	1
AP4E1	0.0339776	-0.0541929	0.036	0.055	1
GNAI1	0.00224791	-0.0542166	0.001	0.012	1
SCFD1	0.0127751	-0.0542524	0.064	0.094	1
VPS35	0.0063294	-0.0542707	0.097	0.139	1
DPF2	0.0146229	-0.0542716	0.103	0.142	1
PGP	0.00220585	-0.0544014	0.007	0.023	1
XKR8	0.00266482	-0.0544378	0.035	0.063	1
HELZ2	0.0271426	-0.0545026	0.044	0.066	1
RPF2	0.0113514	-0.0545275	0.026	0.046	1
NARF	0.0403473	-0.0545577	0.159	0.204	1
FXYD2	0.000636899	-0.0545967	0	0.012	1
MRGBP	0.00351031	-0.0546064	0.007	0.022	1
CREG1	0.00263525	-0.0546267	0.004	0.018	1
MAP2K7	0.0250119	-0.0546631	0.1	0.135	1
RGPD8	0.00428813	-0.0547228	0.007	0.022	1
ZRSR2	0.0143713	-0.0547509	0.078	0.112	1
GAR1	0.0299242	-0.0547655	0.056	0.08	1
AQP3	0.0242954	-0.054785	0.009	0.021	1
KMT2C	0.00984467	-0.0547856	0.157	0.21	1
ZNF444	0.0116943	-0.0547884	0.014	0.03	1
KIF3B	0.00934505	-0.0548571	0.015	0.032	1
ZMIZ1	0.0497445	-0.054918	0.053	0.073	1
PEX16	0.0176659	-0.0550054	0.126	0.17	1
NOP14	0.014894	-0.0550149	0.045	0.07	1
ZNF264	0.039695	-0.0550168	0.031	0.048	1
PLRG1	0.0242307	-0.0550321	0.07	0.099	1
SLC25A12	0.00570335	-0.0550984	0.057	0.089	1
ZKSCAN1	0.020843	-0.0551509	0.113	0.151	1
SLC12A9	0.00327472	-0.0552291	0.021	0.043	1
NUDT8	0.000866465	-0.0552739	0.007	0.025	1
TSHZ3	0.00136791	-0.0552798	0.002	0.015	1
TMEM5	0.000377975	-0.0552872	0.013	0.037	1
FAM227B	0.0166554	-0.0552991	0.008	0.02	1
PSMA2.1	0.0339947	-0.0553225	0.074	0.102	1
STXBP3	0.0184394	-0.0553403	0.052	0.077	1
MRPS11	0.0315754	-0.0553652	0.097	0.131	1
METTL13	0.0156991	-0.0553723	0.033	0.054	1
OSGEP	0.0293624	-0.0553762	0.092	0.124	1
MRPL48	0.0359655	-0.0554015	0.073	0.101	1
KIAA2026	0.00185524	-0.0554276	0.088	0.134	1
USP30-AS1	0.0095023	-0.0554437	0.024	0.044	1
MTG2	0.00818222	-0.0554654	0.037	0.062	1
TTC22	0.00372313	-0.055559	0.015	0.035	1
SESN1	0.00435119	-0.0556741	0.037	0.064	1
CCRN4L	0.000616414	-0.0556937	0.002	0.017	1
BDH2	0.0183753	-0.0557744	0.03	0.049	1
RPS15	0.0388531	-0.0558016	0.995	0.989	1
ATP13A2	0.0326174	-0.0558506	0.012	0.024	1
HMGN4	0.0224382	-0.055856	0.182	0.24	1
AGAP1	0.00242897	-0.0558956	0.01	0.028	1
SFT2D1	0.0266982	-0.0559684	0.164	0.215	1
SCLY	0.00375676	-0.0560014	0.014	0.033	1
PHF8	0.00721261	-0.0560056	0.036	0.061	1
LYSMD4	0.0071549	-0.0560089	0.004	0.016	1
RIPK1	0.00429454	-0.0560558	0.055	0.087	1
PEX5	0.0307514	-0.056057	0.02	0.034	1
PLBD2	0.00578062	-0.0560968	0.012	0.029	1
SMAD3	0.00115733	-0.056207	0.016	0.039	1
CDYL	0.00648692	-0.0563317	0.015	0.033	1
MCEE	0.0093152	-0.0563342	0.015	0.032	1
CDV3	0.00681714	-0.056347	0.06	0.092	1
TDP2	0.00809358	-0.05635	0.085	0.122	1
URGCP	0.00312436	-0.056392	0.012	0.031	1
FBXL8	0.0205808	-0.0564377	0.006	0.017	1
HECA	0.00850756	-0.0564462	0.026	0.047	1
RALGAPB	0.00140728	-0.0564806	0.04	0.073	1
NAPRT1	0.00454459	-0.0565569	0.022	0.043	1
AEBP2	0.00204691	-0.0566411	0.033	0.061	1
FBXL3	0.00611534	-0.0566692	0.032	0.056	1
SKI	0.0141391	-0.0566697	0.015	0.031	1
HLCS	0.0116859	-0.0567501	0.015	0.032	1
MCCC2	0.00740592	-0.0567561	0.052	0.081	1
SLX1B	0.000805978	-0.0567966	0.002	0.016	1
RP11-47L3.1	0.0177119	-0.0568251	0.063	0.091	1
KARS	0.0204972	-0.0568624	0.102	0.14	1
ADAMTS4	0.000483994	-0.0569578	0	0.012	1
PPP1R9B	0.048911	-0.0569908	0.058	0.08	1
SIK3	0.00206036	-0.0570235	0.012	0.032	1
SFI1	0.0160002	-0.0570923	0.084	0.118	1
MSL1	0.0127942	-0.0571125	0.052	0.079	1
MYCBP	0.0154983	-0.0571325	0.068	0.099	1
RASSF2	0.00667883	-0.0571457	0.007	0.021	1
IDUA	0.000795075	-0.0571509	0.003	0.018	1
VAV3	0.000424564	-0.0571694	0.035	0.069	1
RRP15	0.0369642	-0.0571727	0.029	0.046	1
DHTKD1	0.038812	-0.0571888	0.015	0.028	1
GNAQ	0.0386488	-0.0572155	0.008	0.018	1
TMEM38B	0.0175998	-0.057235	0.028	0.047	1
SIGMAR1	0.00306336	-0.05728	0.054	0.087	1
PDCD11	0.00836771	-0.0573072	0.023	0.043	1
SLC2A11	0.0486947	-0.0573191	0.022	0.035	1
MLLT10	0.0390355	-0.0573411	0.103	0.135	1
WBP11	0.0189531	-0.0573502	0.179	0.236	1
MAST2	0.000962747	-0.0573767	0.004	0.02	1
MPHOSPH9	0.00572414	-0.0573904	0.078	0.116	1
ATRIP	0.00142634	-0.057404	0.005	0.021	1
PCNXL3	0.00877831	-0.0574179	0.018	0.035	1
PRPF19	0.0214855	-0.0574447	0.08	0.112	1
RPL7A	0.0213582	-0.0575038	0.993	0.989	1
PARL	0.0277853	-0.0575794	0.109	0.146	1
RXRA	0.00384674	-0.0575942	0.011	0.029	1
PKNOX1	0.0250605	-0.0575942	0.033	0.052	1
TAF1C	0.00291923	-0.0576617	0.019	0.04	1
SLC10A7	0.0257684	-0.0576738	0.022	0.037	1
VKORC1	0.00137178	-0.057704	0.007	0.024	1
LYRM7	0.0193907	-0.0577052	0.033	0.053	1
FBXL6	0.00886297	-0.0577744	0.009	0.023	1
KDM2B	0.00470002	-0.0577995	0.078	0.118	1
HN1	0.0112525	-0.0578809	0.172	0.231	1
SNRPE	0.0117147	-0.0579445	0.16	0.215	1
SPRYD3	0.0291604	-0.0579908	0.11	0.146	1
SIPA1L1	0.00682577	-0.0580236	0.033	0.057	1
KANK3	0.00289138	-0.0580703	0.003	0.016	1
ZNF775	0.00363838	-0.058141	0.015	0.035	1
SIGIRR	0.0327728	-0.0581669	0.357	0.445	1
UBXN2A	0.0147142	-0.0581749	0.06	0.088	1
FAM168B	0.00537417	-0.0581867	0.022	0.043	1
THADA	0.00914447	-0.0582245	0.046	0.074	1
PPP6R3	0.00948625	-0.0583436	0.122	0.166	1
NUFIP2	0.0130255	-0.0584142	0.098	0.136	1
CCNT2	0.0416772	-0.0585072	0.093	0.122	1
ZMYM3	0.00614929	-0.0585076	0.016	0.035	1
ST3GAL5	0.00451916	-0.0585126	0.021	0.042	1
CTD-3138B18.5	0.0104196	-0.0585961	0.019	0.036	1
UNC119B	0.00231256	-0.0586203	0.008	0.025	1
ZNF276	0.00662038	-0.0587701	0.134	0.186	1
INTS8	0.00682725	-0.0587785	0.031	0.054	1
CWC22	0.0217943	-0.0589107	0.057	0.083	1
MLYCD	0.00169715	-0.0589788	0.007	0.024	1
RP11-254F7.2	0.00511306	-0.0589831	0.006	0.02	1
NDUFA9	0.0151372	-0.0590122	0.128	0.173	1
RBM15B	0.00776743	-0.0590249	0.027	0.048	1
MRPL15	0.00832953	-0.059039	0.03	0.052	1
RAPGEF1	0.0107653	-0.0591111	0.069	0.101	1
NBEAL1	0.0121158	-0.0591525	0.074	0.107	1
ZNF80	0.000443094	-0.0591574	0.001	0.015	1
ZNF71	0.0159016	-0.0592471	0.02	0.036	1
PPAPDC1B	0.0334589	-0.0592681	0.038	0.058	1
KLRC4-KLRK1	0.00611093	-0.0592706	0.005	0.018	1
EPM2AIP1	0.00957482	-0.0592954	0.044	0.071	1
TACC3	0.00696585	-0.0593132	0.009	0.024	1
AP1M1	0.0283972	-0.0594213	0.206	0.266	1
PIGB	0.0437451	-0.0594388	0.04	0.059	1
ACOX1	0.014526	-0.059468	0.034	0.056	1
INADL	0.0157009	-0.0594891	0.011	0.025	1
ATHL1	0.0100689	-0.0595058	0.022	0.04	1
TRIM25	0.0058373	-0.0595367	0.032	0.056	1
CEP68	0.0240985	-0.0596522	0.024	0.04	1
ZDHHC13	0.00206275	-0.0596862	0.023	0.047	1
ZNF483	0.0253781	-0.0596915	0.007	0.018	1
KLHL22	0.00811991	-0.0597188	0.031	0.053	1
IST1	0.0178075	-0.0597728	0.12	0.161	1
ATP9B	0.0290087	-0.0597977	0.052	0.075	1
C12orf49	0.00218036	-0.0598587	0.007	0.023	1
COPB2	0.00143404	-0.0598751	0.121	0.177	1
KCNK12	0.00083858	-0.0598994	0	0.011	1
RBBP8	0.00225692	-0.0599405	0.001	0.012	1
RAB11A	0.0140618	-0.0599951	0.196	0.259	1
FN3KRP	0.00365848	-0.0600815	0.051	0.083	1
ZNF564	0.0108757	-0.0600848	0.038	0.062	1
TMBIM4.1	0.013593	-0.0601448	0.151	0.202	1
POLR3D	0.0100754	-0.0601607	0.022	0.04	1
TRIM37	0.011678	-0.06026	0.026	0.046	1
ITPR2	0.0026143	-0.060338	0.078	0.119	1
PPAP2A	0.00711598	-0.0603408	0.01	0.025	1
HIVEP2	0.0142526	-0.0603744	0.018	0.034	1
ATP8A1	0.00369086	-0.0603798	0.129	0.183	1
MKNK2	0.00363019	-0.0604409	0.057	0.091	1
MINOS1-NBL1	0.00976247	-0.0605772	0.032	0.054	1
TMEM251	0.00374097	-0.0605861	0.012	0.03	1
COX17	0.0214046	-0.0606336	0.233	0.297	1
FAM73B	0.0301005	-0.0607521	0.027	0.044	1
KIAA0319L	0.0155233	-0.0609117	0.06	0.088	1
ZNF160	0.0112133	-0.060931	0.09	0.126	1
UROS	0.00380873	-0.0609878	0.097	0.142	1
SLC39A8	0.00636202	-0.0609976	0.028	0.05	1
ZFAND6	0.0261172	-0.0610421	0.116	0.155	1
CHKB	0.0195675	-0.06105	0.047	0.071	1
ZNF275	0.0462532	-0.0610699	0.012	0.023	1
NKTR	0.00150096	-0.0611001	0.195	0.269	1
TAZ	0.0008665	-0.0611502	0.049	0.087	1
PRRT3	0.000774061	-0.0611705	0.003	0.018	1
EIF4EBP1	0.00594803	-0.0611734	0.03	0.053	1
ABHD10	0.0297473	-0.0611963	0.033	0.051	1
VPS29	0.00802599	-0.0612426	0.173	0.234	1
ZNHIT1	0.0190356	-0.0612804	0.242	0.314	1
PTPN4	0.0436783	-0.0612918	0.327	0.408	1
CHPF	0.000516758	-0.0612938	0.009	0.03	1
NAA30	0.00226073	-0.0613841	0.033	0.061	1
LRP5L	0.000483994	-0.0613953	0	0.012	1
RBMX2	0.0150128	-0.061404	0.064	0.093	1
ACOT7	0.00831383	-0.061447	0.023	0.043	1
LETM1	7.35456e-05	-0.061497	0.015	0.045	1
RCC2	0.000747995	-0.0615358	0.016	0.04	1
WEE1	0.000800777	-0.0615416	0.002	0.016	1
CHUK	0.00205269	-0.0616481	0.018	0.039	1
EPS15	0.0270325	-0.0616727	0.177	0.228	1
FAM126B	0.00742322	-0.0616887	0.066	0.099	1
FAM219B	0.0026725	-0.0617591	0.039	0.069	1
CCDC7	0.0122657	-0.0617862	0.013	0.029	1
SLC30A5	0.0152542	-0.0618027	0.089	0.124	1
FUZ	0.00542149	-0.0618033	0.015	0.034	1
CTD-2341M24.1	0.00554522	-0.0619445	0.013	0.031	1
ZNF28	0.0152967	-0.0619851	0.023	0.04	1
HSCB	0.00394476	-0.0621141	0.045	0.075	1
PSMC2	0.0122974	-0.062153	0.086	0.121	1
SETD1B	0.00605879	-0.0622152	0.032	0.056	1
KLHL6	0.00144462	-0.0622233	0.008	0.026	1
HVCN1	0.00146167	-0.0622483	0.023	0.048	1
MMRN1	0.000483994	-0.0622548	0	0.012	1
COMMD3	0.0259066	-0.0622705	0.042	0.064	1
HIST1H2AI	0.0252466	-0.0623184	0.026	0.043	1
GINM1	0.028936	-0.0623342	0.077	0.106	1
RP2	0.0187506	-0.0623645	0.032	0.052	1
RP11-357H14.17	0.000762963	-0.0624468	0.001	0.014	1
PPP1R12A	0.0182431	-0.0624591	0.316	0.404	1
SLC38A10	0.0244996	-0.062508	0.137	0.181	1
CDK5RAP2	0.0121647	-0.0625475	0.06	0.089	1
EDEM1	0.000556016	-0.0626405	0.012	0.035	1
POLL	0.00558031	-0.0627151	0.03	0.053	1
ASUN	0.0246822	-0.0627814	0.049	0.073	1
SMARCD2	0.00205017	-0.0627923	0.014	0.035	1
DCAF6	0.0206119	-0.0628029	0.049	0.074	1
RBM41	0.00684285	-0.0628399	0.027	0.049	1
BRAF	0.0390401	-0.0628793	0.046	0.067	1
RCOR1	0.000466192	-0.062881	0.002	0.017	1
[truncated: 1,714 more rows]

## Sheet: NK1
Gene	p_val	avg_log2FC	pct.1	pct.2	p_val_adj
MYOM2	1.27068e-149	2.02291	0.494	0.079	2.25253e-145
DUSP1	2.62619e-219	1.87459	0.924	0.357	4.65545e-215
PNRC1	2.66898e-236	1.72163	0.895	0.269	4.73131e-232
CYBA	6.18585e-236	1.66346	0.967	0.609	1.09657e-231
BTG1	1.16211e-213	1.50333	0.944	0.364	2.06007e-209
ZFP36L2	5.517e-203	1.41527	0.926	0.357	9.77999e-199
IGFBP7	6.38353e-151	1.3976	0.539	0.091	1.13161e-146
YBX1	9.07817e-170	1.32661	0.792	0.242	1.60929e-165
TBX21	3.74359e-176	1.31676	0.61	0.098	6.63627e-172
RPS2	6.44968e-192	1.30465	0.971	0.659	1.14334e-187
ATP5D	3.02927e-184	1.29014	0.637	0.103	5.37e-180
ZYX	9.00141e-143	1.1977	0.6	0.127	1.59568e-138
EFHD2	6.60298e-119	1.13567	0.782	0.321	1.17051e-114
CITED2	2.39477e-119	1.09405	0.416	0.059	4.24521e-115
C19orf43	2.57897e-119	1.06663	0.758	0.272	4.57174e-115
ASCL2	9.13167e-128	1.02358	0.368	0.031	1.61877e-123
LAMP1	1.38048e-105	1.00641	0.492	0.109	2.44717e-101
XBP1	1.74958e-91	1.00607	0.65	0.242	3.10148e-87
GNB2	2.68482e-117	1.00228	0.593	0.146	4.75938e-113
ARF6	4.59517e-103	0.997261	0.536	0.137	8.14585e-99
KLF3	1.39537e-106	0.975008	0.511	0.115	2.47357e-102
SDF4	1.8609e-111	0.973018	0.557	0.135	3.29882e-107
S100B	1.44953e-40	0.969376	0.268	0.079	2.56959e-36
C20orf24	1.76985e-102	0.969128	0.434	0.082	3.13741e-98
HLA-C	1.14524e-244	0.957272	0.999	0.988	2.03017e-240
STK17A	6.71461e-115	0.944982	0.513	0.104	1.1903e-110
KRT10	5.27499e-108	0.940509	0.452	0.084	9.35097e-104
JAK1	9.37072e-98	0.939389	0.868	0.432	1.66115e-93
KIR2DL2	3.22153e-68	0.934098	0.439	0.135	5.71081e-64
KHDRBS1	4.08435e-105	0.930333	0.454	0.088	7.24033e-101
DNAJC1	2.14447e-103	0.924601	0.397	0.065	3.80151e-99
NFATC2	1.18756e-89	0.922374	0.611	0.205	2.10519e-85
ABHD17A	2.36373e-95	0.914365	0.453	0.098	4.19018e-91
CAST	6.55446e-83	0.902768	0.681	0.277	1.16191e-78
RASAL3	2.03318e-97	0.885578	0.515	0.13	3.60422e-93
RPS26	8.61481e-58	0.876658	0.925	0.807	1.52715e-53
SUN2	2.1452e-74	0.867603	0.717	0.323	3.80279e-70
RAC1	1.66771e-84	0.858342	0.425	0.098	2.95635e-80
STUB1	4.16229e-106	0.855901	0.392	0.059	7.3785e-102
MAP7D1	4.87755e-98	0.847398	0.352	0.049	8.64643e-94
HBA2	2.14359e-22	0.846279	0.096	0.018	3.79994e-18
PIM1	3.39868e-66	0.822927	0.474	0.152	6.02484e-62
GLTSCR2	3.436e-72	0.819431	0.685	0.289	6.091e-68
CX3CR1	7.99002e-70	0.793943	0.752	0.366	1.41639e-65
SFPQ	1.14142e-71	0.792156	0.508	0.162	2.02339e-67
FMNL1	3.59083e-73	0.789232	0.482	0.143	6.36546e-69
CEBPB	1.43596e-94	0.788875	0.294	0.029	2.54552e-90
RCN2	2.51108e-98	0.786764	0.335	0.042	4.45139e-94
ZNF683	1.11558e-35	0.781809	0.174	0.038	1.9776e-31
LPCAT1	3.88612e-67	0.77694	0.403	0.11	6.88892e-63
GLUD1	3.10893e-80	0.774213	0.354	0.068	5.5112e-76
MAF1	8.5218e-68	0.750094	0.418	0.117	1.51066e-63
ITGB7	5.85694e-57	0.747022	0.646	0.301	1.03826e-52
KLF2	9.83934e-45	0.738078	0.631	0.331	1.74422e-40
SNX3	1.80335e-68	0.725768	0.48	0.147	3.19679e-64
CMTM3	3.51394e-77	0.721577	0.334	0.062	6.22917e-73
TMEM160	3.29537e-73	0.714623	0.409	0.1	5.8417e-69
SRSF9	1.50436e-71	0.714457	0.354	0.077	2.66679e-67
FAM173A	2.28633e-84	0.710167	0.261	0.026	4.05298e-80
MCL1	2.09347e-48	0.709864	0.644	0.333	3.71109e-44
CD6	4.01962e-72	0.708469	0.286	0.045	7.12558e-68
TGFB1	5.80854e-53	0.696914	0.619	0.279	1.02968e-48
C1QBP	6.66917e-70	0.692846	0.314	0.061	1.18224e-65
VPS26B	3.42989e-71	0.692342	0.323	0.063	6.08017e-67
RAP2B	1.14081e-62	0.684916	0.292	0.059	2.02231e-58
RTN4	1.5849e-62	0.677879	0.475	0.153	2.80956e-58
TNFRSF1B	4.38279e-56	0.668434	0.568	0.221	7.76937e-52
PTPRA	3.1247e-61	0.659165	0.316	0.07	5.53916e-57
PITPNC1	1.80655e-56	0.657033	0.364	0.101	3.20247e-52
RNF149	2.2912e-55	0.654734	0.43	0.139	4.06161e-51
TERF2IP	3.60361e-53	0.650053	0.501	0.186	6.38812e-49
HPCAL1	8.90328e-69	0.649874	0.239	0.031	1.57828e-64
RPS29	3.12067e-78	0.644478	0.98	0.857	5.53202e-74
ATP2A3	7.52887e-53	0.643609	0.313	0.081	1.33464e-48
SMCHD1	3.26813e-56	0.640089	0.432	0.14	5.79341e-52
WDR74	1.06138e-18	0.63796	0.354	0.189	1.88151e-14
SNORD3A	1.48597e-18	0.631185	0.225	0.099	2.63418e-14
GNPTAB	3.66201e-45	0.630196	0.637	0.307	6.49164e-41
AAK1	1.25796e-48	0.628449	0.491	0.19	2.22999e-44
CCDC85B	6.96596e-49	0.626639	0.564	0.244	1.23486e-44
GOLPH3	6.39756e-62	0.626197	0.273	0.05	1.1341e-57
TGFBR2	2.82773e-61	0.615521	0.287	0.057	5.01272e-57
PSIP1	4.06552e-55	0.612258	0.321	0.081	7.20694e-51
SSBP4	3.77128e-59	0.611037	0.247	0.042	6.68534e-55
GRSF1	2.94131e-61	0.61025	0.26	0.046	5.21407e-57
CLTB	8.6848e-65	0.605679	0.313	0.065	1.53955e-60
RRAS2	2.58548e-64	0.604484	0.208	0.023	4.58328e-60
MMP24-AS1	7.40693e-54	0.602319	0.289	0.068	1.31303e-49
MLEC	2.51737e-59	0.594452	0.234	0.037	4.46255e-55
PTGDS	5.25609e-25	0.590209	0.498	0.279	9.31747e-21
TMEM248	2.45636e-56	0.586756	0.238	0.042	4.35438e-52
CDKN2D	1.44507e-40	0.585241	0.352	0.125	2.56167e-36
DIP2A	1.17981e-43	0.584412	0.618	0.297	2.09144e-39
TMUB1	3.21517e-56	0.58407	0.262	0.052	5.69954e-52
APOBEC3G	4.7405e-36	0.582348	0.608	0.323	8.40349e-32
H2AFV	1.39728e-44	0.576186	0.43	0.16	2.47696e-40
TMEM165	5.25328e-59	0.575085	0.226	0.034	9.31248e-55
KTN1	3.1106e-39	0.571261	0.415	0.167	5.51416e-35
VAMP2	1.65303e-36	0.569836	0.458	0.201	2.93033e-32
S1PR5	3.4399e-44	0.569256	0.728	0.38	6.09792e-40
FNTA	1.89826e-50	0.56817	0.293	0.074	3.36505e-46
C17orf89	3.08525e-53	0.567617	0.263	0.056	5.46922e-49
RBBP6	3.60809e-45	0.566774	0.333	0.103	6.39606e-41
INPP4A	8.006e-46	0.561309	0.313	0.09	1.41922e-41
PDCD2	5.00127e-52	0.559572	0.237	0.045	8.86575e-48
BAX	3.39688e-36	0.558116	0.477	0.211	6.02164e-32
GNAI2	5.61986e-36	0.555928	0.474	0.207	9.96232e-32
SPOCK2	1.62205e-35	0.551186	0.444	0.197	2.87541e-31
PTMS	1.52378e-39	0.549819	0.159	0.026	2.7012e-35
CCDC88C	1.3903e-38	0.546563	0.443	0.181	2.46458e-34
BLOC1S4	7.00926e-62	0.546335	0.206	0.023	1.24253e-57
GIMAP7	8.4942e-34	0.54483	0.618	0.332	1.50577e-29
THEMIS2	1.11201e-46	0.541791	0.329	0.094	1.97126e-42
PTPN18	6.03278e-41	0.540595	0.372	0.133	1.06943e-36
FKBP8	2.59197e-39	0.539386	0.544	0.245	4.59478e-35
PRRC2B	1.34883e-42	0.529285	0.377	0.13	2.39106e-38
SKIL	3.89474e-28	0.528492	0.33	0.141	6.9042e-24
AKR7A2	5.88611e-50	0.528462	0.234	0.046	1.04343e-45
RPL36A	1.79697e-28	0.528019	0.628	0.361	3.18548e-24
YPEL3	6.94782e-37	0.524237	0.269	0.083	1.23164e-32
OGFR	1.23097e-47	0.518734	0.241	0.051	2.18214e-43
CTDSP1	5.38157e-35	0.517016	0.374	0.146	9.53991e-31
CHST11	3.05251e-43	0.516193	0.22	0.048	5.41119e-39
TPGS1	3.37069e-58	0.515335	0.193	0.022	5.97521e-54
IL32	2.64341e-20	0.515136	0.685	0.521	4.68597e-16
CD320	3.167e-30	0.513813	0.317	0.125	5.61414e-26
PTGER4	9.00211e-34	0.511891	0.336	0.127	1.5958e-29
STARD7	8.55479e-42	0.510697	0.31	0.096	1.51651e-37
UBN1	8.60006e-46	0.50758	0.215	0.043	1.52453e-41
SRRM2	6.09374e-33	0.507452	0.553	0.282	1.08024e-28
IQGAP2	4.75579e-38	0.505846	0.389	0.15	8.43059e-34
PNPLA2	6.192e-36	0.505343	0.321	0.113	1.09766e-31
MZT2A	6.44939e-43	0.504481	0.274	0.075	1.14328e-38
SRSF4	4.92706e-35	0.504403	0.431	0.184	8.7342e-31
YY1	4.90401e-44	0.502625	0.317	0.094	8.69334e-40
SYTL1	1.03243e-31	0.499472	0.602	0.321	1.83019e-27
PRKX	7.95239e-42	0.499428	0.234	0.056	1.40972e-37
MATK	1.11522e-35	0.49891	0.583	0.289	1.97694e-31
VASP	1.02175e-31	0.498499	0.527	0.261	1.81125e-27
H1FX	6.21843e-39	0.49828	0.169	0.031	1.10234e-34
CEBPD	9.74165e-43	0.495653	0.206	0.042	1.7269e-38
S1PR4	1.05264e-40	0.494457	0.213	0.047	1.86602e-36
MAP2K3	2.03699e-38	0.493768	0.306	0.098	3.61097e-34
SIDT1	9.71573e-43	0.493015	0.197	0.039	1.72231e-38
APBB1IP	3.31362e-30	0.488684	0.601	0.321	5.87406e-26
MIB2	7.27092e-39	0.488074	0.275	0.082	1.28892e-34
WIPI2	9.43991e-45	0.486567	0.205	0.04	1.67341e-40
HNRNPAB	3.55261e-45	0.483728	0.185	0.03	6.29771e-41
WHAMM	3.31624e-34	0.482383	0.256	0.081	5.87869e-30
ATXN2L	1.20908e-38	0.481238	0.282	0.085	2.14334e-34
VOPP1	3.15256e-38	0.478193	0.297	0.094	5.58854e-34
NEAT1	2.67644e-25	0.478002	0.655	0.401	4.74452e-21
MZT2B	3.00128e-40	0.476706	0.267	0.075	5.32038e-36
RNF166	1.96489e-33	0.474031	0.443	0.185	3.48316e-29
BAG1	9.15667e-40	0.471362	0.256	0.071	1.6232e-35
TNKS2	1.27432e-36	0.469619	0.221	0.058	2.25898e-32
SCAF4	9.99478e-38	0.468817	0.248	0.07	1.77177e-33
LIX1L	8.03563e-41	0.468725	0.184	0.035	1.42448e-36
TMX4	5.28703e-31	0.464563	0.376	0.155	9.37232e-27
ITGB1	2.5308e-25	0.46268	0.642	0.371	4.48635e-21
IKZF1	3.85159e-28	0.460312	0.573	0.303	6.82771e-24
CD52	9.98419e-11	0.459155	0.658	0.548	1.7699e-06
SIPA1	4.11284e-31	0.457252	0.302	0.112	7.29083e-27
ID2	2.0732e-21	0.453572	0.564	0.329	3.67515e-17
ORAI1	2.76904e-39	0.453387	0.245	0.064	4.90868e-35
CHST2	5.83416e-35	0.452601	0.269	0.084	1.03422e-30
ABHD12	4.38443e-43	0.452344	0.17	0.026	7.77228e-39
ZFAND3	9.61116e-37	0.451466	0.211	0.052	1.70377e-32
RC3H1	2.77882e-36	0.449515	0.322	0.11	4.92602e-32
HOXB2	7.63633e-39	0.449506	0.167	0.029	1.35369e-34
SLBP	8.40165e-42	0.449271	0.191	0.036	1.48936e-37
ARL5A	1.18948e-32	0.447451	0.392	0.161	2.10859e-28
HNRNPL	3.15713e-29	0.44717	0.337	0.137	5.59665e-25
CRELD2	2.17174e-40	0.446184	0.192	0.039	3.84984e-36
RNF126	6.5196e-34	0.441859	0.34	0.124	1.15573e-29
CCL4	6.19315e-31	0.44005	0.786	0.48	1.09786e-26
ARHGAP10	3.87293e-37	0.43948	0.156	0.026	6.86555e-33
BAZ1B	6.22214e-37	0.438721	0.227	0.06	1.103e-32
RNF145	1.05927e-38	0.436085	0.176	0.033	1.87777e-34
LPGAT1	3.73871e-37	0.434894	0.192	0.043	6.62762e-33
FHL3	5.80953e-33	0.433862	0.201	0.053	1.02986e-28
MTCH1	3.35885e-33	0.433539	0.296	0.103	5.95424e-29
MTDH	9.79097e-27	0.432119	0.547	0.283	1.73565e-22
NDUFB1	5.50849e-29	0.43146	0.361	0.151	9.7649e-25
LAG3	2.24197e-29	0.430953	0.128	0.023	3.97434e-25
PDLIM2	3.02302e-30	0.430338	0.297	0.11	5.35891e-26
HLA-DQA1	2.95632e-22	0.430073	0.176	0.058	5.24066e-18
FAM50A	1.16727e-35	0.427126	0.174	0.036	2.06922e-31
CDK17	1.91016e-27	0.426493	0.375	0.164	3.38613e-23
LRP10	2.28206e-25	0.422883	0.527	0.273	4.04541e-21
PRELID1	1.08096e-28	0.42273	0.598	0.314	1.91621e-24
PPP4C	1.00568e-27	0.422552	0.443	0.207	1.78278e-23
CDIPT	4.812e-34	0.421907	0.215	0.058	8.53024e-30
HLA-DRB5	6.8862e-24	0.421527	0.267	0.111	1.22072e-19
TMEM107	2.08914e-17	0.421357	0.235	0.106	3.70342e-13
FNBP1	1.58316e-27	0.421058	0.434	0.203	2.80646e-23
KLRG1	1.12206e-28	0.420971	0.415	0.189	1.98907e-24
ODC1	8.18014e-37	0.42011	0.17	0.033	1.45009e-32
TRADD	5.01674e-41	0.419954	0.165	0.026	8.89317e-37
BRD9	3.00003e-36	0.418934	0.18	0.038	5.31815e-32
TXNL4A	7.67318e-39	0.418349	0.185	0.037	1.36022e-34
DIAPH1	3.17611e-26	0.41664	0.515	0.264	5.63029e-22
PPP6R2	1.68756e-31	0.416162	0.191	0.05	2.99154e-27
PANK2	1.15365e-42	0.41545	0.152	0.02	2.04508e-38
CYC1	8.28764e-31	0.415403	0.371	0.15	1.46915e-26
CHCHD10	4.18137e-47	0.413819	0.136	0.01	7.41231e-43
VPS4A	9.43864e-34	0.413535	0.263	0.083	1.67319e-29
SPG21	6.56593e-36	0.413243	0.187	0.042	1.16394e-31
C19orf24	5.11958e-30	0.412643	0.215	0.065	9.07548e-26
MT-ND4	1.7497e-30	0.409168	0.971	0.846	3.10169e-26
RNF213	6.32114e-26	0.405551	0.875	0.644	1.12055e-21
RPS27	6.36921e-62	0.40497	1	0.988	1.12907e-57
DHX36	1.54602e-27	0.403976	0.261	0.095	2.74063e-23
ADAR	1.85596e-26	0.402858	0.547	0.285	3.29006e-22
MYCBP2	1.32565e-25	0.400034	0.379	0.17	2.34998e-21
PLEK	8.46081e-26	0.398318	0.849	0.604	1.49985e-21
MARCKSL1	2.78414e-37	0.397228	0.149	0.023	4.93544e-33
TNIK	1.22902e-25	0.3969	0.281	0.11	2.17868e-21
SNF8	6.05968e-34	0.396694	0.2	0.05	1.0742e-29
ALOX5AP	1.76399e-20	0.396099	0.677	0.449	3.12702e-16
MBP	4.5843e-25	0.393291	0.778	0.501	8.12658e-21
DGKZ	2.93882e-26	0.38993	0.379	0.169	5.20964e-22
FCGR3A	1.02811e-30	0.388979	0.974	0.787	1.82254e-26
ZFAND5	3.60817e-32	0.388602	0.198	0.053	6.39621e-28
MAPK1	3.41959e-22	0.388453	0.39	0.185	6.0619e-18
RASSF1	1.89044e-21	0.388368	0.557	0.311	3.35119e-17
AKIRIN1	1.81095e-29	0.387433	0.219	0.067	3.21026e-25
DGKD	7.86915e-26	0.387104	0.224	0.076	1.39496e-21
SLC10A3	2.52463e-32	0.386047	0.187	0.047	4.47542e-28
PTPN6	8.47326e-19	0.385983	0.444	0.252	1.50205e-14
RTF1	1.37094e-24	0.385521	0.324	0.137	2.43027e-20
PLEKHF1	2.77176e-26	0.385191	0.297	0.116	4.91349e-22
METTL9	5.8073e-26	0.384916	0.287	0.113	1.02946e-21
NDNL2	1.97736e-36	0.384703	0.158	0.028	3.50526e-32
PPM1M	4.21114e-31	0.384416	0.178	0.044	7.46509e-27
RP11-773D16.1	1.41285e-34	0.382837	0.173	0.037	2.50456e-30
SPN	2.71844e-20	0.382547	0.732	0.495	4.81898e-16
MAP2K1	7.56881e-32	0.381284	0.177	0.043	1.34172e-27
SQSTM1	1.25962e-17	0.381134	0.677	0.434	2.23292e-13
LRRFIP1	6.23869e-23	0.380382	0.644	0.377	1.10593e-18
ATG4D	8.76015e-34	0.379348	0.143	0.025	1.55291e-29
SH3BP5	4.67471e-24	0.379216	0.468	0.233	8.28687e-20
MYLIP	1.18732e-20	0.378973	0.303	0.14	2.10475e-16
LRRC47	5.2031e-39	0.378958	0.151	0.023	9.22354e-35
EOMES	4.05116e-26	0.378929	0.225	0.077	7.1815e-22
SIRT7	6.01633e-31	0.378868	0.233	0.072	1.06652e-26
BBC3	4.69192e-35	0.378495	0.13	0.018	8.31736e-31
AKR1C3	1.08061e-18	0.378355	0.391	0.205	1.9156e-14
CLSTN1	1.21882e-25	0.377021	0.224	0.076	2.1606e-21
GFOD1	2.91828e-27	0.376401	0.218	0.07	5.17324e-23
CD47	1.26379e-21	0.374304	0.621	0.363	2.24032e-17
GCH1	9.63037e-36	0.374127	0.139	0.021	1.70717e-31
ELAVL1	6.79121e-31	0.373777	0.169	0.04	1.20388e-26
ZBTB7A	5.5555e-29	0.371241	0.194	0.055	9.84824e-25
PTP4A2	1.26106e-21	0.370675	0.464	0.244	2.23548e-17
MT-CO3	1.70979e-47	0.370551	0.999	0.989	3.03095e-43
NFKBIZ	7.30757e-16	0.369996	0.247	0.12	1.29541e-11
PPP2R5A	5.15167e-29	0.369905	0.184	0.049	9.13236e-25
RNF10	6.83884e-25	0.368313	0.242	0.09	1.21232e-20
TLE4	5.22823e-25	0.367302	0.259	0.099	9.26808e-21
RNF187	9.37448e-34	0.364947	0.119	0.015	1.66181e-29
JUN	6.61266e-08	0.364777	0.742	0.63	0.00117223
DNM2	4.01203e-21	0.362737	0.245	0.1	7.11212e-17
BCL7B	7.31379e-27	0.362655	0.221	0.073	1.29651e-22
TNIP2	2.56312e-38	0.362605	0.153	0.024	4.54365e-34
TNFRSF18	9.54195e-23	0.362432	0.248	0.099	1.6915e-18
KIFC3	3.64038e-31	0.360457	0.146	0.028	6.45331e-27
PTOV1	9.35673e-34	0.360198	0.139	0.023	1.65867e-29
PIK3AP1	1.6546e-24	0.359839	0.217	0.075	2.9331e-20
TMEM259	3.89202e-28	0.359491	0.158	0.039	6.89938e-24
RIN3	1.37628e-24	0.358005	0.46	0.228	2.43973e-20
RHOBTB3	3.8484e-27	0.357676	0.16	0.04	6.82205e-23
PTGES2	2.25618e-32	0.357322	0.136	0.023	3.99953e-28
BCL7C	2.2518e-30	0.355993	0.143	0.028	3.99177e-26
AKNA	3.30789e-16	0.355528	0.694	0.457	5.86389e-12
C1orf86	1.50503e-24	0.355343	0.33	0.14	2.66797e-20
TRIM44	5.9897e-25	0.354961	0.189	0.059	1.06179e-20
GMDS	8.35462e-33	0.354496	0.137	0.023	1.48102e-28
USP22	1.23731e-28	0.352485	0.167	0.042	2.19338e-24
ZZEF1	2.3443e-23	0.351201	0.199	0.068	4.15574e-19
PPM1A	2.70815e-25	0.351167	0.151	0.04	4.80073e-21
PBRM1	1.81421e-22	0.350633	0.199	0.069	3.21605e-18
CPD	9.30721e-22	0.350562	0.234	0.092	1.64989e-17
POM121	1.18284e-25	0.350486	0.19	0.058	2.09682e-21
ZNF276	1.09718e-19	0.349404	0.276	0.123	1.94497e-15
SLC25A1	1.09066e-27	0.348798	0.173	0.046	1.93341e-23
HNRNPUL1	1.3134e-20	0.348211	0.522	0.289	2.32826e-16
ABI3	4.72312e-21	0.347692	0.578	0.325	8.37267e-17
CBX3	3.19427e-23	0.347318	0.311	0.134	5.66248e-19
PRKD2	1.84199e-23	0.346974	0.178	0.056	3.26529e-19
HNRNPD	1.16802e-21	0.345761	0.308	0.136	2.07056e-17
RAD23B	8.73608e-26	0.345331	0.248	0.09	1.54865e-21
CXXC5	8.35458e-19	0.345207	0.282	0.131	1.48102e-14
C4orf48	2.92227e-35	0.345173	0.103	0.008	5.18031e-31
UBE3A	3.43351e-24	0.34487	0.289	0.117	6.08659e-20
DOCK5	5.92676e-23	0.34213	0.118	0.026	1.05064e-18
MYBL1	4.24774e-21	0.342107	0.273	0.116	7.52997e-17
POM121C	2.54347e-27	0.341707	0.214	0.068	4.50881e-23
GIMAP4	1.71151e-19	0.340839	0.492	0.272	3.03399e-15
GBP5	4.56032e-21	0.340607	0.475	0.251	8.08407e-17
RNF139	2.90147e-24	0.339909	0.198	0.065	5.14343e-20
RPL38	8.32189e-21	0.339216	0.929	0.756	1.47522e-16
CAPN2	1.12963e-20	0.337259	0.583	0.334	2.00249e-16
RNPEP	5.16729e-32	0.337073	0.141	0.025	9.16005e-28
GSR	9.99033e-29	0.336162	0.124	0.022	1.77099e-24
MT-ND3	9.49427e-36	0.336156	0.996	0.969	1.68305e-31
KMT2E-AS1	8.23692e-17	0.334755	0.256	0.12	1.46016e-12
KIAA0947	2.82453e-24	0.33473	0.143	0.037	5.00705e-20
HERPUD2	9.33341e-21	0.334717	0.326	0.15	1.65453e-16
RPS21	5.00969e-34	0.334252	0.995	0.953	8.88067e-30
MKRN1	1.05733e-22	0.333969	0.265	0.107	1.87432e-18
MT2A	3.64025e-15	0.333484	0.557	0.352	6.45307e-11
TESC	3.05854e-26	0.333076	0.15	0.037	5.42187e-22
DOCK11	2.61624e-23	0.33209	0.235	0.088	4.63781e-19
CD3G	2.8486e-14	0.331732	0.139	0.053	5.04971e-10
TBC1D20	1.83301e-27	0.331725	0.189	0.053	3.24938e-23
MARK3	5.41828e-26	0.331564	0.196	0.06	9.60499e-22
PTPN4	8.75369e-18	0.331314	0.543	0.313	1.55177e-13
KLHDC2	2.00623e-27	0.33068	0.171	0.045	3.55645e-23
SYNE2	5.96175e-20	0.330435	0.779	0.504	1.05684e-15
REST	1.26054e-24	0.328996	0.292	0.118	2.23456e-20
SPEN	4.75624e-23	0.328436	0.233	0.088	8.43138e-19
RELB	1.16736e-17	0.327743	0.239	0.106	2.06937e-13
FAM49B	4.58412e-17	0.326342	0.676	0.432	8.12627e-13
ZNF800	6.54148e-21	0.325985	0.334	0.157	1.15961e-16
GTF2I	2.97535e-19	0.325825	0.231	0.096	5.27441e-15
PDE3B	3.28901e-25	0.32546	0.149	0.037	5.83042e-21
PHF20L1	2.06286e-20	0.325069	0.219	0.085	3.65683e-16
ADRB2	2.05046e-21	0.324586	0.35	0.162	3.63484e-17
ANKRD13A	2.96227e-26	0.324348	0.138	0.031	5.25121e-22
ARIH1	1.63105e-22	0.324171	0.118	0.027	2.89135e-18
RPL41	7.60158e-28	0.323657	0.988	0.92	1.34753e-23
GLS	1.09765e-22	0.323607	0.132	0.034	1.9458e-18
B3GNT2	2.17453e-27	0.322735	0.17	0.046	3.8548e-23
BCL2	9.27058e-27	0.322636	0.135	0.029	1.6434e-22
CSK	1.91593e-16	0.3202	0.509	0.296	3.39636e-12
PHF14	5.36503e-21	0.320029	0.172	0.057	9.51059e-17
ATP5I	2.76664e-18	0.319831	0.557	0.322	4.90442e-14
UBR5	5.14669e-17	0.319133	0.139	0.047	9.12354e-13
YWHAH	3.51048e-26	0.318178	0.135	0.03	6.22303e-22
RASA3	1.39558e-14	0.317547	0.522	0.321	2.47394e-10
TMC8	3.00924e-16	0.317431	0.446	0.252	5.33448e-12
SH3KBP1	2.09333e-19	0.31615	0.479	0.26	3.71084e-15
APPL1	2.04385e-20	0.315737	0.226	0.09	3.62313e-16
YPEL1	5.43272e-23	0.31516	0.148	0.04	9.63057e-19
SSU72	2.83392e-18	0.314941	0.317	0.152	5.02369e-14
MMP23B	4.37831e-22	0.314595	0.169	0.052	7.76143e-18
PPP3CC	1.06355e-17	0.314356	0.506	0.289	1.88536e-13
PPP3CA	2.89225e-21	0.314088	0.185	0.065	5.1271e-17
PPP2R5C	5.06072e-16	0.313949	0.646	0.418	8.97114e-12
TOMM40	2.38261e-29	0.312983	0.123	0.021	4.22365e-25
BLOC1S1	2.51921e-18	0.31282	0.247	0.107	4.4658e-14
PALLD	2.22815e-23	0.312592	0.156	0.044	3.94984e-19
NEK7	1.25121e-24	0.31195	0.124	0.027	2.21803e-20
ATP6V0A2	2.33615e-23	0.311412	0.132	0.033	4.14129e-19
CTNNBIP1	5.39818e-25	0.311275	0.139	0.034	9.56936e-21
EIF2AK1	1.27618e-21	0.311171	0.251	0.101	2.26229e-17
JUND	8.66068e-15	0.311124	0.355	0.194	1.53528e-10
NENF	1.5548e-34	0.310977	0.103	0.009	2.7562e-30
ETS1	2.54175e-17	0.310785	0.444	0.247	4.50576e-13
FAM3C	2.31366e-23	0.310517	0.125	0.029	4.10142e-19
RAB22A	2.52039e-30	0.309414	0.133	0.024	4.46789e-26
PRF1	1.33973e-26	0.308991	0.998	0.94	2.37494e-22
NBEAL2	5.72167e-20	0.308449	0.21	0.08	1.01428e-15
ARMC10	5.1235e-29	0.308186	0.112	0.017	9.08243e-25
MAP2K4	1.37672e-29	0.307453	0.111	0.016	2.4405e-25
STT3B	6.91371e-24	0.306693	0.156	0.044	1.22559e-19
AC092580.4	3.61105e-18	0.306238	0.146	0.049	6.40132e-14
GFI1	3.90148e-26	0.306104	0.101	0.015	6.91615e-22
SLC52A2	8.56829e-20	0.30582	0.194	0.072	1.5189e-15
ZNF580	9.75774e-25	0.305348	0.153	0.041	1.72976e-20
SSNA1	2.88416e-19	0.304491	0.426	0.219	5.11275e-15
ADD1	1.41073e-16	0.303971	0.431	0.238	2.5008e-12
BTN3A2	2.33583e-16	0.303028	0.643	0.401	4.14073e-12
RPL37A	4.40498e-26	0.30231	0.991	0.922	7.8087e-22
ZMAT3	8.17338e-26	0.301912	0.143	0.034	1.4489e-21
PPM1B	1.85119e-22	0.301904	0.238	0.091	3.2816e-18
COL6A2	2.9973e-15	0.301619	0.162	0.064	5.31331e-11
HMHA1	3.6741e-16	0.301391	0.509	0.298	6.51308e-12
SURF1	2.05249e-25	0.301356	0.192	0.058	3.63844e-21
RASGRP2	1.91551e-18	0.300152	0.439	0.232	3.39562e-14
ALKBH6	8.30353e-33	0.300005	0.109	0.012	1.47197e-28
PLCG1	9.02484e-25	0.299742	0.131	0.03	1.59983e-20
CYFIP2	7.31265e-14	0.299138	0.66	0.449	1.29631e-09
RNF11	1.84862e-23	0.299067	0.204	0.069	3.27704e-19
DEK	7.45816e-17	0.298761	0.522	0.303	1.32211e-12
APOL6	5.49338e-16	0.298758	0.506	0.294	9.73811e-12
VCP	3.20546e-16	0.298445	0.584	0.349	5.68232e-12
FBXO32	7.3705e-25	0.297588	0.123	0.026	1.30657e-20
BIRC6	3.82859e-16	0.297259	0.336	0.174	6.78694e-12
SEPHS2	2.02009e-23	0.297116	0.176	0.054	3.58101e-19
EBPL	3.26744e-28	0.295841	0.11	0.017	5.79219e-24
CERK	5.9902e-29	0.295754	0.121	0.02	1.06188e-24
ATG16L2	2.86569e-19	0.294682	0.171	0.06	5.08001e-15
SNRNP70	6.01556e-18	0.292906	0.302	0.143	1.06638e-13
BRWD1	1.31409e-17	0.292726	0.278	0.127	2.32948e-13
CTBP2	1.15801e-18	0.292099	0.273	0.121	2.0528e-14
ANKHD1	6.63829e-17	0.291542	0.238	0.105	1.17677e-12
SIAH2	2.29313e-27	0.291541	0.109	0.017	4.06504e-23
CHD3	3.68279e-19	0.291156	0.23	0.094	6.52849e-15
RDH14	9.88629e-27	0.291079	0.097	0.013	1.75254e-22
SHARPIN	7.97269e-19	0.291042	0.225	0.092	1.41332e-14
LYSMD2	4.7159e-24	0.290516	0.121	0.026	8.35987e-20
PCBP1	8.79445e-18	0.290501	0.378	0.195	1.55899e-13
EML3	4.68763e-21	0.289091	0.153	0.047	8.30977e-17
ZDHHC7	1.62616e-29	0.28874	0.123	0.021	2.88269e-25
NFATC2IP	1.94231e-19	0.288489	0.176	0.063	3.44313e-15
EIF2B5	3.65841e-26	0.288289	0.129	0.027	6.48525e-22
SART1	1.35418e-20	0.288046	0.141	0.041	2.40055e-16
UBR4	4.56769e-17	0.287967	0.246	0.112	8.09714e-13
LAIR2	8.82141e-13	0.287954	0.198	0.095	1.56377e-08
FAM134A	3.99629e-24	0.287401	0.141	0.035	7.08422e-20
RNF115	3.59799e-16	0.286509	0.286	0.139	6.37815e-12
RFWD2	3.09313e-25	0.285496	0.105	0.018	5.4832e-21
MAPK14	1.63229e-23	0.284785	0.116	0.024	2.89357e-19
POLG	6.0365e-15	0.283777	0.206	0.093	1.07009e-10
AFG3L2	1.14523e-22	0.283609	0.132	0.034	2.03015e-18
PLEKHA1	7.4804e-17	0.283401	0.293	0.14	1.32605e-12
TAF10	3.55776e-26	0.283162	0.138	0.031	6.30684e-22
R3HDM4	6.09918e-20	0.282725	0.173	0.06	1.0812e-15
GFER	8.21595e-23	0.282129	0.142	0.038	1.45644e-18
LMBR1	1.14691e-21	0.281661	0.142	0.04	2.03312e-17
TGFBR1	2.89251e-23	0.281487	0.167	0.049	5.12755e-19
PREP	1.18916e-27	0.281202	0.109	0.017	2.10803e-23
GTF2E2	1.26e-24	0.280653	0.169	0.048	2.23361e-20
H2AFX	6.37451e-20	0.28035	0.126	0.035	1.13001e-15
TMEM62	1.00407e-31	0.280175	0.1	0.01	1.77991e-27
EGLN1	4.81905e-23	0.280137	0.11	0.023	8.54273e-19
NDUFA11	9.1311e-16	0.279819	0.342	0.177	1.61867e-11
KIAA1432	8.16782e-21	0.279655	0.121	0.031	1.44791e-16
HP1BP3	1.58508e-16	0.278416	0.584	0.348	2.80987e-12
GRINA	6.66319e-24	0.278351	0.151	0.041	1.18118e-19
GLRX	6.31625e-16	0.278309	0.456	0.254	1.11968e-11
CRTAP	2.62237e-22	0.277396	0.144	0.04	4.64867e-18
EIF4EBP2	3.13779e-19	0.276857	0.207	0.08	5.56235e-15
MAP3K11	3.67915e-20	0.276703	0.148	0.045	6.52203e-16
RP3-395M20.12	2.25048e-16	0.27668	0.156	0.058	3.98943e-12
GCLM	2.14954e-26	0.27608	0.105	0.017	3.81049e-22
AES	1.17279e-15	0.275822	0.781	0.561	2.07901e-11
SNX20	4.86735e-18	0.275327	0.163	0.057	8.62836e-14
EPN1	7.5668e-20	0.274958	0.177	0.062	1.34137e-15
SYTL2	4.42385e-16	0.274722	0.289	0.14	7.84216e-12
ACSS1	3.06711e-20	0.274198	0.133	0.038	5.43707e-16
RBMS1	8.51912e-17	0.274164	0.263	0.122	1.51018e-12
PXN	7.74781e-16	0.273857	0.56	0.329	1.37345e-11
BOP1	2.38914e-26	0.273543	0.096	0.013	4.23522e-22
LASP1	5.36099e-15	0.273219	0.458	0.263	9.50342e-11
CARD11	2.11186e-17	0.271376	0.23	0.098	3.7437e-13
NDFIP1	1.33473e-15	0.271376	0.413	0.227	2.36608e-11
CHMP4B	9.46802e-21	0.271318	0.166	0.054	1.6784e-16
TTC39C	3.83229e-22	0.271298	0.097	0.018	6.79351e-18
RABL6	7.69975e-20	0.270656	0.118	0.031	1.36493e-15
SLC9A3R1	1.72204e-15	0.270379	0.852	0.648	3.05266e-11
TRAPPC12	1.78882e-20	0.270245	0.108	0.025	3.17104e-16
UBE2J2	3.72776e-18	0.270157	0.173	0.063	6.60821e-14
STK10	5.00266e-16	0.269534	0.637	0.404	8.86821e-12
SLC27A3	8.92333e-18	0.269284	0.181	0.069	1.58184e-13
REPS1	1.18588e-25	0.269193	0.119	0.023	2.10221e-21
PARP12	7.98504e-24	0.268743	0.095	0.015	1.41551e-19
BTN3A1	1.11967e-11	0.26844	0.342	0.198	1.98484e-07
MAPKAPK5	2.90231e-17	0.268129	0.126	0.039	5.14492e-13
IGF2R	3.253e-14	0.268069	0.34	0.182	5.76659e-10
RRP1B	8.6638e-19	0.267756	0.212	0.084	1.53583e-14
KCNA3	1.04104e-19	0.267417	0.114	0.028	1.84545e-15
HOXB4	2.98603e-26	0.267086	0.107	0.017	5.29334e-22
IRF2BPL	1.59877e-22	0.266319	0.119	0.027	2.83414e-18
ITM2B	1.34896e-19	0.265467	0.918	0.731	2.39131e-15
WAPAL	1.61115e-16	0.265426	0.275	0.129	2.85608e-12
RCSD1	5.36286e-13	0.26447	0.486	0.294	9.50675e-09
SNX18	1.60616e-22	0.2644	0.118	0.027	2.84723e-18
FAM53B	5.53329e-19	0.26425	0.183	0.066	9.80887e-15
CSNK1G3	2.51585e-17	0.263703	0.139	0.047	4.45985e-13
UHRF2	5.4484e-21	0.263082	0.122	0.03	9.65839e-17
MEF2D	7.22148e-19	0.262729	0.135	0.041	1.28015e-14
THRA	6.92858e-20	0.262564	0.13	0.036	1.22823e-15
GATAD2A	2.6853e-17	0.261781	0.181	0.07	4.76024e-13
AK5	2.94857e-22	0.260945	0.096	0.017	5.22692e-18
TMEM129	2.07294e-23	0.260941	0.088	0.013	3.6747e-19
NMUR1	8.9795e-13	0.260688	0.238	0.118	1.5918e-08
BAZ1A	4.88776e-12	0.260657	0.321	0.18	8.66453e-08
TYMP	4.27631e-25	0.260291	0.097	0.015	7.58061e-21
TSPAN5	5.64613e-23	0.260209	0.089	0.014	1.00089e-18
MAPK8IP3	1.6845e-17	0.258953	0.146	0.05	2.9861e-13
HLA-F	6.34412e-13	0.258519	0.755	0.535	1.12462e-08
PPP3R1	1.12943e-23	0.258305	0.136	0.033	2.00213e-19
RNF130	1.05818e-15	0.258238	0.17	0.068	1.87584e-11
CD247	2.23701e-18	0.257893	0.974	0.868	3.96554e-14
TPM4	7.03901e-12	0.257508	0.355	0.207	1.2478e-07
TM9SF3	4.68627e-20	0.257348	0.132	0.037	8.30736e-16
TTC16	1.36508e-17	0.256843	0.146	0.049	2.41987e-13
CISD3	1.9802e-14	0.25673	0.375	0.204	3.5103e-10
CIDEB	4.10259e-20	0.256343	0.108	0.025	7.27266e-16
TRIM11	1.1525e-21	0.255911	0.119	0.028	2.04304e-17
ARRDC2	1.85787e-18	0.255291	0.123	0.035	3.29344e-14
TGFBR3	1.75566e-13	0.255265	0.581	0.365	3.11226e-09
TTC19	9.61517e-18	0.255176	0.139	0.045	1.70448e-13
EIF4A3	7.87121e-20	0.255171	0.162	0.053	1.39533e-15
PBX4	1.90381e-23	0.254673	0.083	0.011	3.37489e-19
ARHGEF1	5.32588e-12	0.254358	0.686	0.469	9.44119e-08
EMC8	6.3737e-21	0.254302	0.107	0.023	1.12987e-16
PET100	2.92225e-14	0.25411	0.484	0.276	5.18027e-10
TM7SF3	9.25182e-18	0.254053	0.128	0.039	1.64007e-13
RASGRP1	4.04217e-16	0.253797	0.178	0.07	7.16555e-12
CAMK1D	3.32631e-14	0.253492	0.115	0.039	5.89655e-10
CBFA2T2	4.06482e-19	0.253076	0.091	0.019	7.2057e-15
TLN1	1.2501e-11	0.252556	0.646	0.439	2.21606e-07
PARP10	4.47688e-15	0.252517	0.256	0.123	7.93616e-11
TMEM203	1.08666e-24	0.252485	0.084	0.01	1.92632e-20
ICAM2	1.22302e-13	0.252432	0.467	0.274	2.16805e-09
LLGL2	1.06518e-17	0.252337	0.152	0.052	1.88825e-13
IL17RA	2.10331e-16	0.252218	0.155	0.056	3.72854e-12
TRIM22	1.21211e-12	0.252017	0.453	0.269	2.14871e-08
CCDC102A	1.31413e-22	0.251798	0.083	0.012	2.32957e-18
ZFYVE28	2.24935e-18	0.251789	0.121	0.034	3.98743e-14
USP28	1.6979e-14	0.251746	0.285	0.141	3.00986e-10
MLLT6	9.85888e-14	0.250821	0.363	0.201	1.74768e-09
RBX1	3.17905e-13	0.250661	0.425	0.242	5.6355e-09
PITHD1	1.61811e-14	0.250375	0.31	0.16	2.86842e-10
SIGIRR	7.85241e-14	0.250367	0.57	0.35	1.392e-09
CTDP1	1.34688e-21	0.249961	0.094	0.017	2.38762e-17
CYTH1	2.09368e-12	0.24971	0.643	0.428	3.71147e-08
CUL4A	6.56958e-17	0.24948	0.191	0.076	1.16459e-12
USMG5	8.1557e-11	0.249334	0.616	0.407	1.44576e-06
CCDC69	5.38228e-13	0.248476	0.431	0.249	9.54116e-09
MEGF9	2.57684e-18	0.247749	0.093	0.021	4.56797e-14
FNDC3B	2.7574e-15	0.247493	0.259	0.122	4.88805e-11
ANKLE2	3.09254e-19	0.246092	0.116	0.03	5.48215e-15
TSC22D4	5.00537e-13	0.245938	0.485	0.291	8.87302e-09
S100A6	1.14103e-13	0.245889	0.947	0.814	2.0227e-09
PLCG2	8.47592e-15	0.245888	0.234	0.11	1.50253e-10
RPTOR	7.23491e-16	0.245819	0.162	0.061	1.28253e-11
MESDC1	2.41257e-21	0.245698	0.085	0.014	4.27677e-17
H2AFY	4.09293e-14	0.245625	0.27	0.135	7.25554e-10
NR1D2	1.18013e-18	0.245303	0.129	0.038	2.09201e-14
SDHAF1	3.8807e-20	0.245224	0.123	0.032	6.87933e-16
ATP13A1	1.28682e-21	0.244948	0.103	0.021	2.28115e-17
HTT	2.13531e-15	0.244898	0.137	0.048	3.78526e-11
GSPT1	1.59843e-19	0.244685	0.143	0.044	2.83354e-15
WDR1	6.98124e-16	0.244392	0.755	0.488	1.23756e-11
DENND1B	1.70391e-19	0.244047	0.142	0.043	3.02052e-15
MRFAP1L1	2.63467e-15	0.243981	0.302	0.15	4.67048e-11
RIPK1	9.43739e-17	0.243495	0.143	0.048	1.67297e-12
RAB11FIP4	8.10595e-19	0.243334	0.132	0.039	1.43694e-14
E2F4	1.66579e-16	0.243	0.128	0.041	2.95295e-12
SMEK1	3.9516e-16	0.242853	0.214	0.092	7.005e-12
NDUFB3	5.96068e-14	0.24281	0.311	0.162	1.05665e-09
TOPORS-AS1	1.39542e-13	0.242217	0.179	0.078	2.47367e-09
DENND3	9.59285e-16	0.242177	0.141	0.05	1.70052e-11
CAPNS1	3.7669e-16	0.242063	0.245	0.112	6.67758e-12
RASSF3	1.2296e-20	0.24184	0.095	0.019	2.17971e-16
UBE2Q2	3.93073e-15	0.24183	0.16	0.063	6.968e-11
TBC1D10C	2.50608e-12	0.241649	0.644	0.42	4.44253e-08
NAGPA	1.55021e-23	0.241524	0.102	0.018	2.74805e-19
IFFO1	4.15543e-20	0.241304	0.103	0.023	7.36633e-16
MAPKAP1	9.19068e-19	0.241196	0.145	0.046	1.62923e-14
SLFN5	1.50212e-11	0.240723	0.412	0.249	2.6628e-07
PSPC1	1.59261e-17	0.24048	0.173	0.064	2.82322e-13
FLI1	1.04589e-13	0.24023	0.385	0.215	1.85406e-09
MT-CO1	1.74948e-23	0.23961	1	1	3.1013e-19
PLOD1	8.23208e-14	0.238856	0.258	0.127	1.4593e-09
CEP350	6.32564e-15	0.237906	0.273	0.134	1.12135e-10
C14orf119	7.13902e-15	0.237899	0.183	0.076	1.26553e-10
C7orf26	9.51213e-21	0.237824	0.107	0.023	1.68622e-16
LTBP4	8.34851e-18	0.237697	0.15	0.05	1.47994e-13
GET4	3.27714e-18	0.237397	0.11	0.029	5.80939e-14
LTBP3	4.25852e-19	0.237224	0.093	0.02	7.54908e-15
KAT8	1.2841e-19	0.236973	0.142	0.043	2.27633e-15
PATL2	1.31247e-11	0.236699	0.251	0.133	2.32661e-07
CALCOCO1	6.74424e-12	0.236521	0.268	0.141	1.19555e-07
GRK6	1.00359e-16	0.235677	0.164	0.061	1.77907e-12
IRF2BP2	1.64963e-15	0.235474	0.15	0.056	2.9243e-11
RNF31	9.67154e-23	0.235433	0.094	0.016	1.71447e-18
NBPF12	2.26603e-15	0.235286	0.124	0.041	4.01699e-11
TNFSF12	1.18656e-18	0.235137	0.105	0.026	2.10342e-14
ZNF362	1.92702e-22	0.234967	0.111	0.023	3.41604e-18
TSEN54	3.41131e-10	0.234033	0.412	0.254	6.04723e-06
FAM98C	1.04387e-18	0.233997	0.105	0.026	1.85047e-14
TXNDC11	5.87847e-17	0.233804	0.11	0.031	1.04208e-12
RORA	4.20117e-11	0.233732	0.417	0.254	7.44742e-07
NIN	7.10775e-14	0.232918	0.162	0.067	1.25999e-09
DHRS13	1.09402e-19	0.232821	0.08	0.013	1.93936e-15
WDR82	1.92648e-12	0.232288	0.237	0.12	3.41507e-08
ZC3H7A	1.17084e-13	0.231473	0.123	0.045	2.07554e-09
FYN	3.81731e-12	0.2311	0.544	0.348	6.76694e-08
RNF220	1.3946e-16	0.230801	0.116	0.035	2.4722e-12
FAM107B	1.0285e-13	0.230761	0.376	0.205	1.82323e-09
SLC16A3	7.52508e-18	0.230491	0.145	0.048	1.33397e-13
ZFAND2B	6.13995e-14	0.23018	0.232	0.11	1.08843e-09
CARNS1	6.6252e-22	0.229974	0.082	0.012	1.17445e-17
TSR3	2.0911e-22	0.229971	0.089	0.014	3.7069e-18
MAN1A1	2.52524e-15	0.229926	0.122	0.04	4.47649e-11
TTC38	1.09166e-13	0.229399	0.731	0.482	1.93518e-09
UBE2S	5.6456e-19	0.228662	0.085	0.017	1.0008e-14
NME4	1.48216e-14	0.227685	0.126	0.044	2.62743e-10
GMIP	2.85366e-14	0.227041	0.251	0.121	5.05869e-10
HNRNPU	4.91833e-11	0.227025	0.649	0.443	8.71872e-07
CGGBP1	1.889e-10	0.226792	0.343	0.203	3.34863e-06
FOXO3	2.68376e-15	0.226591	0.137	0.049	4.75749e-11
MYO1G	1.0025e-10	0.226271	0.657	0.461	1.77713e-06
MARK2	9.6308e-14	0.225957	0.126	0.047	1.70725e-09
PSMB10	5.36613e-11	0.225476	0.756	0.535	9.51255e-07
CC2D1A	6.84274e-16	0.224972	0.133	0.046	1.21301e-11
FAM65B	6.09288e-11	0.22486	0.576	0.373	1.08008e-06
MAST3	3.15721e-14	0.224828	0.172	0.072	5.59679e-10
CDC25B	1.2256e-11	0.224805	0.333	0.19	2.17262e-07
PTK2B	2.29562e-13	0.224714	0.361	0.198	4.06945e-09
FAM120AOS	1.27807e-15	0.224679	0.131	0.045	2.26563e-11
MCMBP	7.77037e-19	0.224478	0.082	0.015	1.37745e-14
FDX1	8.96783e-17	0.224092	0.16	0.058	1.58973e-12
C10orf128	1.84152e-13	0.224051	0.16	0.067	3.26446e-09
TRIM4	3.65107e-14	0.223788	0.126	0.045	6.47225e-10
HPS6	4.67233e-20	0.223486	0.083	0.014	8.28264e-16
KLC1	3.14769e-17	0.223045	0.095	0.023	5.57991e-13
CDC73	9.75515e-13	0.222894	0.213	0.103	1.7293e-08
FPGS	5.90712e-14	0.222832	0.208	0.095	1.04715e-09
ZNF263	4.41356e-16	0.222747	0.138	0.047	7.82393e-12
FGL2	2.24038e-11	0.222452	0.189	0.091	3.97153e-07
DDX18	1.60092e-10	0.222189	0.399	0.24	2.83794e-06
FLNA	6.09477e-13	0.221936	0.943	0.799	1.08042e-08
ARAP2	1.2742e-14	0.221686	0.322	0.165	2.25878e-10
HNRNPF	1.87374e-10	0.221604	0.604	0.393	3.32157e-06
SMARCC1	5.2448e-15	0.221523	0.225	0.102	9.29746e-11
NBPF14	2.80733e-12	0.22132	0.137	0.057	4.97655e-08
ATP1A1	8.89386e-12	0.221091	0.27	0.145	1.57662e-07
SLC20A1	3.147e-12	0.22041	0.211	0.103	5.57869e-08
SPAG9	1.04446e-14	0.220369	0.146	0.055	1.85152e-10
PIGX	2.17659e-15	0.218845	0.096	0.026	3.85844e-11
SDHD	6.58848e-11	0.21841	0.32	0.182	1.16794e-06
WIPI1	1.69691e-13	0.218312	0.149	0.059	3.00812e-09
SEC24B	8.95093e-15	0.218086	0.114	0.037	1.58673e-10
NDUFA3	2.6873e-10	0.21803	0.514	0.33	4.76377e-06
PARP15	1.56716e-13	0.217667	0.304	0.158	2.7781e-09
ATP11B	1.13726e-15	0.21756	0.169	0.066	2.01603e-11
MCM3AP	1.10283e-15	0.217506	0.179	0.072	1.95498e-11
MGAT1	4.22839e-13	0.217505	0.392	0.217	7.49566e-09
AGGF1	1.69674e-11	0.217353	0.207	0.103	3.00782e-07
TTC13	6.84362e-12	0.216794	0.126	0.051	1.21317e-07
HLA-G	4.96434e-18	0.216788	0.056	0.006	8.80028e-14
IFI16	3.28177e-10	0.21677	0.359	0.214	5.81759e-06
ZFP36L1	4.70781e-08	0.21523	0.625	0.446	0.000834554
RALBP1	2.4786e-11	0.214964	0.163	0.075	4.39381e-07
DPYD	7.21059e-11	0.21479	0.278	0.153	1.27822e-06
KCTD5	6.15966e-18	0.214075	0.078	0.015	1.09192e-13
XKR8	4.16631e-17	0.213881	0.11	0.03	7.38562e-13
YES1	3.53449e-12	0.213825	0.203	0.097	6.26558e-08
LRCH4	4.7221e-13	0.212845	0.139	0.055	8.37086e-09
SNHG7	3.78376e-18	0.212795	0.101	0.024	6.70747e-14
LONP2	7.07575e-12	0.212755	0.217	0.107	1.25432e-07
PTGER2	8.3491e-12	0.212194	0.459	0.276	1.48004e-07
S100A4	7.4443e-12	0.212098	0.987	0.92	1.31965e-07
DECR1	1.27839e-12	0.211573	0.276	0.143	2.26621e-08
TBC1D1	4.59601e-13	0.211257	0.121	0.044	8.14734e-09
LINC00299	2.60126e-09	0.211156	0.33	0.202	4.61125e-05
SNTB1	4.94632e-18	0.210841	0.102	0.025	8.76834e-14
ATXN2	4.13006e-12	0.210809	0.117	0.045	7.32136e-08
ACTR1B	3.48493e-13	0.210387	0.204	0.095	6.17773e-09
TLE1	8.68354e-13	0.210287	0.111	0.04	1.53933e-08
PTPRJ	1.58945e-14	0.210186	0.107	0.033	2.81762e-10
NPRL3	1.54174e-13	0.210121	0.171	0.072	2.73304e-09
DUSP2	6.56719e-33	0.210077	0.306	0.109	1.16417e-28
HMGA1	1.5647e-13	0.209927	0.128	0.047	2.77374e-09
ANKRD17	5.72096e-12	0.20988	0.18	0.084	1.01416e-07
SRCAP	2.63972e-10	0.209468	0.191	0.096	4.67944e-06
S100A11	9.39299e-12	0.209204	0.701	0.472	1.6651e-07
PLEKHG3	2.50507e-14	0.208848	0.283	0.141	4.44073e-10
FEZ2	1.0879e-14	0.208545	0.119	0.04	1.92851e-10
ZDHHC24	3.25819e-12	0.20852	0.18	0.084	5.77579e-08
MT-ATP6	5.4734e-15	0.208346	0.998	0.964	9.7027e-11
ACTR2	2.33662e-09	0.208316	0.63	0.439	4.14213e-05
CTSF	1.27175e-16	0.208067	0.074	0.014	2.25444e-12
CEP104	1.17139e-15	0.207956	0.103	0.029	2.07652e-11
WHSC1L1	6.3365e-13	0.207881	0.377	0.212	1.12327e-08
TMCO1	6.14278e-12	0.207866	0.381	0.214	1.08893e-07
SF3B3	3.49087e-13	0.207775	0.217	0.103	6.18826e-09
FAM43A	1.85183e-10	0.207724	0.09	0.033	3.28274e-06
DOCK10	2.58325e-09	0.207429	0.254	0.148	4.57932e-05
CTDSP2	2.85993e-15	0.207254	0.146	0.054	5.06979e-11
DIAPH2	6.46678e-16	0.206998	0.09	0.023	1.14637e-11
RGCC	1.2255e-12	0.206808	0.093	0.03	2.17245e-08
ARHGAP30	5.39739e-11	0.206693	0.601	0.397	9.56795e-07
CEP120	4.07699e-13	0.20663	0.096	0.03	7.22727e-09
ELF4	6.42076e-15	0.206507	0.117	0.038	1.13821e-10
CDC42EP3	1.22457e-11	0.206448	0.349	0.197	2.17079e-07
ZBP1	3.62703e-13	0.206418	0.331	0.177	6.42963e-09
TRAPPC8	1.27149e-13	0.206345	0.095	0.029	2.25397e-09
PCYT2	1.03541e-18	0.206211	0.101	0.023	1.83547e-14
AKAP17A	3.46109e-12	0.206086	0.139	0.058	6.13548e-08
ANXA5	1.24784e-11	0.206017	0.151	0.068	2.21205e-07
RALGDS	9.17925e-10	0.2059	0.327	0.193	1.62721e-05
RANBP1	1.00427e-10	0.205575	0.266	0.145	1.78026e-06
PLEKHB2	6.94882e-12	0.205345	0.226	0.114	1.23182e-07
PSD4	2.09376e-13	0.205266	0.263	0.132	3.7116e-09
HEATR3	2.79733e-21	0.20524	0.061	0.005	4.95883e-17
SLC25A33	6.10192e-19	0.204921	0.074	0.012	1.08169e-14
DHRS3	3.89432e-13	0.204478	0.194	0.087	6.90346e-09
FAM160B1	5.8546e-18	0.204426	0.087	0.018	1.03784e-13
IKBIP	4.98366e-14	0.204065	0.111	0.037	8.83454e-10
SCAF8	6.24886e-12	0.203904	0.15	0.065	1.10774e-07
ABRACL	1.5992e-10	0.20364	0.439	0.269	2.83491e-06
REPIN1	2.66629e-15	0.203419	0.098	0.028	4.72653e-11
SCAMP2	8.29898e-10	0.20332	0.378	0.23	1.47116e-05
RUFY1	6.52708e-17	0.203159	0.087	0.02	1.15706e-12
SBF1	4.33817e-13	0.203149	0.139	0.055	7.69027e-09
MCUR1	2.95735e-17	0.203091	0.098	0.024	5.2425e-13
PWWP2A	6.6112e-16	0.202945	0.098	0.026	1.17197e-11
SETD2	3.22099e-10	0.202889	0.252	0.14	5.70986e-06
DAZAP1	1.10797e-12	0.202825	0.159	0.068	1.96411e-08
PRKCQ	1.74234e-10	0.20275	0.233	0.124	3.08865e-06
CDK16	7.62315e-15	0.202302	0.095	0.026	1.35136e-10
C19orf12	3.72989e-12	0.202213	0.172	0.077	6.61198e-08
ANKH	4.62021e-18	0.201755	0.09	0.02	8.19024e-14
TNFRSF4	5.50785e-14	0.201638	0.076	0.019	9.76377e-10
CAPZA1	1.60462e-10	0.201584	0.384	0.227	2.84451e-06
PLEKHA3	2.18571e-14	0.201405	0.083	0.022	3.87462e-10
TOMM70A	1.83746e-15	0.20079	0.094	0.025	3.25726e-11
PIP5K1C	1.70747e-13	0.200178	0.105	0.035	3.02684e-09
TAZ	2.61129e-13	0.199876	0.132	0.05	4.62903e-09
TNFRSF1A	7.15367e-12	0.199709	0.307	0.165	1.26813e-07
WTAP	2.94255e-10	0.199614	0.295	0.169	5.21626e-06
RB1	5.95823e-11	0.199522	0.19	0.093	1.05622e-06
NUDT18	1.55825e-17	0.199373	0.078	0.015	2.7623e-13
IMPDH1	6.98563e-10	0.199276	0.197	0.103	1.23834e-05
MRPS36	1.83484e-12	0.198783	0.282	0.148	3.25261e-08
ITPR2	1.42706e-11	0.198136	0.17	0.078	2.52975e-07
WNK1	1.346e-10	0.197944	0.248	0.133	2.38605e-06
WAC-AS1	4.8149e-13	0.197769	0.114	0.04	8.53537e-09
HIST1H4C	8.5388e-08	0.197033	0.603	0.438	0.00151367
EIF3A	1.63313e-10	0.196936	0.411	0.253	2.89505e-06
FBXO31	2.59647e-14	0.196717	0.075	0.018	4.60276e-10
THOC3	5.11741e-10	0.19671	0.155	0.074	9.07163e-06
FAM110A	6.40149e-16	0.196684	0.077	0.017	1.13479e-11
SUSD1	6.90356e-15	0.196616	0.105	0.032	1.22379e-10
LPIN2	3.39697e-11	0.196463	0.159	0.073	6.02181e-07
CMIP	1.57218e-14	0.196169	0.137	0.05	2.78701e-10
GLG1	2.05949e-09	0.196157	0.516	0.336	3.65086e-05
NUP210	8.14905e-10	0.196094	0.275	0.156	1.44458e-05
P4HTM	8.2734e-14	0.195833	0.089	0.025	1.46663e-09
TMEM55B	9.3718e-14	0.195698	0.11	0.037	1.66134e-09
VAC14	3.09312e-16	0.195556	0.089	0.022	5.48318e-12
CD164	4.59017e-08	0.195303	0.635	0.451	0.000813699
SPPL2A	3.42758e-12	0.195285	0.253	0.13	6.07607e-08
SFT2D1	7.63845e-11	0.195041	0.289	0.16	1.35407e-06
PLEKHA2	2.44925e-12	0.194859	0.201	0.096	4.34179e-08
MAGEF1	1.37364e-11	0.194725	0.109	0.041	2.43505e-07
SH2D2A	5.35884e-09	0.194672	0.626	0.432	9.49962e-05
PPP1R10	1.50782e-11	0.194434	0.208	0.104	2.67291e-07
NDUFA12	2.84625e-10	0.194083	0.56	0.354	5.04554e-06
TTC7A	1.53187e-13	0.193807	0.069	0.016	2.71555e-09
C1orf216	4.45708e-13	0.193062	0.094	0.029	7.90107e-09
CAP1	2.76331e-09	0.192928	0.8	0.629	4.89853e-05
RAP1GAP2	1.65149e-09	0.192722	0.333	0.198	2.92759e-05
ARL4C	2.42792e-08	0.192624	0.817	0.649	0.000430397
S1PR1	1.48461e-11	0.192622	0.248	0.132	2.63178e-07
CYP4V2	4.24248e-14	0.192435	0.111	0.037	7.52065e-10
RSAD1	1.23162e-11	0.192218	0.156	0.069	2.1833e-07
HIVEP3	4.95647e-12	0.192079	0.096	0.032	8.78634e-08
ZAP70	1.71316e-08	0.191754	0.807	0.616	0.000303692
PTPN22	1.33332e-08	0.191656	0.311	0.187	0.000236357
SETX	5.67789e-09	0.191534	0.361	0.223	0.000100652
ARHGEF2	3.05522e-12	0.19134	0.225	0.111	5.41598e-08
TMEM57	4.24605e-14	0.191329	0.107	0.034	7.52698e-10
PREX1	6.46121e-09	0.191199	0.258	0.15	0.000114538
GBP1	3.82335e-11	0.190878	0.131	0.055	6.77766e-07
HES6	1.40612e-19	0.190846	0.064	0.007	2.49263e-15
SEC23B	9.54707e-12	0.190539	0.137	0.057	1.69241e-07
GDPD5	1.29572e-16	0.190533	0.061	0.009	2.29691e-12
NCKAP1L	5.6955e-11	0.190481	0.361	0.206	1.00964e-06
DAP	2.57281e-12	0.190194	0.119	0.046	4.56083e-08
PPP1R12A	8.48831e-09	0.189937	0.498	0.323	0.000150472
GIMAP5	8.71253e-10	0.189876	0.282	0.161	1.54447e-05
TRANK1	9.60082e-12	0.189791	0.286	0.154	1.70194e-07
CAMK2D	4.46918e-12	0.189724	0.103	0.036	7.92252e-08
GRAP2	1.18307e-10	0.189202	0.226	0.116	2.09722e-06
SRP68	5.01599e-12	0.189112	0.139	0.058	8.89184e-08
PTPRE	9.07551e-10	0.188987	0.365	0.22	1.60882e-05
HSF1	4.92202e-12	0.188863	0.247	0.127	8.72527e-08
TOPBP1	1.34491e-11	0.188552	0.128	0.052	2.38413e-07
ERBB2	8.97352e-13	0.188483	0.141	0.056	1.59074e-08
TMEM245	1.39819e-12	0.188386	0.083	0.024	2.47856e-08
VAV3	1.39305e-12	0.18782	0.107	0.037	2.46946e-08
PARP14	9.58514e-11	0.187634	0.148	0.067	1.69916e-06
ARHGAP26	4.22308e-11	0.187264	0.122	0.049	7.48626e-07
RPS20	1.08545e-06	0.187233	0.653	0.47	0.0192418
SLC2A4RG	3.27444e-11	0.187132	0.087	0.029	5.80461e-07
ITPRIP	1.57756e-08	0.186998	0.203	0.112	0.000279654
HPGD	6.56051e-13	0.186805	0.08	0.022	1.16298e-08
ARPC1B	2.51349e-11	0.186406	0.889	0.7	4.45565e-07
SNTB2	5.84891e-12	0.186396	0.095	0.032	1.03684e-07
MALAT1	3.46111e-17	0.186291	1	1	6.13551e-13
FASTK	1.7695e-11	0.186009	0.169	0.078	3.1368e-07
SPG7	3.03484e-10	0.185758	0.196	0.1	5.37986e-06
CYB5R3	5.20717e-10	0.185728	0.321	0.186	9.23074e-06
NAA38	1.75832e-08	0.185225	0.39	0.242	0.000311697
HSPA1A	4.0884e-10	0.184935	0.162	0.078	7.24751e-06
GLTPD1	2.66667e-13	0.184613	0.081	0.022	4.72721e-09
KMT2A	7.64954e-11	0.184524	0.302	0.17	1.35603e-06
TMEM71	7.23018e-09	0.184383	0.246	0.14	0.000128169
LRRC61	4.70334e-13	0.184232	0.07	0.017	8.33761e-09
HAVCR2	3.79355e-09	0.183996	0.251	0.142	6.72483e-05
LEMD2	4.49019e-15	0.183674	0.077	0.018	7.95976e-11
MAFF	1.92206e-09	0.183524	0.114	0.05	3.40723e-05
CLPTM1	4.79935e-12	0.183376	0.231	0.115	8.50781e-08
EI24	2.12272e-12	0.183244	0.104	0.036	3.76294e-08
REXO4	7.28308e-13	0.18321	0.109	0.038	1.29107e-08
MOGS	1.08705e-12	0.182903	0.107	0.037	1.92702e-08
ACTR3	2.88749e-09	0.182853	0.737	0.55	5.11865e-05
POLRMT	1.16643e-15	0.182529	0.083	0.02	2.06774e-11
CXCR2	2.66988e-10	0.182441	0.185	0.092	4.73289e-06
PDCD7	4.34934e-12	0.182385	0.082	0.025	7.71007e-08
CDC16	2.26382e-12	0.18212	0.096	0.032	4.01306e-08
RALGAPB	2.14395e-12	0.18206	0.112	0.041	3.80058e-08
LAT	1.71906e-09	0.181916	0.528	0.336	3.04738e-05
MGEA5	1.12271e-09	0.181828	0.378	0.233	1.99022e-05
HMG20B	8.29515e-13	0.181615	0.194	0.089	1.47048e-08
SLC4A7	4.48496e-12	0.181401	0.096	0.032	7.95049e-08
PDGFRB	3.17469e-12	0.181396	0.121	0.046	5.62778e-08
GNL1	2.34229e-12	0.181363	0.181	0.083	4.15217e-08
YDJC	6.21652e-12	0.181197	0.163	0.072	1.102e-07
TBCC	8.67562e-11	0.181163	0.316	0.176	1.53793e-06
C12orf23	6.47378e-09	0.180957	0.16	0.082	0.000114761
STRN	5.41782e-14	0.180718	0.078	0.02	9.60418e-10
ATPAF1	5.4481e-15	0.180483	0.066	0.013	9.65785e-11
KIF21A	5.69219e-10	0.180475	0.126	0.056	1.00906e-05
RAB4A	1.36735e-10	0.180367	0.194	0.096	2.4239e-06
WDR37	2.80941e-12	0.179781	0.166	0.073	4.98025e-08
RRBP1	2.2375e-08	0.179751	0.238	0.139	0.000396642
TPRA1	4.21512e-15	0.179724	0.077	0.018	7.47214e-11
JOSD1	1.4196e-11	0.17958	0.119	0.047	2.51652e-07
CORO1A	9.27702e-09	0.179439	0.965	0.866	0.000164454
TMEM184B	3.04097e-13	0.179314	0.108	0.036	5.39073e-09
PRMT2	4.89697e-08	0.178924	0.781	0.584	0.000868085
ADAM10	5.69307e-10	0.178895	0.383	0.228	1.00921e-05
PDE7A	5.06236e-12	0.178724	0.096	0.032	8.97405e-08
PTPN12	3.26898e-11	0.178505	0.268	0.143	5.79493e-07
TSPAN17	2.88186e-13	0.178442	0.1	0.032	5.10868e-09
KDM4B	5.06062e-14	0.178348	0.077	0.019	8.97096e-10
RBM17	1.15064e-10	0.178052	0.319	0.181	2.03974e-06
COA4	4.25121e-10	0.178028	0.157	0.074	7.53612e-06
AC093495.4	2.63148e-11	0.177995	0.085	0.028	4.66482e-07
TERF1	7.84135e-09	0.177762	0.187	0.1	0.000139004
RAB11FIP5	5.03271e-16	0.177514	0.07	0.013	8.92149e-12
DNAJC5	6.72987e-15	0.17749	0.074	0.016	1.193e-10
LYN	1.72792e-11	0.177408	0.139	0.059	3.06309e-07
UBL4A	1.12114e-09	0.177325	0.117	0.05	1.98744e-05
TMEM2	9.47348e-12	0.17728	0.384	0.219	1.67936e-07
DNTTIP1	8.27178e-15	0.176985	0.068	0.014	1.46634e-10
ADAM8	3.90685e-09	0.17673	0.587	0.386	6.92568e-05
TMBIM4.1	4.98282e-09	0.176436	0.265	0.151	8.83305e-05
CTCF	2.46915e-09	0.17631	0.115	0.05	4.37706e-05
DYNLL2	2.4195e-12	0.176117	0.1	0.034	4.28906e-08
LINC01003	2.35668e-17	0.176106	0.057	0.007	4.17768e-13
UTRN	1.99461e-08	0.175981	0.619	0.425	0.000353585
PHTF1	2.68063e-10	0.175935	0.104	0.041	4.75195e-06
AGPAT2	2.55081e-14	0.175748	0.082	0.021	4.52182e-10
FAM117A	2.87389e-13	0.175699	0.119	0.043	5.09455e-09
CREBL2	3.27633e-12	0.175513	0.066	0.016	5.80795e-08
RP11-94L15.2	2.02914e-09	0.175279	0.174	0.089	3.59705e-05
PRKCQ-AS1	4.40345e-13	0.175181	0.107	0.036	7.80599e-09
TSTA3	9.91348e-10	0.175035	0.206	0.107	1.75736e-05
TMEM185B	5.45997e-18	0.175028	0.056	0.006	9.67889e-14
AC093323.3	2.8831e-13	0.174977	0.074	0.019	5.11087e-09
NDUFC1	3.46799e-12	0.174853	0.237	0.117	6.1477e-08
TNRC18	2.08023e-13	0.174825	0.089	0.026	3.68763e-09
TSC22D2	1.44138e-08	0.174714	0.114	0.052	0.000255514
CRLS1	1.78835e-17	0.174478	0.064	0.009	3.17021e-13
TAP1	9.71169e-09	0.17378	0.564	0.376	0.000172159
EIF2S2	1.46048e-09	0.173683	0.301	0.176	2.58899e-05
GIMAP6	2.74249e-09	0.173461	0.244	0.135	4.86162e-05
REV3L	3.11185e-11	0.173456	0.08	0.025	5.51638e-07
TMEM173	3.16673e-09	0.173437	0.31	0.184	5.61366e-05
CEP250	2.81351e-11	0.173405	0.152	0.068	4.98752e-07
KIAA2026	1.64349e-10	0.173203	0.184	0.091	2.91341e-06
LIME1	1.30667e-07	0.172869	0.322	0.202	0.00231634
SLA2	5.33587e-09	0.172444	0.425	0.269	9.45889e-05
CMPK1	8.06441e-10	0.172416	0.222	0.119	1.42958e-05
RNF144A	1.00908e-15	0.172403	0.07	0.014	1.7888e-11
MIR4435-1HG	6.98291e-12	0.172326	0.254	0.13	1.23786e-07
ZBTB4	9.58474e-11	0.172273	0.114	0.045	1.69909e-06
SUV420H1	2.51624e-09	0.172189	0.119	0.053	4.46054e-05
PRKCD	3.91247e-13	0.172167	0.07	0.017	6.93564e-09
ANKMY1	1.00518e-12	0.172123	0.081	0.023	1.78189e-08
DOCK8	2.02546e-07	0.171695	0.359	0.235	0.00359052
MOSPD3	6.04732e-10	0.171385	0.129	0.057	1.07201e-05
ICMT	1.54537e-15	0.171296	0.066	0.012	2.73948e-11
PPP5C	1.57288e-09	0.171263	0.224	0.121	2.78824e-05
ORAI3	1.68293e-12	0.171213	0.087	0.026	2.98334e-08
FAM134C	1.75996e-07	0.170855	0.21	0.121	0.00311988
UBE2F	5.29409e-10	0.170758	0.249	0.137	9.38484e-06
KMT2C	8.35691e-10	0.17074	0.276	0.157	1.48143e-05
TMEM181	2.06748e-11	0.170073	0.135	0.056	3.66502e-07
CCAR2	2.02698e-10	0.169951	0.155	0.071	3.59323e-06
CACNA2D2	1.81719e-13	0.169906	0.074	0.018	3.22134e-09
WDR5	3.50522e-14	0.169695	0.073	0.017	6.21371e-10
SSH1	7.04519e-10	0.169518	0.1	0.039	1.2489e-05
HEXB	1.44615e-08	0.169366	0.221	0.123	0.000256359
ACADVL	1.46881e-08	0.169298	0.365	0.23	0.000260376
NSL1	3.29022e-09	0.168438	0.166	0.084	5.83257e-05
SYNJ2	5.36339e-12	0.168415	0.076	0.022	9.50767e-08
ACAP2	1.30043e-07	0.168176	0.451	0.299	0.00230527
KDM7A	4.77496e-11	0.168126	0.061	0.016	8.46457e-07
EIF3J	1.17678e-09	0.168048	0.176	0.088	2.08608e-05
RNF135	1.50297e-10	0.16799	0.078	0.025	2.66431e-06
MALT1	1.75595e-12	0.167891	0.082	0.024	3.11276e-08
TMA7	3.90412e-10	0.167881	0.95	0.824	6.92083e-06
FBXW7	1.02876e-07	0.167812	0.111	0.053	0.00182369
PHKG2	4.33768e-11	0.167732	0.085	0.028	7.6894e-07
FLII	1.26571e-10	0.167522	0.208	0.106	2.24372e-06
PTPN9	5.63709e-13	0.167195	0.082	0.023	9.99288e-09
NADK	1.62215e-11	0.167044	0.096	0.033	2.87558e-07
FAM89B	4.60011e-17	0.166805	0.054	0.006	8.15461e-13
FUT11	1.65937e-10	0.166731	0.281	0.155	2.94156e-06
SLC25A25	1.60866e-14	0.166726	0.073	0.016	2.85167e-10
AF213884.2	5.96656e-09	0.166463	0.121	0.056	0.000105769
STAT5B	2.39663e-11	0.16633	0.087	0.028	4.2485e-07
HIATL2	9.60367e-15	0.166296	0.069	0.014	1.70244e-10
RRAGA	4.82882e-10	0.16613	0.213	0.111	8.56005e-06
MT-ATP8	1.66602e-10	0.166051	0.996	0.977	2.95335e-06
PPP2R5E	5.32284e-09	0.165757	0.235	0.131	9.43581e-05
DEF6	6.91083e-09	0.165676	0.491	0.316	0.000122508
CD300A	6.17405e-06	0.165623	0.557	0.407	0.109447
PFDN6	6.84972e-09	0.165496	0.174	0.091	0.000121425
TBCD	1.4231e-09	0.165399	0.116	0.05	2.52273e-05
GADD45GIP1	5.96111e-09	0.165335	0.302	0.176	0.000105673
STK25	8.61481e-10	0.16508	0.165	0.081	1.52715e-05
FN3KRP	7.20408e-09	0.164955	0.117	0.053	0.000127707
PHYKPL	4.11169e-09	0.164939	0.222	0.123	7.2888e-05
EHMT2	1.16461e-10	0.16491	0.128	0.054	2.0645e-06
PAXBP1	8.64427e-13	0.164772	0.064	0.015	1.53237e-08
LRRC14	6.87343e-12	0.164189	0.083	0.025	1.21845e-07
OXSR1	2.353e-10	0.164135	0.118	0.049	4.17116e-06
ATP6V0D1	3.02793e-10	0.164085	0.314	0.177	5.3676e-06
TMEM214	7.39708e-11	0.163359	0.107	0.041	1.31128e-06
FBXO6	8.65809e-11	0.163317	0.197	0.097	1.53482e-06
TOR4A	2.23981e-17	0.162792	0.056	0.006	3.97052e-13
PRR4	2.5512e-10	0.162783	0.193	0.097	4.5225e-06
HMGN1	2.8665e-07	0.162765	0.603	0.418	0.00508144
PAN3	2.14495e-11	0.16275	0.083	0.026	3.80236e-07
MAT2A	2.7313e-08	0.162698	0.181	0.099	0.000484178
HDAC10	1.55266e-08	0.162689	0.153	0.079	0.000275239
C12orf75	2.80711e-10	0.162663	0.696	0.474	4.97617e-06
TACC1	9.25143e-07	0.162302	0.278	0.175	0.0164
NMT1	1.00577e-10	0.162298	0.201	0.1	1.78293e-06
DCAF10	2.32284e-08	0.16227	0.105	0.047	0.000411769
RMND5A	5.95898e-11	0.161898	0.07	0.021	1.05635e-06
TMEM189	4.24997e-09	0.16189	0.122	0.055	7.53393e-05
MYEOV2	2.34203e-07	0.161752	0.445	0.291	0.00415172
CASP1	1.30091e-08	0.161611	0.314	0.19	0.000230613
GBP4	3.44275e-10	0.16153	0.255	0.14	6.10297e-06
AP2A1	1.46761e-09	0.161494	0.321	0.185	2.60164e-05
LGALS1	6.89383e-10	0.161372	0.751	0.565	1.22207e-05
TNRC6A	6.29008e-11	0.161232	0.111	0.044	1.11504e-06
STIM2	1.10273e-10	0.161015	0.142	0.063	1.9548e-06
TAF6L	2.01901e-16	0.160577	0.054	0.006	3.57909e-12
CD3D	7.32882e-07	0.160577	0.118	0.062	0.0129918
TRA2B	1.3378e-08	0.160473	0.502	0.326	0.000237151
STAT6	2.14422e-09	0.160436	0.303	0.177	3.80107e-05
SACS	5.33951e-12	0.160091	0.07	0.019	9.46535e-08
PAM	6.67444e-10	0.159992	0.142	0.066	1.18318e-05
SETD5	1.66944e-09	0.159891	0.222	0.12	2.95942e-05
AHCYL1	2.44309e-14	0.159738	0.078	0.019	4.33087e-10
RP11-108M9.4	9.90863e-10	0.159724	0.11	0.046	1.7565e-05
MYO9B	3.20884e-12	0.159693	0.21	0.1	5.68831e-08
SASH3	2.87665e-07	0.159626	0.68	0.492	0.00509943
FAM210B	2.48086e-14	0.159519	0.059	0.01	4.39782e-10
CERS4	3.33027e-09	0.159465	0.146	0.07	5.90357e-05
C9orf41	3.22009e-10	0.159165	0.068	0.021	5.70825e-06
RALGAPA1	1.85411e-07	0.158984	0.201	0.116	0.00328678
PDZD8	5.08511e-11	0.15876	0.104	0.04	9.01437e-07
TRIM8	1.68057e-09	0.15851	0.096	0.038	2.97915e-05
C8orf82	3.02263e-15	0.158087	0.059	0.009	5.35822e-11
BTBD1	3.75015e-10	0.158038	0.101	0.039	6.6479e-06
SNX9	4.04332e-16	0.157936	0.061	0.009	7.1676e-12
AUTS2	8.53639e-10	0.157831	0.129	0.057	1.51325e-05
C15orf39	5.4553e-09	0.157797	0.139	0.067	9.67061e-05
SBK1	7.19061e-11	0.157692	0.097	0.035	1.27468e-06
RUNX3	3.30358e-08	0.157467	0.556	0.386	0.000585626
IFNGR1	1.26232e-06	0.157349	0.206	0.123	0.0223771
RBPMS2	1.00369e-14	0.157331	0.046	0.005	1.77925e-10
FAM8A1	4.37905e-11	0.15733	0.093	0.032	7.76274e-07
HLA-DPB1	3.26648e-07	0.157094	0.612	0.44	0.00579049
PPP1R18	3.09173e-06	0.156997	0.732	0.55	0.0548071
PCBP2	5.9477e-08	0.156923	0.821	0.622	0.00105435
WBSCR16	1.31176e-15	0.156734	0.062	0.01	2.32535e-11
ARFGEF1	7.03032e-08	0.156697	0.108	0.05	0.00124626
RHBDF2	2.30698e-08	0.15664	0.196	0.108	0.000408959
MYL12A	1.71674e-10	0.156442	0.995	0.948	3.04326e-06
ACAA1	6.05721e-09	0.156156	0.221	0.122	0.000107376
BICD2	1.38903e-10	0.156152	0.101	0.038	2.46233e-06
IL16	2.5591e-08	0.155979	0.396	0.25	0.000453652
AKAP9	5.76393e-07	0.155789	0.328	0.213	0.0102177
CAB39	3.84699e-09	0.15552	0.087	0.033	6.81956e-05
NOP10	1.40881e-09	0.155499	0.409	0.247	2.49739e-05
ATP8A1	1.03482e-09	0.155284	0.241	0.133	1.83442e-05
GRB2	1.40583e-08	0.15528	0.427	0.264	0.000249212
NAA30	1.0336e-09	0.155175	0.091	0.035	1.83227e-05
UBA2	4.90985e-11	0.154836	0.225	0.115	8.7037e-07
EHBP1L1	4.1447e-13	0.154722	0.06	0.012	7.3473e-09
TCOF1	6.85893e-08	0.154708	0.158	0.085	0.00121588
ITGAL	8.03585e-08	0.154701	0.658	0.469	0.00142451
PPP3CB	3.397e-11	0.154571	0.093	0.032	6.02187e-07
PABPC4	5.01126e-09	0.154382	0.097	0.04	8.88346e-05
PARP4	1.40483e-07	0.154343	0.204	0.116	0.00249034
SLAMF7	4.05071e-08	0.154125	0.331	0.204	0.00071807
AKAP8L	4.6071e-09	0.154028	0.167	0.085	8.167e-05
TMEM102	1.3e-16	0.154021	0.046	0.003	2.30451e-12
SMARCA4	2.3243e-08	0.154016	0.149	0.076	0.000412029
RPL37	1.48362e-13	0.154016	1	0.977	2.63001e-09
GPR56	9.67702e-09	0.153955	0.829	0.633	0.000171544
SRP9	9.59205e-07	0.153911	0.596	0.421	0.0170038
DLG1	2.00238e-10	0.153861	0.096	0.036	3.54963e-06
GOLGA8B	2.53341e-08	0.153791	0.105	0.047	0.000449098
MT1X	8.64958e-09	0.153422	0.15	0.074	0.000153331
AIP	7.25437e-08	0.153398	0.361	0.225	0.00128598
RAVER1	4.76273e-08	0.153209	0.136	0.068	0.00084429
ZNF652	7.09608e-09	0.153205	0.101	0.043	0.000125792
RAB2A	2.06356e-07	0.153131	0.468	0.31	0.00365807
GNA13	6.66438e-09	0.152872	0.143	0.07	0.000118139
C8orf33	5.1174e-09	0.152828	0.119	0.054	9.07161e-05
TRAPPC5	1.87132e-08	0.152764	0.207	0.115	0.000331729
RFXAP	8.13511e-15	0.152662	0.057	0.009	1.44211e-10
KLHL36	3.49997e-09	0.152583	0.095	0.038	6.2044e-05
SMKR1	2.65811e-12	0.152512	0.06	0.013	4.71204e-08
TYSND1	4.57118e-10	0.152489	0.071	0.023	8.10334e-06
RAPGEF1	4.66445e-09	0.152115	0.143	0.068	8.26868e-05
GID4	4.12909e-12	0.151941	0.054	0.011	7.31964e-08
RCC2	1.32618e-10	0.151898	0.066	0.019	2.35093e-06
PIP4K2A	3.35742e-09	0.151775	0.226	0.124	5.95169e-05
DDX17	1.21925e-08	0.151612	0.595	0.415	0.000216136
MIOS	9.55962e-13	0.151611	0.073	0.019	1.69463e-08
C19orf52	8.75006e-12	0.151497	0.087	0.027	1.55112e-07
NACC2	2.14044e-13	0.151474	0.06	0.012	3.79436e-09
GAB3	5.81795e-08	0.15134	0.221	0.126	0.00103135
RBM6	2.38939e-07	0.151106	0.29	0.181	0.00423567
MFSD5	2.59387e-10	0.151025	0.152	0.07	4.59816e-06
PIKFYVE	1.26389e-09	0.151016	0.128	0.057	2.2405e-05
AGAP1	8.49906e-14	0.150884	0.054	0.009	1.50663e-09
HGS	9.11301e-09	0.150779	0.179	0.093	0.000161546
TMEM256-PLSCR3	2.98298e-08	0.150769	0.225	0.127	0.000528793
PCNXL3	2.42092e-09	0.150723	0.059	0.017	4.29156e-05
NT5C	5.1499e-08	0.150711	0.324	0.202	0.000912922
CTDNEP1	3.81907e-11	0.150539	0.088	0.029	6.77007e-07
ZNF628	2.00786e-14	0.150445	0.05	0.007	3.55934e-10
KIAA0040	2.77009e-09	0.149903	0.115	0.05	4.91053e-05
DYRK2	2.93546e-09	0.149816	0.09	0.035	5.20368e-05
MIAT	6.11001e-08	0.149748	0.084	0.035	0.00108312
SH3BP1	5.16558e-09	0.149512	0.409	0.258	9.15702e-05
LPXN	8.26139e-08	0.149446	0.327	0.203	0.0014645
CTB-133G6.1	9.10735e-08	0.149406	0.179	0.098	0.00161446
EIF2AK3	1.20019e-14	0.149284	0.063	0.012	2.12758e-10
TMEM131	1.08579e-08	0.149238	0.1	0.043	0.000192477
RPL23A	2.43174e-09	0.149077	0.994	0.961	4.31074e-05
DNPEP	3.25512e-09	0.149026	0.232	0.127	5.77035e-05
NOL9	2.33659e-11	0.149015	0.063	0.016	4.14207e-07
CCDC117	5.20839e-13	0.148995	0.056	0.011	9.23292e-09
EMC10	3.34778e-10	0.148921	0.313	0.178	5.93461e-06
UCHL5	2.28477e-09	0.148915	0.269	0.151	4.0502e-05
BRD3	7.04852e-10	0.148759	0.156	0.074	1.24949e-05
MCCC2	1.1271e-07	0.148758	0.112	0.054	0.00199801
IL12RB1	1.59684e-07	0.148096	0.274	0.167	0.00283072
CECR5	1.15364e-10	0.148047	0.078	0.025	2.04506e-06
PIK3R5	1.73607e-07	0.147981	0.402	0.259	0.00307753
TMEM258	9.52466e-06	0.147864	0.605	0.447	0.168844
TTLL12	1.44236e-13	0.147694	0.047	0.006	2.55688e-09
LGALS9B	4.14851e-09	0.147352	0.054	0.015	7.35406e-05
SPATA13	3.86461e-08	0.147296	0.231	0.133	0.000685079
ECHDC1	2.80446e-08	0.147281	0.178	0.095	0.000497147
LEPRE1	9.65641e-09	0.147264	0.057	0.018	0.000171179
GSK3B	2.89035e-09	0.147215	0.251	0.141	5.12372e-05
PANX1	5.74896e-08	0.147127	0.07	0.026	0.00101912
MAP3K2	3.60972e-09	0.147026	0.097	0.04	6.39895e-05
NLRP1	3.53761e-08	0.146947	0.251	0.146	0.000627111
FAM120B	7.15441e-09	0.146871	0.167	0.085	0.000126826
MED14	2.39901e-10	0.146775	0.067	0.02	4.25273e-06
C8orf59	8.58585e-09	0.146604	0.386	0.234	0.000152201
RABGAP1	2.09768e-08	0.146373	0.102	0.045	0.000371855
UBE2E3	5.68262e-09	0.146179	0.304	0.179	0.000100736
RP11-51J9.5	1.34395e-07	0.146098	0.145	0.076	0.00238242
NSRP1	4.63111e-09	0.145931	0.141	0.068	8.20957e-05
SIGMAR1	1.74028e-08	0.145928	0.122	0.057	0.000308499
TSPAN32	2.6637e-07	0.145882	0.41	0.266	0.00472194
THRAP3	2.18639e-07	0.145773	0.511	0.344	0.00387581
SNX27	5.09496e-09	0.145542	0.073	0.025	9.03184e-05
ZNF398	9.11015e-11	0.145485	0.057	0.014	1.61496e-06
KIF21B	1.18913e-06	0.14548	0.103	0.051	0.0210797
ARID2	1.7474e-08	0.145247	0.158	0.082	0.000309762
AUH	6.67497e-11	0.14503	0.108	0.042	1.18327e-06
ESYT1	9.40893e-08	0.14493	0.285	0.175	0.00166792
NUP107	2.92797e-07	0.144886	0.15	0.08	0.0051904
NAPRT1	2.90495e-10	0.144467	0.07	0.022	5.14961e-06
HEXIM1	4.57494e-08	0.144348	0.123	0.059	0.000810999
GPR25	6.35757e-16	0.144232	0.041	0.002	1.12701e-11
HIPK2	1.39418e-09	0.144085	0.34	0.199	2.47146e-05
FLYWCH1	4.582e-10	0.143868	0.075	0.024	8.12252e-06
PARP1	4.39359e-07	0.143824	0.276	0.172	0.00778852
BBX	2.5426e-06	0.143792	0.303	0.195	0.0450727
WRNIP1	1.62708e-12	0.14371	0.056	0.011	2.88432e-08
SRSF10	2.08406e-08	0.143698	0.183	0.097	0.000369441
CD79B	1.97468e-07	0.143687	0.11	0.053	0.00350052
PTRH1	2.52329e-11	0.14364	0.116	0.045	4.47304e-07
RPA2	8.48027e-08	0.143608	0.393	0.248	0.0015033
SUDS3	1.50944e-07	0.143513	0.143	0.074	0.00267578
AP1S2	1.49522e-10	0.143423	0.159	0.073	2.65058e-06
THAP11	6.15043e-10	0.143305	0.128	0.055	1.09029e-05
GGA2	8.15578e-09	0.14329	0.101	0.043	0.000144577
MYD88	4.71873e-10	0.143277	0.213	0.11	8.36489e-06
SMARCD1	1.57142e-08	0.143147	0.121	0.056	0.000278566
SMARCA2	1.16503e-07	0.142967	0.241	0.143	0.00206525
RP11-25K19.1	2.06912e-09	0.142886	0.137	0.064	3.66794e-05
CHCHD7	1.23374e-08	0.142702	0.204	0.11	0.000218705
GTF3C1	1.99882e-07	0.142617	0.31	0.191	0.00354331
CREM	3.22336e-07	0.14239	0.142	0.074	0.00571405
KIAA0100	4.1435e-09	0.142263	0.123	0.056	7.34518e-05
SGPP1	1.72874e-14	0.1422	0.049	0.006	3.06454e-10
GLIPR2	8.31296e-07	0.142082	0.502	0.343	0.0147364
MRPL33	1.26241e-06	0.14202	0.299	0.19	0.0223788
FOSL2	2.79536e-08	0.141965	0.268	0.16	0.000495533
PREB	5.8248e-09	0.141943	0.181	0.094	0.000103256
USP48	2.61873e-07	0.141931	0.165	0.092	0.00464223
SIN3B	9.51332e-11	0.141896	0.069	0.02	1.68643e-06
DGCR2	2.14952e-07	0.141873	0.107	0.051	0.00381046
RAP1A	3.46822e-07	0.141864	0.379	0.245	0.00614812
SCAP	5.32405e-08	0.141746	0.111	0.051	0.000943794
RERE	1.57718e-09	0.141698	0.09	0.034	2.79586e-05
SLC7A5	5.88256e-09	0.141696	0.053	0.015	0.00010428
LPP	2.64266e-08	0.141611	0.248	0.145	0.000468464
DOK2	1.06252e-06	0.141553	0.676	0.493	0.0188353
BAP1	1.00751e-09	0.141548	0.062	0.018	1.78601e-05
LINC00936	2.54013e-07	0.141339	0.21	0.123	0.00450288
CD244	1.09052e-07	0.141216	0.433	0.279	0.00193316
PI4KA	4.45635e-08	0.140931	0.128	0.062	0.000789978
DTNBP1	4.01747e-08	0.140844	0.177	0.095	0.000712176
NUCKS1	5.78604e-07	0.140706	0.493	0.335	0.0102569
SORL1	1.38624e-07	0.140702	0.583	0.401	0.00245738
SARM1	2.38081e-10	0.140641	0.061	0.017	4.22046e-06
SFXN3	4.00645e-07	0.140594	0.133	0.07	0.00710224
EEF1E1	1.24432e-07	0.140469	0.119	0.059	0.0022058
HERC2	6.98919e-08	0.140402	0.217	0.123	0.00123897
ZNF672	3.12499e-09	0.140399	0.061	0.019	5.53967e-05
TTC22	3.44677e-10	0.140384	0.059	0.016	6.11009e-06
UBL3	6.20989e-08	0.140316	0.162	0.085	0.00110083
VIPR2	4.73364e-12	0.140312	0.046	0.007	8.39132e-08
LRRC8A	7.01084e-09	0.14026	0.105	0.045	0.000124281
PIK3R1	2.47353e-08	0.140198	0.427	0.269	0.000438482
PDS5A	7.4124e-12	0.139983	0.15	0.064	1.314e-07
RNF5	1.86643e-08	0.139873	0.246	0.14	0.000330861
FBXO44	1.74122e-08	0.139865	0.129	0.061	0.000308666
PRDX3	9.70604e-11	0.139654	0.115	0.046	1.72059e-06
SMAD3	1.41726e-10	0.139555	0.064	0.018	2.51238e-06
DUT	1.0854e-10	0.139523	0.235	0.123	1.92409e-06
LRPPRC	7.70159e-08	0.139472	0.185	0.102	0.00136526
MFSD6	1.00046e-09	0.139433	0.066	0.02	1.77351e-05
PPTC7	9.96724e-10	0.139413	0.081	0.028	1.76689e-05
CBFB	5.37641e-08	0.139389	0.114	0.053	0.000953076
C12orf49	3.64958e-11	0.139276	0.043	0.007	6.46961e-07
SLC15A4	2.68206e-08	0.139242	0.21	0.116	0.000475448
DUSP28	1.39328e-09	0.138806	0.082	0.029	2.46987e-05
ARRDC1	3.86519e-08	0.13878	0.196	0.108	0.000685182
AXIN1	1.99384e-07	0.138759	0.146	0.077	0.00353449
ATOX1	2.36163e-08	0.138653	0.294	0.173	0.000418646
YTHDC1	5.03258e-07	0.138556	0.372	0.243	0.00892126
GOLM1	9.71128e-09	0.138455	0.107	0.046	0.000172152
FGR	6.38365e-07	0.13843	0.635	0.46	0.0113163
KEAP1	2.74179e-10	0.138391	0.159	0.074	4.86037e-06
MSI2	6.5334e-07	0.138045	0.088	0.04	0.0115818
KDM3B	1.38145e-10	0.138028	0.075	0.023	2.44889e-06
UBL5	5.47049e-06	0.137925	0.786	0.611	0.0969753
SIMC1	3.41707e-08	0.137833	0.049	0.014	0.000605744
HNRNPUL2-BSCL2	1.8068e-16	0.137656	0.042	0.002	3.20292e-12
EXT2	2.1245e-08	0.137503	0.121	0.056	0.000376609
DESI2	8.72272e-09	0.137499	0.125	0.058	0.000154628
APOBEC3D	3.3077e-09	0.137372	0.085	0.032	5.86356e-05
RXRB	2.99862e-09	0.137328	0.129	0.059	5.31565e-05
SCAF1	7.65111e-09	0.13708	0.087	0.034	0.000135631
PDZD4	1.76893e-09	0.137032	0.081	0.029	3.13578e-05
PPM1G	3.12733e-08	0.136993	0.376	0.232	0.000554383
PICALM	3.41171e-09	0.136787	0.137	0.065	6.04793e-05
PLCB1	1.72e-09	0.136653	0.068	0.022	3.04905e-05
BMI1	1.47006e-09	0.136603	0.085	0.031	2.60598e-05
ZNF862	6.08633e-12	0.136542	0.069	0.018	1.07892e-07
FAM122B	1.74314e-10	0.136387	0.11	0.044	3.09006e-06
BOD1	1.15996e-11	0.136334	0.047	0.008	2.05625e-07
GIPC1	8.05086e-10	0.136254	0.067	0.021	1.42718e-05
GLT8D1	2.51732e-08	0.136077	0.137	0.067	0.000446245
DENND2D	2.01036e-08	0.136071	0.515	0.332	0.000356377
SH3GL1	1.49271e-09	0.13601	0.062	0.019	2.64613e-05
REEP4	9.13472e-08	0.135978	0.097	0.044	0.00161931
DDX1	3.50818e-09	0.135933	0.114	0.049	6.21894e-05
FAM58A	5.01479e-12	0.135905	0.052	0.01	8.88972e-08
FEM1A	1.1768e-08	0.135897	0.102	0.044	0.000208611
STK40	4.72856e-09	0.135869	0.091	0.036	8.38232e-05
PPP4R2	2.08176e-08	0.135778	0.238	0.135	0.000369033
GUSB	5.63818e-08	0.135649	0.272	0.161	0.000999481
ANKRD11	6.1826e-08	0.135603	0.258	0.153	0.00109599
UNC93B1	2.71422e-10	0.135343	0.052	0.012	4.8115e-06
PDIA6	2.19619e-06	0.135334	0.512	0.356	0.0389318
WWP1	1.10993e-08	0.135268	0.094	0.039	0.000196757
RBL2	1.26516e-06	0.13522	0.566	0.39	0.0224275
ZFP91	1.19122e-09	0.135161	0.069	0.022	2.11167e-05
ABCF1	4.05802e-10	0.135153	0.225	0.119	7.19365e-06
NRBP1	2.88781e-06	0.134817	0.357	0.234	0.0511922
CARD8	2.12057e-07	0.134801	0.239	0.141	0.00375913
NUDT4	6.9098e-10	0.134693	0.107	0.044	1.2249e-05
UNC13D	6.45106e-09	0.134522	0.276	0.158	0.000114358
C1orf122	8.5742e-10	0.134518	0.104	0.042	1.51995e-05
KLF13	5.64537e-08	0.134353	0.172	0.093	0.00100076
CHST14	1.26875e-15	0.134318	0.061	0.01	2.24912e-11
TAF1	5.33233e-08	0.1343	0.15	0.077	0.000945263
LAMP2	6.64489e-09	0.134287	0.169	0.086	0.000117794
ADA	7.13129e-08	0.134285	0.169	0.09	0.00126416
DEXI	5.12525e-13	0.134252	0.048	0.007	9.08552e-09
CYTH4	2.25166e-07	0.134182	0.326	0.202	0.00399153
USP19	7.05703e-08	0.134016	0.081	0.033	0.001251
IKBKB	2.55427e-06	0.13378	0.162	0.094	0.0452796
CLIP1	1.06963e-06	0.133705	0.158	0.089	0.0189613
NDUFA1	2.25992e-05	0.133561	0.669	0.493	0.400615
MTG1	4.95252e-07	0.133468	0.24	0.144	0.00877933
C10orf91	4.62794e-09	0.133139	0.048	0.012	8.20395e-05
RHOB	1.64433e-10	0.132814	0.087	0.03	2.9149e-06
SCYL1	1.15975e-08	0.132714	0.177	0.092	0.000205588
AAED1	6.45478e-09	0.132624	0.064	0.021	0.000114424
MIF4GD	1.86368e-07	0.132569	0.247	0.147	0.00330375
SPTAN1	3.17852e-06	0.132385	0.426	0.294	0.0563457
NELFB	6.13499e-10	0.132146	0.06	0.017	1.08755e-05
CENPV	2.76791e-12	0.132127	0.04	0.005	4.90667e-08
PRKAR2A	6.44397e-08	0.131992	0.227	0.13	0.00114232
CRAMP1L	7.25878e-09	0.131823	0.071	0.025	0.000128676
GAK	5.74809e-08	0.131817	0.226	0.129	0.00101896
LILRB1	5.12378e-07	0.131801	0.217	0.127	0.00908293
UBTF	1.67333e-05	0.131683	0.232	0.151	0.296631
SOCS1	1.36187e-10	0.13164	0.049	0.011	2.41418e-06
KIAA0232	2.62467e-08	0.131619	0.112	0.051	0.000465276
PSMB8	0.000102035	0.13157	0.633	0.48	1
LYAR	2.38408e-07	0.131563	0.331	0.207	0.00422626
EPM2AIP1	1.16104e-06	0.131548	0.097	0.047	0.0205818
FAF1	6.99923e-11	0.131527	0.052	0.011	1.24075e-06
DDX46	4.7427e-06	0.131523	0.463	0.317	0.0840738
DOCK2	9.49212e-08	0.131498	0.279	0.167	0.00168267
DYNC1I2	2.21237e-10	0.131342	0.108	0.043	3.92188e-06
EPSTI1	5.75693e-09	0.131246	0.122	0.055	0.000102053
IP6K1	2.57551e-09	0.131238	0.108	0.045	4.56561e-05
BCL9L	5.70768e-07	0.131223	0.143	0.077	0.010118
NRD1	3.37854e-06	0.131178	0.287	0.183	0.0598914
SUPT16H	2.17518e-08	0.131152	0.259	0.149	0.000385594
LIMD1	2.12752e-11	0.13115	0.059	0.014	3.77146e-07
LLGL1	8.98341e-10	0.130974	0.075	0.025	1.59249e-05
NFKBIE	8.58905e-10	0.13096	0.05	0.012	1.52258e-05
GXYLT1	4.41506e-09	0.130955	0.06	0.018	7.82658e-05
TRNT1	5.21718e-07	0.130899	0.15	0.082	0.0092485
ATIC	1.61757e-07	0.130822	0.138	0.071	0.00286747
SPRYD3	3.62715e-06	0.130639	0.187	0.112	0.0642985
ARL8A	2.13989e-10	0.130409	0.068	0.02	3.79338e-06
HCFC1	6.85341e-08	0.130404	0.194	0.108	0.0012149
CNDP2	1.90599e-08	0.130256	0.22	0.121	0.000337875
TKTL1	9.11386e-05	0.130255	0.077	0.041	1
DBNDD2	5.81882e-10	0.130228	0.098	0.038	1.0315e-05
MYPOP	1.79148e-12	0.130152	0.037	0.004	3.17576e-08
SATB1	1.25601e-05	0.130025	0.19	0.119	0.222652
LSM14A	1.92648e-07	0.129946	0.431	0.274	0.00341508
HLTF	6.45803e-10	0.129826	0.081	0.028	1.14482e-05
INO80	7.93725e-10	0.129753	0.078	0.027	1.40704e-05
CARD16	2.36242e-08	0.129655	0.563	0.372	0.000418786
FAM219B	7.42711e-09	0.129603	0.1	0.042	0.00013166
ZNF688	6.2495e-10	0.129588	0.064	0.019	1.10785e-05
BCR	1.86933e-06	0.129559	0.07	0.03	0.0331377
TBC1D14	2.12312e-07	0.129531	0.137	0.07	0.00376366
FURIN	5.28062e-08	0.129442	0.124	0.06	0.000936095
RCE1	1.65662e-07	0.129331	0.132	0.068	0.0029367
LINC00092	6.35743e-10	0.129283	0.075	0.024	1.12698e-05
ADAM15	1.12902e-07	0.129255	0.124	0.061	0.00200142
AEBP2	1.5979e-08	0.129067	0.089	0.036	0.000283259
COLGALT1	2.06336e-08	0.128833	0.057	0.018	0.000365772
UPF2	2.26795e-07	0.128676	0.238	0.142	0.00402039
RAD50	3.14054e-06	0.12864	0.143	0.081	0.0556724
TRABD	1.01969e-06	0.128245	0.381	0.248	0.018076
MLYCD	1.28117e-11	0.128088	0.044	0.007	2.27112e-07
SIK2	6.14494e-07	0.128086	0.098	0.047	0.0108931
TSSC4	7.20061e-07	0.128044	0.213	0.126	0.0127645
LSM6	1.33792e-09	0.128035	0.199	0.103	2.37173e-05
MT-ND5	1.13843e-07	0.128023	0.993	0.918	0.00201809
CDK11B	9.02275e-08	0.127971	0.214	0.122	0.00159946
OGDH	6.27961e-07	0.127748	0.194	0.114	0.0111319
ABR	6.51682e-08	0.127737	0.151	0.077	0.00115524
TSEN34	1.93126e-08	0.127638	0.094	0.039	0.000342354
BCAT2	3.29775e-08	0.127564	0.069	0.025	0.000584592
ZDHHC13	8.14167e-09	0.127398	0.071	0.025	0.000144327
VPS4B	2.24622e-06	0.127328	0.334	0.217	0.0398187
GBP2	2.43964e-07	0.127179	0.279	0.171	0.00432475
ESYT2	1.29392e-06	0.127114	0.133	0.072	0.0229374
PNKP	5.19593e-06	0.126845	0.251	0.161	0.0921083
LNPEP	2.3272e-06	0.126808	0.491	0.335	0.0412542
GPATCH8	1.74211e-08	0.126782	0.334	0.201	0.000308824
FAM207A	3.17487e-10	0.126688	0.077	0.025	5.6281e-06
DENND4B	1.29935e-07	0.126478	0.105	0.049	0.00230335
BATF	2.01658e-07	0.126468	0.208	0.119	0.00357479
GSDMD	5.48394e-08	0.126427	0.262	0.153	0.000972137
EPB41L4A	5.21751e-08	0.126279	0.069	0.025	0.000924909
CLOCK	6.34594e-08	0.126076	0.064	0.023	0.00112495
TMEM127	2.85879e-08	0.125857	0.06	0.02	0.000506778
COMMD7	2.77633e-08	0.125783	0.405	0.249	0.000492159
TP53BP2	4.10636e-08	0.125769	0.069	0.025	0.000727934
DDX27	9.6067e-09	0.125689	0.199	0.106	0.000170298
CHUK	3.24338e-10	0.125674	0.064	0.019	5.74954e-06
P2RY8	1.38312e-06	0.125667	0.402	0.269	0.0245185
TPR	1.38665e-07	0.125558	0.403	0.256	0.00245812
RAB11B	1.0032e-07	0.125539	0.41	0.263	0.00177837
ANAPC2	4.59039e-07	0.125476	0.095	0.044	0.00813738
CD46	1.95253e-07	0.125354	0.289	0.179	0.00346126
SAMD9	1.0911e-08	0.125173	0.248	0.14	0.000193419
FAM65A	2.95712e-09	0.125086	0.084	0.031	5.24208e-05
SLFN12L	1.54722e-07	0.125084	0.256	0.155	0.00274276
HTATSF1	4.5459e-07	0.125077	0.181	0.103	0.00805851
C14orf182	1.66972e-06	0.125	0.056	0.022	0.0295991
COPB1	6.36722e-07	0.124911	0.299	0.186	0.0112872
WDR26	3.3996e-08	0.124788	0.122	0.058	0.000602648
DDHD2	2.77395e-07	0.124648	0.097	0.045	0.00491737
SLC25A24	1.57778e-07	0.124643	0.076	0.031	0.00279692
PNMA1	1.13737e-10	0.124593	0.055	0.013	2.01622e-06
ZNF319	1.02031e-10	0.12457	0.057	0.014	1.8087e-06
2022-09-01	1.17144e-05	0.124534	0.519	0.367	0.207662
RUNX1	5.1594e-09	0.124529	0.144	0.069	9.14606e-05
MDC1	1.87723e-08	0.12452	0.116	0.053	0.000332776
ADRBK1	5.32038e-08	0.12451	0.159	0.084	0.000943144
NR2C2	3.06165e-11	0.124291	0.052	0.011	5.42739e-07
PDE4A	2.64464e-06	0.123964	0.084	0.04	0.0468815
ITGAV	1.4121e-09	0.123853	0.054	0.014	2.50323e-05
YIPF4	2.4856e-07	0.123773	0.204	0.117	0.00440622
RPS6KA4	2.1012e-07	0.123729	0.146	0.077	0.00372479
GTF2H2	8.24553e-09	0.123658	0.06	0.019	0.000146168
ZC3H11A	4.1015e-06	0.123638	0.213	0.133	0.0727073
ZFAND4	1.05174e-07	0.123629	0.059	0.02	0.00186443
LGR6	6.03914e-09	0.123503	0.158	0.078	0.000107056
ORC3	5.60588e-09	0.123237	0.077	0.028	9.93754e-05
CHURC1	5.06085e-07	0.123206	0.453	0.289	0.00897136
NCR1	2.9107e-06	0.123129	0.429	0.289	0.0515979
ZNF639	2.17111e-08	0.123086	0.068	0.024	0.000384873
LARP4B	4.53255e-08	0.123053	0.063	0.022	0.000803485
ITSN2	3.68548e-07	0.123005	0.415	0.267	0.00653324
TXNIP	5.63943e-06	0.122912	0.97	0.911	0.0999702
POLR2A	4.64357e-06	0.122891	0.308	0.205	0.0823166
PCSK7	0.000133379	0.122856	0.359	0.254	1
SLCO4C1	2.29058e-07	0.122743	0.167	0.091	0.00406051
ATAD3A	5.51798e-10	0.122697	0.046	0.01	9.78172e-06
NCOR2	4.9555e-07	0.122608	0.143	0.077	0.00878461
SAMHD1	3.6668e-06	0.122606	0.506	0.349	0.0650014
TOB1	2.58064e-08	0.122569	0.222	0.125	0.00045747
PLCB2	9.99176e-06	0.122551	0.214	0.135	0.177124
RNPEPL1	8.65388e-08	0.122498	0.11	0.051	0.00153407
COLQ	3.50525e-08	0.122398	0.091	0.038	0.000621375
RFC1	9.48243e-07	0.122312	0.28	0.173	0.0168095
ACTN4	4.5561e-06	0.122288	0.596	0.428	0.080766
TMEM191C	5.5264e-08	0.122078	0.098	0.043	0.000979665
GALNT1	5.09229e-07	0.122002	0.07	0.029	0.0090271
SEMA4D	1.4581e-07	0.121922	0.155	0.082	0.00258477
PTEN	4.66051e-08	0.121782	0.077	0.03	0.000826168
PTCH2	1.58829e-06	0.121645	0.056	0.022	0.0281555
RP11-489E7.4	3.47547e-12	0.121539	0.066	0.016	6.16097e-08
LEPREL4	3.24957e-09	0.121434	0.046	0.011	5.76051e-05
CHPF	2.30796e-09	0.121429	0.049	0.012	4.09131e-05
PAG1	2.25851e-05	0.121425	0.093	0.049	0.400365
NME3	1.23525e-05	0.121254	0.252	0.163	0.218973
RAB11A	1.0471e-06	0.121154	0.32	0.204	0.018562
CTC-241F20.3	3.01848e-09	0.121072	0.047	0.011	5.35087e-05
PHF23	4.21605e-09	0.120985	0.056	0.016	7.47379e-05
ARPC5	1.74565e-05	0.120978	0.706	0.531	0.309452
HEBP2	4.64478e-07	0.120868	0.057	0.021	0.0082338
IER2	1.75541e-06	0.120796	0.747	0.571	0.0311181
NOTCH1	1.29976e-05	0.12052	0.101	0.054	0.230408
HECTD3	2.44973e-08	0.120469	0.087	0.035	0.000434264
FKBP15	2.05024e-07	0.120324	0.093	0.042	0.00363445
RABEP2	2.99066e-07	0.120315	0.105	0.05	0.00530154
CHST12	1.87973e-06	0.120311	0.573	0.392	0.0333219
ARHGAP27	1.09341e-07	0.120258	0.173	0.094	0.00193829
HELZ2	7.52099e-08	0.120196	0.097	0.043	0.00133325
VPS29	1.55398e-07	0.120143	0.295	0.179	0.00275474
FGFBP3	3.18306e-13	0.120089	0.036	0.003	5.6426e-09
APOBR	9.12581e-07	0.120026	0.173	0.099	0.0161773
PVRIG	9.52791e-10	0.119992	0.057	0.016	1.68901e-05
INPP5D	5.67302e-06	0.119912	0.457	0.314	0.100566
DRAP1	7.76199e-06	0.119907	0.631	0.453	0.137597
CHAMP1	4.09419e-10	0.119884	0.05	0.012	7.25776e-06
SLIRP	3.69985e-07	0.119605	0.207	0.119	0.00655873
FBXW5	3.20572e-07	0.119534	0.33	0.211	0.00568278
VCL	6.82813e-09	0.119444	0.319	0.188	0.000121042
UNC119B	2.68438e-10	0.119383	0.044	0.009	4.7586e-06
HMOX2	3.47583e-06	0.119095	0.447	0.297	0.0616161
2022-03-07	7.29902e-06	0.119021	0.22	0.139	0.12939
NFATC1	2.0137e-07	0.119013	0.093	0.041	0.00356969
RER1	4.88856e-07	0.118894	0.317	0.198	0.00866594
NPRL2	9.39683e-07	0.118893	0.204	0.119	0.0166578
NUS1	4.53237e-07	0.118741	0.104	0.05	0.00803453
GATAD1	5.01958e-09	0.118702	0.075	0.026	8.89822e-05
C19orf68	6.13318e-12	0.118557	0.036	0.004	1.08723e-07
COX6C	3.60108e-05	0.118509	0.803	0.622	0.638364
POMZP3	1.07358e-09	0.118472	0.061	0.018	1.90313e-05
SDAD1	4.75723e-06	0.118437	0.227	0.14	0.0843315
2022-03-08	3.58141e-07	0.118373	0.07	0.028	0.00634877
BFSP1	1.10071e-10	0.118327	0.042	0.007	1.95122e-06
VILL	3.49142e-07	0.118299	0.093	0.042	0.00618924
LMNB1	1.26869e-07	0.118291	0.098	0.045	0.00224901
GOLGA8A	6.16588e-09	0.118111	0.047	0.012	0.000109303
ATL3	6.79103e-07	0.118049	0.23	0.136	0.0120385
ZNF775	8.33471e-09	0.11797	0.056	0.017	0.000147749
MVD	2.00981e-06	0.117967	0.267	0.167	0.035628
RNF44	3.89419e-07	0.117923	0.279	0.17	0.00690322
GCHFR	1.14111e-06	0.117905	0.141	0.076	0.0202285
DNLZ	7.68775e-13	0.117864	0.034	0.002	1.36281e-08
ZNF296	1.33524e-07	0.117744	0.044	0.013	0.00236698
PTPLB	2.7266e-08	0.117736	0.067	0.023	0.000483345
DGAT1	2.87491e-10	0.117709	0.041	0.007	5.09635e-06
NCOR1	5.92161e-05	0.117495	0.57	0.408	1
CRTC3	1.58639e-07	0.117488	0.138	0.071	0.00281219
PSMD10	8.49346e-07	0.117455	0.112	0.056	0.0150564
MR1	1.17233e-07	0.117318	0.137	0.07	0.00207818
EFCAB2	5.2642e-05	0.117155	0.073	0.037	0.933186
VPS41	1.29689e-06	0.117131	0.117	0.06	0.0229899
EXOC2	8.90285e-08	0.117053	0.141	0.071	0.00157821
SMARCC2	2.24352e-08	0.117027	0.341	0.208	0.00039771
CKAP5	5.86922e-07	0.116969	0.114	0.057	0.0104044
CCDC88B	1.03495e-07	0.116928	0.171	0.093	0.00183466
GALNS	5.76123e-05	0.116922	0.073	0.037	1
TNFAIP8L2	3.17144e-07	0.116915	0.067	0.026	0.005622
ACAP3	6.62659e-10	0.116912	0.044	0.009	1.1747e-05
LZIC	1.74438e-06	0.116806	0.148	0.082	0.0309225
CD151	6.69205e-05	0.116786	0.156	0.096	1
KDELC2	1.89165e-10	0.116761	0.05	0.011	3.35333e-06
DENND1A	3.64327e-08	0.116747	0.049	0.014	0.000645843
PEX6	1.7724e-09	0.116596	0.04	0.008	3.14193e-05
PAFAH2	1.00614e-07	0.116386	0.137	0.069	0.00178359
PRKAR1A	7.48155e-06	0.116187	0.488	0.344	0.132626
HS6ST1	1.13062e-10	0.115968	0.042	0.007	2.00425e-06
WDR59	1.43437e-07	0.115965	0.053	0.017	0.00254271
TMCC3	2.11928e-07	0.11593	0.095	0.043	0.00375684
KAT2A	1.32689e-08	0.115796	0.061	0.02	0.000235217
NCAPD2	3.99232e-08	0.115639	0.084	0.034	0.000707719
LHPP	9.18743e-06	0.115436	0.1	0.051	0.162866
HDAC3	1.2091e-06	0.115395	0.145	0.079	0.0214337
LYPLA2	2.72688e-08	0.115369	0.281	0.163	0.000483395
TIMM8B	2.09876e-06	0.115342	0.194	0.115	0.0372047
SH3BP2	5.8602e-08	0.115291	0.251	0.145	0.00103884
COA3	5.73736e-06	0.115286	0.208	0.127	0.101706
PRR5	5.78187e-06	0.115181	0.214	0.132	0.102495
ITPR3	6.23078e-07	0.115094	0.066	0.026	0.0110453
PDK1	1.00393e-08	0.115061	0.059	0.018	0.000177966
CHD4	4.90938e-06	0.114897	0.245	0.156	0.0870286
C11orf48	5.72267e-06	0.11486	0.249	0.157	0.101446
H6PD	3.81138e-07	0.114734	0.068	0.027	0.00675643
NSF	4.0075e-08	0.114695	0.149	0.075	0.00071041
DCAF7	3.75733e-07	0.114595	0.342	0.213	0.00666063
NRROS	1.32408e-07	0.114398	0.17	0.092	0.0023472
LDOC1L	2.78977e-07	0.114323	0.062	0.023	0.00494542
FERMT3	1.54686e-05	0.114299	0.451	0.307	0.274211
DCAF15	4.08234e-07	0.11419	0.078	0.033	0.00723676
ATP5E	6.61776e-06	0.114059	0.968	0.907	0.117313
KIAA1430	1.21473e-07	0.114055	0.163	0.088	0.00215335
ST3GAL4	2.6106e-09	0.113927	0.111	0.047	4.6278e-05
HAGH	3.53777e-07	0.113779	0.171	0.094	0.0062714
TRMT10A	5.00702e-09	0.113731	0.029	0.004	8.87594e-05
KRAS	7.52735e-08	0.113669	0.207	0.117	0.00133437
MED15	2.1185e-06	0.113577	0.363	0.239	0.0375546
TREX1	3.81183e-07	0.113513	0.136	0.07	0.00675723
NINL	1.8039e-07	0.113512	0.043	0.012	0.00319778
SESN1	8.79599e-07	0.113462	0.089	0.041	0.0155926
GPS2	3.65837e-08	0.113436	0.155	0.08	0.00064852
FCHSD1	2.30386e-06	0.113425	0.159	0.09	0.0408405
MLX	2.20348e-06	0.113421	0.167	0.096	0.039061
SRSF10.1	8.20858e-08	0.11324	0.06	0.021	0.00145514
ASCC1	2.60172e-06	0.113217	0.116	0.061	0.0461208
C6orf62	1.11592e-06	0.113113	0.198	0.117	0.0197819
FAM195A	5.44167e-10	0.113086	0.046	0.01	9.64644e-06
SMAD2	4.51897e-07	0.11296	0.187	0.107	0.00801077
FBXO38	1.50356e-06	0.112916	0.073	0.031	0.0266536
PTPRCAP	3.78436e-07	0.112732	0.985	0.922	0.00670854
DBP	5.02682e-12	0.112688	0.046	0.007	8.91104e-08
SPCS3	8.34478e-08	0.112667	0.367	0.228	0.00147928
LINC01138	5.32765e-07	0.11263	0.082	0.036	0.00944433
CTSC	4.40862e-06	0.112598	0.808	0.618	0.0781517
STAT5A	6.05179e-07	0.112541	0.085	0.039	0.010728
HGSNAT	3.20655e-08	0.112533	0.075	0.028	0.000568425
2022-03-06	3.18877e-06	0.11252	0.152	0.087	0.0565274
LPCAT4	1.91857e-05	0.112404	0.098	0.053	0.340106
CRTC2	9.82088e-07	0.112261	0.116	0.059	0.0174095
AKAP8	1.94995e-05	0.112253	0.105	0.058	0.345667
FBXL17	2.57577e-09	0.112069	0.066	0.021	4.56607e-05
P4HB	3.95327e-06	0.112016	0.706	0.508	0.0700797
PRKCZ	1.75869e-08	0.112004	0.049	0.014	0.000311763
MAP2K5	8.64648e-08	0.111904	0.077	0.031	0.00153276
UBE2Z	1.36197e-06	0.111882	0.088	0.041	0.0241437
UBA6	9.44649e-08	0.111758	0.129	0.064	0.00167458
SVIL	2.18936e-06	0.111755	0.057	0.023	0.0388108
RARRES3	8.26501e-06	0.111721	0.876	0.7	0.146514
XAF1	1.0617e-05	0.111704	0.272	0.179	0.188207
SNX1	4.71118e-07	0.111399	0.242	0.143	0.00835152
SMYD2	3.33085e-05	0.111248	0.096	0.052	0.590459
CERS2	1.24199e-06	0.111203	0.181	0.105	0.0220168
PELI2	3.01044e-08	0.111146	0.039	0.009	0.000533661
JAKMIP1	4.88624e-06	0.111142	0.066	0.028	0.0866185
RP11-427H3.3	9.12272e-08	0.111045	0.069	0.026	0.00161718
MSL1	5.03938e-08	0.111009	0.112	0.052	0.000893332
STX3	2.20481e-11	0.11093	0.036	0.004	3.90847e-07
RABEP1	4.93043e-07	0.110774	0.159	0.087	0.00874017
FAM122A	3.75097e-07	0.110755	0.074	0.03	0.00664934
UAP1	8.00723e-08	0.110712	0.214	0.119	0.00141944
USP14	1.29115e-06	0.110638	0.151	0.084	0.0228882
COMMD4	4.21891e-06	0.110631	0.171	0.101	0.0747885
HAGHL	7.70877e-07	0.110593	0.084	0.038	0.0136653
SPSB3	2.0461e-06	0.110575	0.431	0.282	0.0362712
CEP290	1.89957e-05	0.110425	0.08	0.04	0.336736
TP53I13	6.46978e-08	0.110351	0.121	0.058	0.0011469
GPCPD1	7.639e-06	0.110345	0.136	0.076	0.135417
DHX9	5.64534e-06	0.110328	0.2	0.122	0.100075
GNG2	4.92833e-06	0.110292	0.849	0.666	0.0873644
PLXND1	7.12716e-09	0.110052	0.046	0.011	0.000126343
PCNT	1.26005e-07	0.10998	0.152	0.08	0.00223369
SLC2A13	1.489e-08	0.109919	0.033	0.006	0.000263954
IGSF8	2.18103e-06	0.109631	0.171	0.099	0.038663
CMAS	6.32371e-07	0.109619	0.102	0.049	0.01121
FAM168B	3.41527e-08	0.109475	0.066	0.023	0.000605424
PPP1R37	6.74159e-11	0.109438	0.053	0.012	1.19508e-06
CDK13	8.89914e-08	0.109426	0.145	0.074	0.00157755
NUTM2A-AS1	7.88559e-06	0.10933	0.24	0.152	0.139788
ATM	1.04319e-05	0.109172	0.578	0.415	0.184926
FAM219A	3.0652e-10	0.109156	0.041	0.007	5.43369e-06
CADM1	5.25957e-06	0.109135	0.044	0.016	0.0932364
TNF	0.000801628	0.109093	0.044	0.022	1
SH2D3C	1.13379e-07	0.109037	0.155	0.081	0.00200987
ZNF641	1.17863e-08	0.109007	0.062	0.02	0.000208936
OAS2	7.82411e-06	0.109003	0.131	0.073	0.138698
SUMO1	0.000111863	0.108992	0.489	0.335	1
CBX6	1.5692e-08	0.10897	0.112	0.05	0.000278172
PPP1R16B	3.21401e-07	0.108953	0.141	0.073	0.00569747
DTX3L	7.39348e-08	0.108884	0.173	0.093	0.00131064
RELT	6.08941e-09	0.108787	0.036	0.007	0.000107947
PPIF	9.21279e-09	0.108768	0.06	0.019	0.000163315
FBXO33	6.6066e-06	0.108737	0.093	0.047	0.117115
RP6-206I17.1	6.31481e-08	0.108644	0.231	0.133	0.00111943
ANKRD10	1.90291e-06	0.108642	0.265	0.166	0.0337329
LBR	8.67599e-07	0.108581	0.32	0.201	0.0153799
PRPF38B	4.77659e-06	0.108518	0.451	0.305	0.0846747
SAMD9L	8.4124e-08	0.108443	0.18	0.097	0.00149127
MIR142	4.3371e-06	0.108397	0.306	0.201	0.0768837
BRPF1	7.51306e-06	0.108358	0.089	0.045	0.133184
ME2	2.23065e-07	0.108186	0.116	0.057	0.00395427
PCF11	3.27388e-07	0.108025	0.23	0.135	0.0058036
MLLT11	2.36798e-06	0.107951	0.098	0.048	0.0419771
IFNAR2	1.35566e-05	0.107945	0.26	0.167	0.240319
B3GALTL	6.18843e-09	0.107851	0.048	0.012	0.000109702
TRIP12	1.06938e-06	0.107844	0.174	0.1	0.0189569
B3GAT3	8.60604e-08	0.107804	0.245	0.142	0.00152559
PACS1	1.36086e-06	0.107649	0.138	0.074	0.024124
LETM1	2.60335e-09	0.107557	0.067	0.022	4.61496e-05
ATP6V1E1	2.20403e-07	0.107465	0.199	0.112	0.00390708
SUZ12	2.02573e-06	0.107454	0.101	0.05	0.0359101
ZNF575	7.23589e-11	0.107436	0.035	0.004	1.28271e-06
SENP6	6.35771e-06	0.107398	0.245	0.156	0.112703
G3BP1	4.40643e-07	0.107253	0.356	0.226	0.00781128
COQ10A	3.35415e-08	0.107236	0.068	0.024	0.000594589
XRRA1	1.60715e-06	0.107013	0.075	0.033	0.0284899
RP6-109B7.3	6.12544e-08	0.106917	0.055	0.018	0.00108586
NOMO2	1.13851e-06	0.106907	0.083	0.038	0.0201824
PIK3C2A	3.8795e-06	0.10689	0.138	0.077	0.0687718
INTS6	8.95452e-06	0.106861	0.102	0.053	0.158737
FZR1	2.70052e-08	0.106838	0.052	0.015	0.000478721
MRPS18C	2.41405e-07	0.106816	0.184	0.102	0.00427938
CDK6	6.47291e-07	0.106798	0.132	0.07	0.0114745
INTS8	1.50655e-07	0.106789	0.08	0.033	0.00267067
LENG8	1.49515e-05	0.106775	0.245	0.159	0.265045
NFE2L2	2.05253e-06	0.106612	0.186	0.11	0.0363852
ATRN	1.1388e-08	0.106584	0.059	0.018	0.000201875
DR1	1.95028e-05	0.106498	0.308	0.206	0.345727
ZNF91	9.14427e-06	0.106477	0.228	0.143	0.1621
SAC3D1	8.1643e-11	0.106426	0.029	0.002	1.44729e-06
UBE2H	3.00405e-07	0.106382	0.077	0.032	0.00532528
TBKBP1	5.4759e-07	0.106298	0.057	0.021	0.00970712
FKBP11	7.32449e-06	0.106144	0.434	0.29	0.129841
RASA2	1.39952e-07	0.106088	0.345	0.218	0.00248093
CDK9	1.5044e-05	0.105908	0.123	0.07	0.266684
SLC38A2	2.6997e-05	0.105897	0.263	0.176	0.478576
C19orf35	1.58521e-11	0.10589	0.034	0.003	2.81011e-07
DHX32	2.87576e-10	0.105854	0.039	0.006	5.09787e-06
ARL2BP	8.61088e-08	0.105835	0.329	0.202	0.00152645
ZMYM6NB	8.59834e-08	0.105811	0.251	0.148	0.00152423
MRGBP	8.21698e-08	0.105783	0.037	0.009	0.00145662
GPR137B	1.01338e-10	0.105775	0.04	0.006	1.79642e-06
BCL2L1	3.86785e-07	0.105703	0.297	0.182	0.00685654
LPAR5	6.36479e-08	0.105697	0.062	0.022	0.00112829
PPIP5K1	3.33819e-07	0.105675	0.043	0.013	0.00591761
AP1M1	9.3245e-07	0.105577	0.333	0.209	0.0165295
CAPN1	2.05116e-05	0.105506	0.342	0.231	0.363608
ARHGAP4	1.4123e-05	0.105348	0.426	0.295	0.250359
RAF1	1.36322e-05	0.105232	0.185	0.114	0.241657
C6orf1	1.54426e-07	0.105228	0.287	0.171	0.00273751
ATRX	4.36046e-06	0.105224	0.502	0.345	0.0772978
CKLF	9.37255e-07	0.105183	0.423	0.277	0.0166147
DSCR3	2.69804e-07	0.105058	0.227	0.132	0.00478282
FMNL3	2.21099e-07	0.105035	0.087	0.038	0.00391942
PDCD10	3.10794e-06	0.105006	0.273	0.169	0.0550944
RRAGC	1.15546e-07	0.104936	0.07	0.027	0.00204828
AP3B1	8.69616e-07	0.104824	0.249	0.152	0.0154157
PSMC4	3.2967e-06	0.104627	0.302	0.192	0.0584406
CSNK1D	1.12211e-07	0.104558	0.304	0.183	0.00198917
RBBP5	4.41438e-06	0.10455	0.1	0.05	0.0782537
APOL3	7.75271e-07	0.104489	0.109	0.054	0.0137432
SET	3.11031e-05	0.104398	0.52	0.368	0.551365
SLC2A3	2.69651e-06	0.104373	0.386	0.258	0.047801
EPRS	2.75654e-05	0.104369	0.215	0.139	0.488652
MAP3K1	2.50116e-05	0.104263	0.062	0.028	0.443381
ST3GAL5	2.77628e-06	0.104093	0.06	0.024	0.0492151
SSBP3	4.21801e-06	0.104048	0.163	0.094	0.0747727
ZBTB24	5.87782e-09	0.103926	0.083	0.031	0.000104196
PABPN1	4.22451e-06	0.103901	0.225	0.139	0.0748879
SMPD3	2.11132e-09	0.103848	0.04	0.008	3.74273e-05
FAM208B	1.81184e-07	0.10366	0.084	0.036	0.00321184
MAF	8.59426e-07	0.103576	0.082	0.036	0.0152351
PSTPIP1	1.87411e-05	0.103575	0.29	0.193	0.332224
TBC1D19	1.32022e-05	0.103509	0.064	0.029	0.234035
PMS1	5.79835e-06	0.103426	0.131	0.073	0.102787
ANKFY1	8.89629e-07	0.103404	0.091	0.043	0.0157705
FAM26F	5.15599e-09	0.103379	0.04	0.008	9.14003e-05
IVNS1ABP	0.000149879	0.103288	0.404	0.286	1
PCNA	3.61165e-06	0.103188	0.083	0.039	0.0640237
NUP62	2.33909e-07	0.103164	0.132	0.067	0.0041465
IL18RAP	2.25118e-07	0.103115	0.204	0.116	0.00399066
PYCR2	7.99005e-08	0.102981	0.061	0.021	0.0014164
TMED4	2.35031e-05	0.102951	0.391	0.263	0.41664
ARRDC3	7.3491e-07	0.102934	0.129	0.067	0.0130277
GBF1	1.22591e-05	0.102932	0.142	0.082	0.217317
SRSF3	0.000138929	0.102858	0.56	0.404	1
RP11-485G4.2	6.85329e-06	0.102814	0.069	0.031	0.121488
USO1	9.6039e-08	0.102806	0.184	0.1	0.00170248
TP53INP2	1.15487e-07	0.102792	0.033	0.007	0.00204723
VPS36	5.03052e-06	0.102791	0.308	0.199	0.0891761
GIMAP1	7.64575e-06	0.102745	0.289	0.19	0.135536
CST3	1.10785e-06	0.102704	0.112	0.057	0.0196389
COPB2	1.53653e-07	0.102608	0.226	0.13	0.00272381
ARV1	4.32492e-06	0.10259	0.08	0.037	0.0766679
SHFM1	1.21216e-05	0.102584	0.427	0.286	0.21488
DDI2	1.64995e-06	0.102577	0.062	0.025	0.0292486
FUBP3	5.60377e-07	0.102548	0.076	0.032	0.0099338
NDUFA8	1.42862e-07	0.102445	0.164	0.087	0.00253252
UBE2G1	1.15829e-05	0.102438	0.212	0.133	0.20533
USP12	9.26215e-07	0.102379	0.048	0.016	0.016419
NAGLU	4.3371e-07	0.102357	0.046	0.014	0.00768838
KAT2B	1.876e-06	0.102329	0.108	0.054	0.0332558
NUDT8	9.23389e-09	0.102251	0.042	0.01	0.000163689
FCRLB	4.37597e-06	0.102118	0.071	0.032	0.0775728
CIZ1	1.63515e-06	0.102048	0.093	0.044	0.0289863
ZNFX1	3.91216e-06	0.102042	0.172	0.102	0.0693508
OCIAD1	1.95625e-06	0.101868	0.378	0.246	0.0346785
MTA2	3.79887e-06	0.101865	0.237	0.146	0.0673426
MAP4K5	4.89025e-07	0.10186	0.178	0.099	0.00866895
UBA7	2.49434e-06	0.101708	0.142	0.079	0.0442172
ZFAND6	1.02862e-06	0.101554	0.201	0.117	0.0182344
USP11	2.52743e-06	0.101512	0.244	0.15	0.0448037
SNRNP200	6.36745e-07	0.101435	0.364	0.235	0.0112876
EDEM1	2.95017e-07	0.101402	0.052	0.017	0.00522976
SMPD1	6.59877e-06	0.101307	0.192	0.116	0.116976
ABHD8	7.40947e-10	0.101217	0.035	0.005	1.31348e-05
ABCG1	3.54503e-10	0.101101	0.029	0.003	6.28427e-06
TRIM24	1.53348e-07	0.101083	0.044	0.013	0.0027184
HMGXB3	1.24725e-06	0.10099	0.148	0.08	0.02211
STAT4	5.17925e-06	0.100988	0.404	0.27	0.0918126
DOHH	1.55715e-09	0.100794	0.054	0.014	2.76036e-05
BRF1	1.84141e-07	0.100786	0.067	0.025	0.00326427
CCDC28B	3.16446e-06	0.100743	0.131	0.071	0.0560965
ATAD3B	3.53109e-07	0.100687	0.037	0.01	0.00625956
ANXA11	6.35222e-05	0.100587	0.61	0.447	1
PI4K2A	5.6587e-08	0.100403	0.047	0.013	0.00100312
CSGALNACT2	6.3386e-06	0.100343	0.136	0.076	0.112364
MYO6	5.9383e-05	0.100316	0.101	0.056	1
PRKRIR	3.00515e-05	0.100273	0.068	0.032	0.532723
COPA	2.1022e-06	0.100174	0.273	0.172	0.0372657
RGL4	2.5266e-06	0.100162	0.094	0.046	0.044789
USP5	5.07459e-07	0.100093	0.117	0.058	0.00899572
STAT2	4.05263e-05	0.100027	0.111	0.063	0.71841
SOAT1	1.74415e-05	0.0998727	0.097	0.051	0.309186
MAPK7	3.41198e-06	0.0998705	0.093	0.045	0.0604842
C9orf69	5.9966e-10	0.0997999	0.056	0.015	1.06302e-05
GABPB1	1.62961e-06	0.0997996	0.09	0.043	0.028888
FAM214B	3.09385e-06	0.0997939	0.067	0.028	0.0548447
XPC	0.000110706	0.0997322	0.193	0.127	1
STXBP3	3.18852e-06	0.0997232	0.104	0.053	0.0565228
FAM21C	6.64211e-06	0.0997173	0.189	0.115	0.117745
DDX39B	1.88437e-07	0.0996386	0.21	0.12	0.00334041
KRI1	2.62137e-05	0.0995592	0.164	0.1	0.464691
RRP36	8.89163e-08	0.0995062	0.043	0.012	0.00157622
GNPDA1	2.69403e-06	0.0995043	0.095	0.047	0.047757
GRAMD1A	2.20386e-06	0.0995027	0.06	0.024	0.0390677
IDUA	1.93572e-10	0.0994551	0.034	0.004	3.43145e-06
RGS14	9.58787e-07	0.0992769	0.205	0.12	0.0169964
C1orf50	3.12466e-05	0.0992602	0.087	0.045	0.553909
CORO1C	2.89519e-07	0.0992218	0.049	0.016	0.0051323
UBR3	1.74087e-06	0.0991629	0.059	0.023	0.0308604
C17orf62	2.08914e-06	0.0991496	0.365	0.237	0.0370342
SMARCAL1	2.99907e-06	0.0990864	0.071	0.031	0.0531646
SRP54	2.40595e-07	0.0990172	0.184	0.103	0.00426503
CLEC2D	0.000506858	0.0990042	0.135	0.087	1
RPA1	5.81532e-06	0.0989896	0.214	0.132	0.103088
MCM3	1.53219e-06	0.0989792	0.157	0.088	0.0271612
NARFL	1.35204e-05	0.0989425	0.09	0.046	0.239677
LY75	1.74959e-06	0.0989159	0.125	0.066	0.0310149
UBE2B	6.79061e-07	0.0988149	0.44	0.283	0.0120377
GDI1	5.30108e-07	0.0987574	0.23	0.136	0.00939722
ADH5	1.59848e-06	0.0987335	0.302	0.19	0.0283363
ADPGK	1.8274e-05	0.0987308	0.148	0.087	0.323943
DOPEY2	2.05365e-06	0.098728	0.087	0.041	0.0364051
MSH2	2.20935e-06	0.0987252	0.085	0.04	0.0391652
PI4K2B	1.16474e-06	0.0986072	0.078	0.035	0.0206473
MT-ND2	7.47437e-05	0.0985968	0.952	0.847	1
MAP2K2	9.44096e-07	0.0985325	0.073	0.031	0.016736
SUPT4H1	4.04347e-05	0.0985161	0.412	0.282	0.716786
MLH1	6.64977e-05	0.0985114	0.09	0.049	1
B3GALT4	7.8564e-06	0.0984489	0.11	0.059	0.13927
ISG15	5.59564e-05	0.0983529	0.331	0.225	0.991939
FRMD8	1.07871e-05	0.0983036	0.151	0.088	0.191222
UBE2V2	5.47731e-06	0.0982125	0.23	0.141	0.0970963
ACSF3	1.32012e-05	0.098175	0.101	0.053	0.234017
TRAPPC10	2.5004e-05	0.0981288	0.206	0.132	0.443245
NFATC3	1.22591e-06	0.0980876	0.465	0.309	0.0217318
RGS9	2.71599e-07	0.0980538	0.166	0.091	0.00481463
UBE2O	5.26624e-07	0.0980384	0.044	0.014	0.00933546
KDM5A	1.61215e-06	0.097882	0.398	0.263	0.0285786
TBL1X	5.9289e-06	0.0978372	0.05	0.019	0.105102
ARAP1	6.33422e-05	0.0978254	0.18	0.115	1
ACTR5	6.8424e-06	0.0977732	0.046	0.017	0.121295
WDTC1	1.91803e-06	0.0977578	0.11	0.056	0.0340009
SOCS2	6.13556e-07	0.0977496	0.102	0.048	0.0108765
VMAC	9.02408e-07	0.0976799	0.053	0.019	0.015997
UEVLD	1.11365e-06	0.0976773	0.075	0.032	0.0197417
UCK1	4.34647e-07	0.0976587	0.066	0.025	0.00770498
VAV1	5.29483e-06	0.0974421	0.16	0.093	0.0938615
SREK1IP1	7.07067e-07	0.0974211	0.208	0.123	0.0125342
GOLGA4	2.15139e-06	0.0974142	0.355	0.229	0.0381377
COX16	8.97848e-06	0.09737	0.333	0.214	0.159161
ZNF444	3.77248e-06	0.0972843	0.046	0.016	0.0668747
SELPLG	1.02169e-05	0.0972512	0.782	0.598	0.181114
PTCH1	7.69394e-08	0.0971489	0.102	0.046	0.0013639
CIAO1	8.62034e-06	0.0970337	0.295	0.19	0.152813
HCFC2	8.31764e-05	0.0967413	0.052	0.023	1
PSMA5	1.83823e-06	0.0967031	0.427	0.282	0.0325863
CD27-AS1	5.097e-07	0.096669	0.053	0.018	0.00903545
RALGPS1	2.88131e-08	0.0965537	0.04	0.009	0.00051077
PNPLA6	1.94706e-05	0.0965529	0.103	0.056	0.345155
SLX1B	3.83997e-11	0.0965445	0.032	0.003	6.80712e-07
JAK2	3.09602e-05	0.0964919	0.061	0.028	0.548832
PSMA3	2.03703e-06	0.0963806	0.239	0.146	0.0361103
ZNF280D	5.51115e-06	0.0963771	0.135	0.075	0.0976961
GEMIN7	1.61606e-06	0.0962846	0.136	0.073	0.0286479
TOP1	7.92872e-07	0.0962698	0.242	0.146	0.0140552
SLC44A2	1.00523e-05	0.0961984	0.561	0.391	0.178198
TBC1D9B	0.000117636	0.0961653	0.157	0.1	1
NCOA7	8.32927e-08	0.0961529	0.218	0.123	0.00147653
C1GALT1	7.55361e-06	0.0961457	0.215	0.134	0.133903
VARS	3.65428e-07	0.0960339	0.06	0.022	0.00647794
SREBF1	1.90891e-09	0.0959557	0.032	0.004	3.38393e-05
CHD8	4.40364e-06	0.0957864	0.171	0.101	0.0780632
GLRX5	5.72384e-07	0.0957749	0.047	0.015	0.0101466
CTD-2007H13.3	1.74002e-07	0.0956339	0.037	0.009	0.00308453
C18orf8	1.93322e-05	0.0955769	0.125	0.071	0.342702
RCOR1	4.521e-08	0.0955528	0.029	0.005	0.000801437
RNU12	0.00133134	0.0954239	0.077	0.047	1
PRPF8	7.18452e-05	0.0953918	0.453	0.318	1
SAT1	0.00238993	0.0953735	0.552	0.405	1
POLDIP2	1.95837e-06	0.0953691	0.16	0.091	0.0347161
OTUD3	2.26721e-09	0.0952366	0.037	0.007	4.01909e-05
CTD-2035E11.3	1.61156e-05	0.0951789	0.085	0.043	0.285681
TRIM14	7.49852e-09	0.0951454	0.11	0.048	0.000132926
SFMBT2	2.20768e-05	0.0951444	0.054	0.023	0.391356
ARHGAP1	9.0203e-08	0.0950009	0.247	0.143	0.00159903
HDHD2	9.0936e-06	0.0949877	0.085	0.042	0.161202
GNL3	3.83162e-05	0.0949409	0.095	0.051	0.679232
CDS2	3.67536e-06	0.0948555	0.181	0.106	0.0651531
JAKMIP2	7.39514e-06	0.0947747	0.126	0.07	0.131094
HSPBP1	3.44052e-08	0.0947267	0.138	0.068	0.0006099
PHF12	2.54361e-05	0.0945205	0.112	0.063	0.450906
RAP2A	4.42117e-05	0.0944882	0.066	0.031	0.78374
C5orf56	4.07918e-05	0.0943182	0.472	0.327	0.723116
GOPC	9.4272e-06	0.094314	0.198	0.122	0.167116
C11orf68	1.26325e-07	0.0943137	0.03	0.006	0.00223936
CABIN1	3.76587e-06	0.0942976	0.187	0.113	0.0667576
STX6	7.5358e-09	0.0942859	0.073	0.025	0.000133587
AKT3	1.22809e-05	0.0942777	0.091	0.047	0.217704
AC006129.2	3.93442e-05	0.0942472	0.272	0.182	0.697455
SCARB2	3.69393e-06	0.0942319	0.053	0.02	0.0654822
PLA2G12A	1.49418e-06	0.094202	0.08	0.036	0.0264873
RPAP1	1.12831e-05	0.0940507	0.054	0.022	0.200016
ATG2A	1.58819e-05	0.0939972	0.177	0.109	0.281539
GALNT10	7.62822e-06	0.0939108	0.075	0.035	0.135225
CNPY4	5.27417e-05	0.0939095	0.064	0.031	0.934952
CYP2U1	6.09355e-09	0.0938954	0.036	0.007	0.00010802
ZNF623	1.68402e-06	0.093892	0.07	0.03	0.0298526
RXRA	5.36524e-07	0.0938761	0.044	0.014	0.00951097
STIM1	1.74845e-05	0.0938317	0.242	0.156	0.309948
MRPS26	2.2509e-05	0.0938029	0.17	0.103	0.399017
KCMF1	6.5881e-06	0.0936272	0.04	0.013	0.116787
FBXL6	2.86091e-10	0.0934838	0.043	0.008	5.07154e-06
ASF1A	1.38119e-06	0.0934589	0.063	0.025	0.0244844
XPO6	8.76845e-06	0.0934115	0.074	0.034	0.155438
TRAPPC2	9.53179e-07	0.0933626	0.165	0.092	0.016897
PCYT1A	6.25481e-05	0.093309	0.152	0.093	1
RBKS	4.00296e-05	0.0932995	0.047	0.019	0.709605
PHF11	1.83848e-06	0.0932783	0.249	0.153	0.0325908
LINC00116	1.98727e-05	0.0932699	0.137	0.079	0.352283
GLI4	1.55845e-07	0.0932507	0.053	0.017	0.00276266
GTF2IRD2B	5.98429e-09	0.0931559	0.033	0.005	0.000106083
SSH3	1.55285e-07	0.0931277	0.049	0.015	0.00275274
TMEM110	4.46026e-11	0.0929895	0.033	0.003	7.90669e-07
RAB3GAP2	9.95423e-06	0.0928459	0.124	0.069	0.176459
RCN1	2.84457e-06	0.0927322	0.085	0.04	0.0504258
ZNF830	1.61676e-05	0.0927161	0.157	0.093	0.286603
TRIM5	1.42518e-05	0.0925652	0.089	0.045	0.252642
XIAP	1.20473e-06	0.0925536	0.165	0.093	0.0213563
STK4	0.000789447	0.092374	0.742	0.575	1
ACLY	9.23308e-06	0.0923358	0.205	0.126	0.163675
SBF2	8.95329e-07	0.0922951	0.046	0.015	0.0158715
ITGB2	3.38409e-05	0.0922165	0.995	0.95	0.599898
PPWD1	5.12807e-06	0.0921724	0.164	0.095	0.0909053
RBM15B	2.53169e-07	0.0921588	0.071	0.028	0.00448793
RASGEF1A	1.11376e-05	0.0921104	0.054	0.022	0.197437
ENDOD1	3.82946e-06	0.0921083	0.066	0.028	0.0678848
MYO1F	4.37318e-05	0.0920656	0.7	0.513	0.775234
SEC24D	5.7387e-07	0.0920258	0.098	0.047	0.010173
UBE3C	2.56869e-06	0.0919742	0.052	0.019	0.0455352
FAM217B	6.8591e-07	0.0918846	0.16	0.088	0.0121591
USP25	9.07266e-06	0.091883	0.062	0.027	0.160831
KIF3B	4.45627e-06	0.0918754	0.048	0.018	0.0789963
MRPL23	7.34555e-07	0.0918705	0.225	0.134	0.0130214
RINL	2.67993e-07	0.0917698	0.145	0.076	0.00475071
BMPR1A	6.1417e-09	0.0917364	0.032	0.005	0.000108874
DNAJB2	2.78409e-06	0.0917192	0.082	0.038	0.0493536
FBXW11	1.84805e-05	0.0916506	0.156	0.093	0.327605
FAM199X	1.81876e-06	0.0916209	0.142	0.078	0.0322412
CHAF1A	3.67583e-08	0.0916044	0.036	0.008	0.000651615
LAGE3	1.36418e-06	0.0915587	0.166	0.094	0.0241827
INTS2	4.09392e-06	0.0914419	0.035	0.01	0.0725729
AHCYL2	5.81056e-09	0.0914397	0.032	0.005	0.000103004
LRRC41	1.13682e-06	0.0914346	0.123	0.064	0.0201524
ATE1	1.20194e-06	0.0914197	0.145	0.079	0.0213068
AGPAT4	4.00787e-06	0.0913447	0.17	0.099	0.0710476
MAP3K13	3.8305e-05	0.0912588	0.07	0.034	0.679032
KDM1A	7.85136e-07	0.0911753	0.049	0.017	0.0139181
NPLOC4	1.59776e-06	0.0910489	0.049	0.017	0.0283234
KANSL1	3.23842e-06	0.0909456	0.184	0.109	0.0574075
CASP10	3.60796e-06	0.090937	0.084	0.04	0.0639584
FDFT1	4.22163e-05	0.0909302	0.374	0.256	0.748368
BRAP	1.41594e-06	0.0908873	0.107	0.053	0.0251003
RASSF7	3.76426e-06	0.0908834	0.186	0.111	0.0667291
PPM1L	2.08523e-06	0.090874	0.179	0.104	0.0369649
SLC25A44	3.62466e-07	0.0908085	0.059	0.021	0.00642544
HS3ST3B1	1.23192e-06	0.0906683	0.054	0.02	0.0218382
AC093818.1	1.34592e-07	0.0906682	0.03	0.006	0.00238591
RAB10	4.78126e-05	0.0906512	0.26	0.17	0.847574
SLC25A42	3.98058e-05	0.090596	0.047	0.019	0.705638
ACBD3	2.28587e-06	0.0905912	0.049	0.018	0.0405217
SLC2A8	1.10655e-06	0.0905475	0.044	0.014	0.0196158
GALT	4.71379e-05	0.0905458	0.125	0.073	0.835614
EEFSEC	2.32109e-06	0.090499	0.116	0.06	0.041146
PEF1	4.3317e-05	0.0904962	0.231	0.15	0.76788
NDST2	7.71184e-08	0.0904906	0.037	0.009	0.00136708
CNOT3	3.87154e-05	0.0904898	0.122	0.07	0.686308
CDV3	4.45712e-07	0.0904416	0.124	0.063	0.00790113
SMPD4	2.48285e-06	0.09043	0.131	0.071	0.0440136
ZNF865	1.41304e-08	0.0902494	0.04	0.009	0.00025049
TMEM192	0.000184301	0.0902216	0.103	0.06	1
ZXDC	3.29679e-06	0.090154	0.041	0.013	0.0584422
PAOX	6.11344e-07	0.0901076	0.033	0.008	0.0108373
LARS	1.13591e-05	0.090025	0.153	0.09	0.201363
PYHIN1	1.66165e-05	0.0900228	0.555	0.395	0.29456
HMCES	8.15686e-05	0.0899679	0.081	0.043	1
CWC22	0.000119473	0.0899633	0.105	0.061	1
MYO9A	2.01642e-05	0.0899392	0.125	0.071	0.35745
ZNF414	7.15842e-06	0.0898395	0.052	0.02	0.126897
FAM45A	2.14229e-05	0.0898324	0.13	0.074	0.379764
LRCH1	0.000153656	0.0897488	0.082	0.045	1
RIC8A	8.35207e-06	0.089748	0.219	0.135	0.148057
LIN37	5.87852e-06	0.0896769	0.073	0.033	0.104209
RBM12B	4.76445e-05	0.0896626	0.053	0.023	0.844593
PTPRC	0.000152323	0.0896496	0.974	0.907	1
RPS27L	9.76079e-05	0.0895303	0.406	0.284	1
SKIV2L	1.24892e-05	0.0894728	0.135	0.077	0.221396
FAM105B	5.63006e-06	0.0893828	0.053	0.021	0.0998041
COL13A1	2.20518e-06	0.0893642	0.035	0.01	0.0390912
SETD1A	4.57217e-05	0.0893189	0.048	0.02	0.810509
UTP11L	3.88411e-07	0.0893181	0.082	0.035	0.00688536
PPP1R3E	1.62957e-05	0.0892944	0.069	0.032	0.288875
AHSA2	3.19225e-06	0.0892635	0.082	0.038	0.056589
NR3C1	4.10753e-06	0.0892462	0.463	0.315	0.0728142
ATP6V0E1	0.00198493	0.0892328	0.705	0.543	1
DICER1	0.000125246	0.0891499	0.089	0.049	1
POU2F2	2.82707e-05	0.0891085	0.109	0.06	0.501155
C19orf25	1.30839e-05	0.0890788	0.218	0.136	0.231939
TBL3	6.15062e-06	0.0890779	0.084	0.041	0.109032
ZNF318	2.45572e-06	0.088932	0.063	0.026	0.0435326
VPS11	7.32096e-05	0.0889261	0.084	0.045	1
MIDN	3.42134e-07	0.0888108	0.222	0.131	0.00606501
GNAS	1.35033e-05	0.0888072	0.252	0.163	0.239373
PLBD2	4.63793e-07	0.0887421	0.046	0.014	0.00822166
FBXL15	8.08707e-06	0.0886329	0.126	0.07	0.14336
PPP6R1	7.05244e-06	0.0886175	0.207	0.128	0.125019
PTS	1.18698e-06	0.0885528	0.142	0.077	0.0210415
VPS13C	5.7577e-06	0.0885244	0.415	0.279	0.102067
FAM73A	2.02109e-05	0.0884808	0.094	0.049	0.358279
EIF5B	0.000259805	0.0884793	0.269	0.187	1
ACAD9	4.13596e-05	0.0884487	0.089	0.047	0.733182
HMG20A	4.09362e-07	0.0884424	0.117	0.058	0.00725675
SETDB2	6.06826e-05	0.088418	0.081	0.042	1
ZDHHC2	6.77876e-06	0.0883721	0.036	0.011	0.120167
KLHL21	2.73368e-06	0.088319	0.033	0.009	0.0484599
TMEM104	1.67042e-06	0.0882287	0.049	0.017	0.0296115
MDFIC	1.13025e-06	0.0881794	0.034	0.009	0.0200359
RRNAD1	2.9993e-06	0.0881029	0.048	0.017	0.0531686
FTSJ2	2.70537e-07	0.0880312	0.074	0.03	0.00479581
ELP6	3.94474e-06	0.088003	0.145	0.081	0.0699285
SCP2	3.14963e-05	0.0879974	0.566	0.403	0.558336
CARS2	6.68448e-06	0.0879443	0.043	0.015	0.118496
HSBP1	3.45814e-06	0.0879405	0.178	0.104	0.0613024
SKI	3.41793e-08	0.087895	0.052	0.015	0.000605897
MAST2	1.19882e-07	0.0878553	0.033	0.007	0.00212515
BTN3A3	5.66187e-05	0.0878317	0.256	0.17	1
GALK1	3.28881e-06	0.0878259	0.069	0.03	0.0583008
IMMP1L	3.92773e-06	0.0878108	0.103	0.052	0.0696268
AP000476.1	2.51664e-06	0.0878009	0.063	0.026	0.0446125
NAAA	1.94914e-05	0.0877372	0.203	0.126	0.345524
ZBTB45	4.9762e-08	0.0876455	0.033	0.006	0.000882131
CCRN4L	5.47756e-06	0.0875478	0.026	0.006	0.0971008
KLHDC10	2.9134e-07	0.0874823	0.04	0.011	0.00516458
OGFOD3	0.000411284	0.0874592	0.096	0.057	1
CAPN5	8.58946e-05	0.0873754	0.037	0.014	1
DNAJA2	1.0173e-05	0.0873086	0.266	0.171	0.180337
SLMAP	0.000117804	0.087286	0.133	0.081	1
TMCO6	1.03129e-05	0.0872436	0.06	0.025	0.182817
C17orf58	5.4815e-06	0.087234	0.033	0.009	0.0971705
CTSO	0.000191386	0.0871465	0.075	0.04	1
CREBBP	5.89041e-06	0.0870763	0.194	0.117	0.104419
TAOK3	4.86117e-06	0.0868458	0.465	0.309	0.086174
ZC3H13	5.90516e-07	0.0868146	0.233	0.139	0.0104681
PDPR	1.66751e-06	0.0868082	0.077	0.034	0.02956
LINC00152	1.27041e-05	0.0867297	0.285	0.182	0.225206
AKAP5	2.09032e-05	0.0867227	0.057	0.025	0.37055
FAM126B	1.67379e-05	0.0867175	0.126	0.071	0.296712
RP11-350N15.5	1.9014e-05	0.0867078	0.055	0.023	0.337061
LACTB	2.90899e-05	0.0866538	0.034	0.011	0.515677
KIAA0020	4.72805e-05	0.086618	0.102	0.056	0.838142
TAF3	5.64579e-05	0.0865696	0.204	0.131	1
CYP2F1	3.79691e-05	0.0865646	0.077	0.039	0.673078
EXOC5	5.04119e-05	0.0865329	0.121	0.07	0.893652
LANCL1	1.27748e-05	0.0864392	0.101	0.053	0.226459
SNAI3	2.06179e-06	0.0864001	0.071	0.031	0.0365494
HIST1H1D	0.000154361	0.0863698	0.199	0.135	1
NCOA3	6.8172e-05	0.0863673	0.164	0.102	1
PPM1D	2.45942e-05	0.0860657	0.122	0.069	0.435982
ANKRD44	3.18946e-05	0.0860604	0.445	0.31	0.565396
TMEM260	1.28115e-06	0.0859873	0.069	0.029	0.022711
EIF2AK4	1.80372e-06	0.0859593	0.101	0.05	0.0319746
TMEM254	2.16395e-05	0.0858924	0.064	0.029	0.383604
ZRSR2	6.57987e-05	0.0858915	0.139	0.084	1
UBALD2	1.03456e-06	0.0858773	0.07	0.029	0.0183396
TK2	1.76811e-06	0.0858409	0.052	0.019	0.0313433
ZADH2	1.64898e-05	0.085722	0.049	0.02	0.292315
SEC31A	6.75929e-06	0.0856837	0.308	0.2	0.119822
SEC24C	1.02917e-05	0.0856571	0.148	0.085	0.182441
ERO1L	3.92147e-06	0.0856066	0.055	0.022	0.0695159
U2AF1	0.000334656	0.0855893	0.477	0.346	1
KIAA0196	5.67532e-07	0.0855841	0.151	0.081	0.0100606
OASL	1.00119e-05	0.0855696	0.1	0.052	0.177481
XAB2	1.10756e-05	0.0854824	0.181	0.11	0.196337
TAF5	3.97465e-06	0.085412	0.04	0.013	0.0704587
EVA1C	1.99861e-06	0.0853979	0.04	0.012	0.0354294
GIMAP8	2.7115e-05	0.0853851	0.054	0.023	0.480668
LRRC45	1.60751e-06	0.0853179	0.046	0.015	0.0284964
MGST3	1.50849e-06	0.0852992	0.334	0.211	0.026741
TMX2	2.61731e-05	0.0852831	0.111	0.062	0.463971
LMO4	0.00010878	0.0852822	0.19	0.123	1
SPG20	1.87688e-05	0.0852084	0.085	0.043	0.332715
C6orf89	4.6345e-07	0.0851212	0.221	0.13	0.00821559
PRRT3	1.31277e-07	0.0851112	0.03	0.006	0.00232715
PSME4	4.00526e-06	0.0850996	0.125	0.068	0.0710012
NCLN	6.68574e-06	0.084992	0.11	0.058	0.118518
FAM159A	4.80977e-07	0.0849847	0.046	0.014	0.00852628
PLEKHM1	5.57379e-05	0.0849713	0.208	0.133	0.988066
PSMD1	3.23101e-06	0.0849148	0.185	0.11	0.0572762
APOL1	0.000156705	0.084904	0.091	0.051	1
COMMD8	1.58795e-05	0.0848058	0.212	0.132	0.281495
PAIP1	8.57813e-06	0.0847624	0.088	0.044	0.152065
B3GAT1	1.58522e-06	0.0847374	0.096	0.046	0.0281013
ATRIP	2.52798e-07	0.0847332	0.034	0.008	0.00448134
BTBD7	2.37786e-06	0.0847084	0.063	0.026	0.0421524
MSRA	1.68457e-05	0.0846838	0.043	0.016	0.298624
PHF6	1.57894e-05	0.084671	0.07	0.033	0.279898
SLC39A9	6.3482e-06	0.0846249	0.095	0.047	0.112535
TYK2	8.10349e-06	0.084464	0.162	0.094	0.143651
INTS1	0.000169524	0.0844466	0.074	0.039	1
FAM188A	3.89199e-05	0.0844156	0.056	0.025	0.689933
SLC4A2	3.29509e-06	0.0843791	0.048	0.017	0.0584121
FKBP4	0.000324015	0.0843377	0.111	0.068	1
CHRNE	1.38815e-07	0.0843123	0.029	0.005	0.00246077
MGAT2	1.41493e-06	0.0843036	0.123	0.064	0.0250825
DAB2	2.53152e-05	0.0842807	0.146	0.087	0.448762
COQ9	0.000200227	0.0842763	0.068	0.035	1
RP11-386I14.4	0.000377149	0.0842396	0.05	0.024	1
[truncated: 4,846 more rows]

## Sheet: NK2
Gene	p_val	avg_log2FC	pct.1	pct.2	p_val_adj
CD3E	6.65665e-86	1.64553	0.589	0.27	1.18002e-81
HLA-DRB1	6.08807e-38	0.940607	0.51	0.299	1.07923e-33
GZMH	6.48964e-92	0.842569	0.956	0.812	1.15042e-87
CCL5	6.4278e-102	0.813898	0.988	0.849	1.13946e-97
IL32	3.84024e-43	0.803561	0.751	0.5	6.80759e-39
HLA-DPA1	1.49008e-31	0.731524	0.62	0.464	2.64147e-27
VIM	9.46843e-30	0.65844	0.781	0.659	1.67847e-25
CD3D	3.23329e-06	0.639094	0.114	0.065	0.0573166
HLA-DPB1	3.98264e-20	0.635236	0.573	0.46	7.06003e-16
LGALS3	2.00328e-23	0.624888	0.209	0.082	3.55121e-19
KLRC3	1.66002e-13	0.607638	0.408	0.297	2.94272e-09
S100A6	9.34614e-42	0.59094	0.914	0.83	1.65679e-37
SH3BGRL3	3.86796e-52	0.522197	0.976	0.975	6.85673e-48
LGALS1	1.89038e-08	0.51037	0.651	0.608	0.000335109
ANXA2	3.67513e-09	0.472583	0.511	0.459	6.51491e-05
LCK	1.41197e-15	0.472017	0.688	0.629	2.50299e-11
TIGIT	2.20434e-09	0.471689	0.276	0.19	3.90764e-05
S100A10	9.39661e-12	0.460347	0.715	0.718	1.66574e-07
PKM	4.56723e-10	0.447572	0.491	0.43	8.09634e-06
RP11-291B21.2	5.89319e-15	0.442824	0.089	0.024	1.04469e-10
CRIP1	1.35007e-17	0.440663	0.839	0.79	2.39327e-13
S100A4	9.52715e-27	0.433834	0.95	0.936	1.68888e-22
MAP4K1	2.02149e-07	0.432558	0.231	0.161	0.00358349
ZBTB38	1.57531e-07	0.418495	0.375	0.308	0.00279255
GAPDH	7.93501e-27	0.401985	0.948	0.957	1.40664e-22
SYNGR1	2.9853e-10	0.393914	0.408	0.305	5.29205e-06
LILRB1	3.2144e-09	0.391051	0.21	0.132	5.69816e-05
PRSS57	0.00109011	0.388767	0.134	0.096	1
NKG2-E	6.64324e-13	0.387422	0.132	0.056	1.17765e-08
HLA-DRB5	0.0177416	0.387166	0.175	0.15	1
CD74	6.67664e-09	0.367238	0.861	0.866	0.000118357
LIME1	7.34827e-07	0.360926	0.288	0.218	0.0130263
NSG1	1.25237e-06	0.341122	0.152	0.093	0.0222007
LSP1	5.43709e-22	0.340967	0.914	0.916	9.63832e-18
HDDC2	1.53472e-05	0.329822	0.341	0.285	0.272061
KIR2DL3	0.000249158	0.325394	0.23	0.177	1
HLA-DRA	0.00020312	0.319922	0.13	0.087	1
REEP5	0.000644074	0.318696	0.352	0.325	1
CSGALNACT1	3.00934e-07	0.318201	0.081	0.036	0.00533466
KLRC2	2.35262e-07	0.31801	0.135	0.076	0.00417048
EMP3	2.86865e-11	0.316228	0.846	0.861	5.08525e-07
MT2A	0.000408328	0.314803	0.439	0.403	1
PPDPF	4.86068e-09	0.312844	0.728	0.726	8.61653e-05
CD99	3.99067e-16	0.312147	0.896	0.906	7.07427e-12
MYO6	2.9895e-08	0.310613	0.11	0.054	0.000529949
LITAF	6.49367e-14	0.308988	0.902	0.903	1.15113e-09
FAS	0.000103656	0.306353	0.086	0.05	1
BTG3	0.000113845	0.306311	0.161	0.114	1
C12orf75	5.64949e-05	0.30497	0.554	0.534	1
RPS27L	0.0076857	0.303498	0.331	0.316	1
ORMDL3	0.00135215	0.300409	0.23	0.193	1
KLRC4	1.43466e-05	0.295594	0.101	0.058	0.254323
PTGES3	0.00266741	0.293893	0.47	0.465	1
PRDX1	0.0160463	0.293421	0.234	0.213	1
SYT11	0.000504657	0.289467	0.222	0.176	1
HLA-DQB1	2.3878e-07	0.28573	0.098	0.048	0.00423285
PTPRM	2.31263e-08	0.282137	0.086	0.037	0.00040996
HSPA5	0.000344202	0.281638	0.694	0.716	1
CLEC2D	5.76246e-05	0.280568	0.134	0.088	1
TECR	0.00469983	0.280029	0.43	0.422	1
KDELR1	0.00469494	0.278154	0.3	0.274	1
NDUFB9	0.00436634	0.27761	0.446	0.455	1
MT1F	0.000391433	0.273181	0.112	0.075	1
KRTCAP2	0.000675796	0.273114	0.564	0.579	1
OAZ1	9.12427e-10	0.272732	0.856	0.858	1.61746e-05
SELM	0.000120412	0.272731	0.089	0.052	1
PYCARD	0.0092453	0.272196	0.324	0.307	1
UCP2	0.000828845	0.27133	0.715	0.753	1
SUB1	7.36011e-05	0.269611	0.639	0.666	1
DDIT3	0.0163069	0.265441	0.181	0.155	1
MYL6	3.93152e-12	0.263474	0.932	0.959	6.96941e-08
DRG1	0.00483377	0.260791	0.144	0.111	1
SRP14	8.39289e-09	0.258404	0.823	0.866	0.000148781
ACTB	6.11888e-12	0.255946	0.999	1	1.08469e-07
CES1	3.1898e-08	0.254089	0.055	0.018	0.000565455
MCOLN2	2.68991e-07	0.251216	0.069	0.028	0.0047684
HSPA8	7.4888e-08	0.251023	0.869	0.881	0.00132754
CST7	3.37637e-17	0.251	0.979	0.98	5.98529e-13
JAZF1	0.0064148	0.250713	0.314	0.289	1
CIB1	0.0051845	0.247332	0.478	0.492	1
ARL6IP5	0.000123216	0.245066	0.676	0.69	1
CASP1	0.0228239	0.244908	0.242	0.221	1
ANXA1	1.24576e-06	0.243633	0.831	0.851	0.0220835
S100A11	0.00452798	0.24334	0.537	0.54	1
POLE4	0.00112668	0.242786	0.19	0.15	1
CD52	4.74563e-06	0.242194	0.641	0.557	0.0841259
B2M	3.53221e-50	0.241959	1	1	6.26155e-46
NKG7	4.13661e-27	0.240699	1	0.996	7.33296e-23
PSMB9	0.000831198	0.240284	0.677	0.699	1
CD37	5.06658e-06	0.239919	0.769	0.833	0.0898153
RARRES3	5.77923e-05	0.239715	0.746	0.754	1
ARID5B	0.0255951	0.239141	0.236	0.211	1
ARRB2	0.0432295	0.238081	0.399	0.401	1
MYL12B	9.2645e-08	0.2364	0.836	0.862	0.00164232
ENO1	0.00464462	0.235867	0.618	0.661	1
NDUFB10	0.00191756	0.235794	0.411	0.394	1
TXN	0.00952857	0.235203	0.334	0.32	1
MFSD10	0.0319588	0.234722	0.322	0.315	1
C10orf128	0.0182198	0.234594	0.112	0.088	1
CAPN2	0.0443692	0.234497	0.41	0.406	1
FGFBP2	1.12762e-09	0.233572	0.939	0.855	1.99892e-05
EIF3F	0.00131163	0.23084	0.689	0.728	1
SLC1A7	0.000348442	0.22876	0.076	0.044	1
DTD1	0.0441956	0.223587	0.174	0.152	1
TMEM50A	0.00156125	0.223191	0.521	0.524	1
EID1	0.00181427	0.222837	0.551	0.568	1
ZEB2	0.000552069	0.222312	0.671	0.664	1
CTSW	7.07323e-13	0.221413	0.979	0.988	1.25387e-08
TSPO	0.00623578	0.220614	0.465	0.465	1
EZR	0.0472899	0.219664	0.358	0.351	1
SSR2	0.000917929	0.219433	0.681	0.718	1
RGS10	0.0134374	0.21914	0.164	0.135	1
SBDS	0.0473421	0.218321	0.331	0.324	1
PGAM1	0.00660815	0.217625	0.565	0.591	1
DSTN	0.0412069	0.217434	0.438	0.446	1
SOD1	0.00280079	0.211935	0.488	0.49	1
RP11-81H14.2	0.0460532	0.210763	0.195	0.173	1
RPS3	2.70511e-23	0.206922	0.99	0.999	4.79536e-19
PDGFRB	0.0249871	0.206307	0.082	0.062	1
ARPC2	3.72176e-10	0.204855	0.934	0.935	6.59756e-06
CALM1	1.21397e-10	0.204666	0.956	0.987	2.152e-06
POLR2M	0.0195174	0.204226	0.175	0.148	1
HLA-B	1.50674e-27	0.203717	0.999	1	2.671e-23
MT1X	0.0142037	0.203062	0.115	0.089	1
HNRNPA3	0.013018	0.202583	0.591	0.619	1
SCP2	0.0423891	0.201722	0.45	0.452	1
FCRL6	0.00530992	0.20082	0.501	0.484	1
UBC	3.88558e-08	0.19876	0.932	0.973	0.000688796
CD2	0.0110277	0.197294	0.368	0.339	1
LLPH	0.0442973	0.196893	0.162	0.141	1
GABARAP	9.62112e-05	0.196314	0.743	0.785	1
CD8B	0.000359398	0.194999	0.044	0.02	1
ARHGDIB	1.76808e-07	0.193922	0.943	0.972	0.00313427
CD63	0.00877108	0.193786	0.624	0.646	1
FYN	0.0278928	0.191735	0.414	0.402	1
GUK1	0.00953605	0.190021	0.623	0.662	1
FLNA	0.00223457	0.188859	0.834	0.845	1
NDUFB2	0.00533278	0.188625	0.651	0.681	1
RAD51C	0.00646593	0.187468	0.102	0.073	1
GSTP1	7.94249e-05	0.187027	0.785	0.831	1
APRT	0.0421926	0.183747	0.557	0.578	1
TPM3	3.9297e-05	0.182679	0.846	0.875	0.696618
RPL5	2.22339e-08	0.181836	0.961	0.984	0.00039414
RNASEK	0.00889105	0.180295	0.646	0.678	1
ALDOA	0.0135362	0.180206	0.735	0.797	1
PDIA3	0.00451128	0.179364	0.724	0.766	1
VAMP8	0.0399409	0.178625	0.585	0.63	1
ATP5G3	0.0319026	0.17771	0.579	0.606	1
BIRC3	0.00038723	0.175935	0.065	0.036	1
C12orf57	0.0117666	0.175586	0.61	0.632	1
TM4SF19.1	0.0141257	0.174499	0.08	0.057	1
SLC9A3R1	0.0208767	0.172733	0.695	0.713	1
ATL1	4.18483e-05	0.172705	0.044	0.018	0.741845
YWHAZ	0.000227992	0.172385	0.887	0.922	1
RPL12	3.3244e-12	0.172187	0.979	0.993	5.89317e-08
COX7A2	0.0467961	0.167169	0.56	0.59	1
PPP1CA	0.0022543	0.166917	0.754	0.783	1
YWHAB	0.000198023	0.166539	0.814	0.829	1
RPL11	2.22714e-11	0.166344	0.986	0.998	3.94805e-07
TCEB2	0.0251009	0.166333	0.672	0.737	1
GPR56	0.000100513	0.165702	0.735	0.674	1
PELI1	0.0434754	0.164957	0.091	0.071	1
IL2RG	0.000384709	0.164766	0.88	0.917	1
CHCHD2	0.000336357	0.164533	0.792	0.831	1
LINC00944	0.00751925	0.164359	0.075	0.051	1
RPS4X	3.10346e-08	0.164334	0.979	0.995	0.00055015
BTF3	6.70915e-06	0.164221	0.882	0.924	0.118933
DAZAP2	0.000653418	0.163746	0.826	0.872	1
ATP5G2	0.00155454	0.163678	0.818	0.859	1
RPL10	7.10288e-18	0.163464	0.998	1	1.25913e-13
FCGR3A	0.000168833	0.162972	0.882	0.827	1
RP11-47L3.1	0.0370771	0.162954	0.098	0.076	1
GSTM1	0.00159447	0.162901	0.056	0.031	1
ACTA2	0.00730647	0.162452	0.069	0.045	1
KLF6	0.000179719	0.161691	0.904	0.929	1
SETBP1	0.0116602	0.16069	0.058	0.037	1
BLVRA	0.0355709	0.159921	0.095	0.074	1
FAM118A	0.0160461	0.159578	0.096	0.071	1
COX6A1	0.0434238	0.158702	0.677	0.724	1
HLA-A	3.56982e-14	0.15785	0.988	0.998	6.32822e-10
CDKN2A	0.00353119	0.157365	0.049	0.028	1
CFL1	3.86068e-07	0.156612	0.968	0.99	0.00684383
MLF1	0.00396962	0.156121	0.062	0.038	1
ARPC3	0.00256784	0.152938	0.807	0.858	1
RHOA	1.84196e-05	0.151806	0.858	0.911	0.326524
RP11-553K8.5	0.0164768	0.151241	0.076	0.054	1
TYROBP	8.45579e-07	0.148231	0.93	0.971	0.0149896
CD84	0.000184081	0.145582	0.034	0.013	1
KIR3DX1	0.0208245	0.144384	0.086	0.064	1
MT1E	0.00417965	0.142867	0.038	0.02	1
ENO2	0.0139572	0.141214	0.044	0.027	1
ABCD2	0.000127283	0.140286	0.022	0.006	1
PIGA	0.0123515	0.138827	0.059	0.038	1
TMSB4X	1.24746e-09	0.135306	0.995	1	2.21138e-05
PFN1	2.01648e-06	0.134993	0.984	0.998	0.0357461
RPS8	2.27675e-09	0.134588	0.984	0.999	4.036e-05
ZNF275	0.00502776	0.134102	0.031	0.015	1
JAKMIP1	0.018907	0.134089	0.052	0.034	1
THEMIS	1.62118e-06	0.13244	0.024	0.004	0.0287386
AHNAK	0.0110329	0.131934	0.819	0.864	1
FTL	2.13318e-05	0.131668	0.949	0.989	0.378148
TUBB2A	0.0399182	0.13117	0.051	0.035	1
ZNF483	0.000588213	0.131031	0.026	0.01	1
ATP5L	0.0136297	0.130094	0.787	0.836	1
RPL14	2.71763e-06	0.130082	0.974	0.994	0.0481754
SGCB	0.00176492	0.130075	0.024	0.009	1
TMBIM6	0.0427147	0.12912	0.704	0.75	1
RPS13	3.77151e-06	0.12804	0.973	0.991	0.0668575
FTH1	9.2376e-06	0.126499	0.96	0.988	0.163755
TPRG1	1.95315e-06	0.12637	0.029	0.007	0.0346235
RPS12	2.29068e-09	0.125968	0.986	1	4.06069e-05
NACA	4.93834e-05	0.125577	0.958	0.986	0.875419
ATP5E	0.0144513	0.122008	0.884	0.941	1
RPL18A	1.14577e-06	0.120159	0.979	0.997	0.020311
GZMA	0.023017	0.118147	0.927	0.917	1
SERF2	0.000910596	0.117618	0.955	0.981	1
HCST	0.0333915	0.116598	0.894	0.953	1
HMOX1	0.01645	0.11525	0.05	0.031	1
GNLY	0.00554459	0.115157	0.963	0.907	1
IFNLR1	5.6923e-07	0.112786	0.02	0.002	0.0100907
PTTG1	0.0199213	0.11276	0.043	0.026	1
LTA	0.0100184	0.110259	0.031	0.016	1
PFDN5	0.00559048	0.106803	0.873	0.928	1
GCSAM	0.000170039	0.105018	0.021	0.006	1
RP11-357H14.17	1.62355e-06	0.104017	0.024	0.004	0.0287807
CADM1	0.0338452	0.0991759	0.034	0.021	1
FAU	0.00392933	0.0963085	0.98	0.999	1
TAGLN2	0.0124617	0.0959512	0.792	0.834	1
RPL6	0.000612017	0.0948065	0.97	0.997	1
RPS7	2.70806e-05	0.0928482	0.97	0.998	0.480057
CDC14B	0.0138526	0.0923467	0.039	0.022	1
TUBB4A	0.01764	0.0873775	0.031	0.017	1
RPL19	0.000112422	0.0872973	0.98	1	1
RAB33A	0.0163737	0.0871791	0.03	0.016	1
FZD3	0.00450441	0.0811557	0.024	0.01	1
TMSB10	0.000460155	0.0811087	0.994	0.999	1
ADAMTS4	1.66866e-05	0.0808286	0.02	0.004	0.295803
RPL8	0.000927827	0.0805907	0.971	0.992	1
TCF19	0.0220058	0.0803893	0.031	0.018	1
RP11-439A17.7	0.0175923	0.0787247	0.031	0.017	1
RPS15	0.000573613	0.077328	0.974	0.998	1
RPL30	0.00134331	0.0764775	0.986	1	1
F8	0.00192226	0.0724588	0.019	0.006	1
MSC	2.07002e-05	0.0712039	0.015	0.002	0.366953
ARHGEF10	0.0481114	0.0710195	0.026	0.015	1
RPL7A	0.00205693	0.0709386	0.974	0.997	1
RPL29	0.00205985	0.0703061	0.975	0.997	1
RIC3	0.00250277	0.0680179	0.022	0.009	1
RP11-973H7.1	0.0141333	0.0664043	0.019	0.008	1
RPS27A	0.00134123	0.0622105	0.989	1	1
KYNU	0.045661	0.061611	0.025	0.014	1
RPL28	0.000355752	0.0615587	0.988	0.999	1
MYO3B	0.0180674	0.0609845	0.014	0.005	1
DNAH10	0.0190896	0.0585509	0.011	0.004	1
CXXC4	0.024551	0.0584775	0.016	0.007	1
RP11-383H13.1	1.49698e-05	0.0583848	0.013	0.001	0.265369
KLHL4	9.8316e-06	0.0572619	0.011	0	0.174285
TBCK	0.0474004	0.0550269	0.059	0.083	1
LOXL1-AS1	0.00234004	0.0548818	0.015	0.004	1
RPS15A	0.000294983	0.0545349	0.99	1	1
RAB6B	0.0270185	0.0515353	0.006	0.001	1
RPL18	0.00452666	0.0506653	0.974	0.994	1
RNF216	0.0260935	0.049816	0.154	0.202	1
DUSP8	0.0330917	0.048989	0.015	0.007	1
TM4SF19-AS1	0.0291145	0.0473704	0.014	0.006	1
CPSF7	0.0315417	0.0460883	0.115	0.153	1
SLC47A1	0.0039454	0.0460346	0.013	0.003	1
CXXC11	0.0143429	0.0453501	0.013	0.004	1
ARHGEF26	0.000148126	0.0450133	0.009	0	1
GOLGA8O	0.00995278	0.0440675	0.011	0.003	1
VCL	0.0412776	0.0440205	0.189	0.241	1
RP11-124N14.3	0.0288531	0.0438896	0.014	0.006	1
HPSE	0.0140624	0.0434712	0.013	0.004	1
SCIMP	0.01416	0.0432321	0.013	0.004	1
CD68	0.0131596	0.0429525	0.01	0.003	1
RPLP1	0.000277132	0.0423769	0.986	1	1
TMEM244	0.000150096	0.0415513	0.009	0	1
RPL32	0.00271029	0.0409577	0.984	0.999	1
RP11-950C14.7	0.0393637	0.0400187	0.013	0.005	1
GOLGA7B	0.00263436	0.0391969	0.009	0.001	1
THOC2	0.0366302	0.0385239	0.205	0.259	1
CDKN3	0.0338593	0.038238	0.009	0.003	1
IFI16	0.0458113	0.0379002	0.218	0.272	1
PIP4K2A	0.0386552	0.0377625	0.125	0.165	1
RPL13	0.000727742	0.0377254	0.984	0.999	1
TRPV2	0.0257644	0.0368284	0.199	0.258	1
TMED1	0.012326	0.0367335	0.094	0.133	1
AC017002.1	0.00857866	0.0366852	0.007	0.001	1
S100A9	0.0320646	0.0366508	0.005	0.001	1
GGT1	0.0170549	0.0366408	0.009	0.002	1
IL7	0.0449916	0.0366375	0.007	0.002	1
CLECL1	0.019186	0.0365074	0.011	0.004	1
TMEM86A	0.0216824	0.0364591	0.007	0.002	1
SGCD	0.0131444	0.0363119	0.01	0.003	1
ZNF638	0.0222577	0.0361906	0.14	0.185	1
SAMD9	0.0308738	0.0360207	0.139	0.185	1
ARFGAP3	0.0189703	0.0354003	0.15	0.201	1
CENPM	0.033429	0.0349228	0.009	0.003	1
UBASH3A	0.0270185	0.0326663	0.006	0.001	1
SF3B3	0.0297848	0.0324106	0.109	0.147	1
ZC3H12D	0.0446932	0.0324058	0.007	0.002	1
TRIM36	0.00223887	0.031667	0.006	0	1
RNF17	0.00119804	0.0314029	0.005	0	1
RBM23	0.0280248	0.0311629	0.185	0.238	1
LINC00384	0.0447428	0.031046	0.007	0.002	1
CHMP1A	0.044768	0.0308536	0.144	0.189	1
SRFBP1	0.0416361	0.030844	0.044	0.065	1
U91328.21	0.0216266	0.0303139	0.007	0.002	1
MRPL23	0.0357613	0.0303119	0.13	0.172	1
RP11-849F2.8	0.0217385	0.0297857	0.007	0.002	1
RP4-798A10.7	0.0270185	0.0296777	0.006	0.001	1
ZC3H6	0.0456462	0.0296093	0.045	0.066	1
ACTR1A	0.0212479	0.0292586	0.16	0.211	1
SEC31A	0.03542	0.0275096	0.192	0.247	1
ITSN2	0.0336294	0.0265346	0.261	0.329	1
UBXN10-AS1	0.0452918	0.0256333	0.007	0.002	1
TAF15	0.0345402	0.0255549	0.292	0.363	1
ARFRP1	0.0164008	0.0251307	0.101	0.141	1
PDCD1LG2	0.0452417	0.0249074	0.007	0.002	1
CDYL2	0.00875578	0.0247408	0.005	0	1
RASGRP2	0.0145028	0.0244556	0.241	0.313	1
CCR5	0.0050354	0.0244369	0.004	0	1
SIPA1L3	0.0369574	0.0244361	0.029	0.047	1
TRAM2-AS1	0.0322167	0.0244089	0.005	0.001	1
PDCD6	0.0400792	0.0243917	0.252	0.319	1
API5	0.0396414	0.0241307	0.156	0.201	1
U2AF2	0.0105765	0.0241113	0.179	0.236	1
SEMA4A	0.00872034	0.0239508	0.005	0	1
RP11-345P4.10	0.0338726	0.0235636	0.004	0	1
TM9SF2	0.0167667	0.0234405	0.175	0.23	1
ADAMTSL5	0.00873805	0.0233778	0.005	0	1
CD101	0.0323185	0.0225499	0.005	0.001	1
KIAA1429	0.0483033	0.0220339	0.059	0.083	1
TMEM128	0.0251611	0.0218733	0.04	0.063	1
BCCIP	0.0182348	0.0217223	0.172	0.228	1
MAX	0.0477574	0.0215046	0.208	0.258	1
SKA1	0.032166	0.0214199	0.005	0.001	1
CTD-2083E4.6	0.0050354	0.0213812	0.004	0	1
JAK3	0.00533783	0.0213249	0.13	0.181	1
IL17C	0.0340027	0.0210441	0.004	0	1
U82695.10	0.00877355	0.020894	0.005	0	1
FAM78A	0.0417937	0.020799	0.041	0.062	1
WBP11	0.0137632	0.0207848	0.175	0.233	1
UBA2	0.0103277	0.0207553	0.114	0.16	1
RYR1	0.0338726	0.0205735	0.004	0	1
NDUFB6	0.0202026	0.0199835	0.2	0.261	1
SNRNP200	0.0234647	0.0197631	0.229	0.29	1
CTD-2623N2.11	0.0338726	0.0196987	0.004	0	1
PIN4	0.0436392	0.0195853	0.105	0.139	1
SMIM12	0.0481642	0.0192574	0.11	0.145	1
ZNF280D	0.0304717	0.0191965	0.071	0.101	1
CHST14	0.0017404	0.0191276	0.01	0.031	1
ZBTB20-AS1	0.0220503	0.0188459	0.002	0	1
ARHGAP25	0.0351143	0.0187336	0.22	0.281	1
KIFAP3	0.00510556	0.0176664	0.092	0.137	1
EIF3A	0.0368362	0.0176483	0.252	0.317	1
ATE1	0.0409091	0.0175205	0.078	0.107	1
CEND1	0.0220503	0.017494	0.002	0	1
RCAN2	0.0340027	0.0173878	0.004	0	1
CTSG	0.0050354	0.0171728	0.004	0	1
HMG20A	0.0162894	0.0171543	0.055	0.083	1
SLC35G2	0.0050354	0.017147	0.004	0	1
TP53I3	0.032166	0.0169678	0.005	0.001	1
SERPINB9	0.0449941	0.0169522	0.136	0.175	1
SERHL2	0.0220503	0.0169041	0.002	0	1
SYCP3	0.0220503	0.0167173	0.002	0	1
FCRL3	0.0252211	0.0162669	0.139	0.181	1
ITPR1-AS1	0.0220503	0.0162663	0.002	0	1
TPR	0.0407885	0.016258	0.251	0.317	1
RUFY4	0.0339376	0.0161752	0.004	0	1
IL1B	0.0220503	0.0156542	0.002	0	1
AC021224.1	0.0340679	0.0155958	0.004	0	1
ACSM1	0.0340679	0.0154966	0.004	0	1
FAM208B	0.00945948	0.0154626	0.032	0.057	1
GPR55	0.0220503	0.0154294	0.002	0	1
RP11-1114A5.4	0.0339376	0.0154238	0.004	0	1
MINOS1	0.0443494	0.0152938	0.244	0.309	1
TAS1R3	0.0339376	0.0149453	0.004	0	1
CTDSP2	0.0170556	0.0147981	0.06	0.09	1
DMC1	0.0220503	0.0147051	0.002	0	1
PTPLAD2	0.0271868	0.0146826	0.162	0.208	1
SLAIN2	0.0163848	0.0143221	0.066	0.097	1
KRTAP12-3	0.0220503	0.0143077	0.002	0	1
RBM17	0.0218341	0.0141917	0.181	0.237	1
LGMN	0.0220503	0.0140079	0.002	0	1
LBR	0.026808	0.0139989	0.195	0.252	1
SMIM18	0.0220503	0.0138402	0.002	0	1
AL603926.1	0.0220503	0.0137014	0.002	0	1
RP11-1157N2--B.2	0.0220503	0.0136008	0.002	0	1
CDC45	0.0220503	0.0135815	0.002	0	1
FAM209A	0.0220503	0.0134167	0.002	0	1
AC034243.1	0.0220503	0.0132075	0.002	0	1
USO1	0.00331692	0.0131414	0.091	0.138	1
ZNF791	0.0483905	0.0131242	0.084	0.113	1
EGLN2	0.0411232	0.013064	0.115	0.152	1
PHF1	0.018826	0.0130544	0.136	0.184	1
KIAA0196	0.0289448	0.0126835	0.079	0.111	1
RPL22L1	0.0227462	0.0125748	0.28	0.356	1
AC073254.1	0.0220503	0.0125632	0.002	0	1
XKR9	0.0220503	0.012547	0.002	0	1
C1orf122	0.0197387	0.0125421	0.043	0.067	1
C17orf62	0.041226	0.0122398	0.234	0.291	1
PDGFB	0.0220503	0.0121575	0.002	0	1
RP11-152P23.2	0.0220503	0.0121106	0.002	0	1
HUWE1	0.0494966	0.0120625	0.151	0.194	1
PCDH12	0.0220503	0.0117897	0.002	0	1
CDT1	0.0220503	0.0117391	0.002	0	1
GDAP2	0.0356049	0.0116735	0.041	0.062	1
MRPS21	0.0482058	0.0115762	0.261	0.325	1
FLVCR2	0.0220503	0.0114163	0.002	0	1
TCEB3	0.0278663	0.0111658	0.066	0.094	1
HOXA1	0.0220503	0.0111511	0.002	0	1
STX16	0.0246279	0.0110344	0.125	0.166	1
CTB-31O20.9	0.0220503	0.0109679	0.002	0	1
PRSS16	0.0220503	0.0108072	0.002	0	1
PTEN	0.0171601	0.0107556	0.029	0.05	1
GPR137	0.0284243	0.0102796	0.019	0.035	1
KLRG1	0.00155748	0.0100155	0.2	0.277	1
FARSA	0.020423	0.00970354	0.07	0.101	1
DECR1	0.0138015	0.00969229	0.144	0.197	1
CAPNS1	0.00482987	0.00961313	0.115	0.165	1
PCYT2	0.0139812	0.00945036	0.03	0.052	1
MFSD1	0.0289505	0.00910481	0.09	0.124	1
ADAM8	0.0258575	0.00902123	0.376	0.472	1
AP1G1	0.0345918	0.00884743	0.071	0.099	1
CBX6	0.0229095	0.00862794	0.05	0.076	1
CTC1	0.0298253	0.00848318	0.078	0.107	1
COPS7A	0.0207842	0.00835758	0.061	0.09	1
ERLIN2	0.0233306	0.00819842	0.018	0.034	1
SKI	0.048753	0.0079073	0.016	0.03	1
RP11-25K19.1	0.0369782	0.00776604	0.066	0.093	1
SSFA2	0.0288731	0.00769482	0.022	0.04	1
SAP30BP	0.0284337	0.00724288	0.196	0.254	1
ROMO1	0.0169194	0.00704584	0.265	0.341	1
FAM172A	0.0372671	0.00694179	0.135	0.177	1
ZFAND1	0.0374485	0.00659518	0.065	0.091	1
GGNBP2	0.00990135	0.00649027	0.295	0.376	1
LSM2	0.0233127	0.00618576	0.2	0.26	1
MAPKAPK2	0.0384797	0.00611663	0.044	0.065	1
LEF1	0.015758	0.00579489	0.01	0.024	1
ELOVL5	0.0353202	0.00574215	0.158	0.203	1
POGZ	0.0299312	0.00570769	0.111	0.149	1
KLHL24	0.0466469	0.00563896	0.106	0.14	1
PFKL	0.0167659	0.00504816	0.132	0.179	1
THRAP3	0.0317943	0.00503574	0.336	0.414	1
MTIF3	0.0398065	0.00492436	0.094	0.125	1
ABCF2	0.0266051	0.00488387	0.066	0.094	1
RXRB	0.0418555	0.00481612	0.061	0.087	1
MON1B	0.00488944	0.00470364	0.071	0.11	1
SRSF1	0.00488308	0.00447135	0.174	0.237	1
NSUN2	0.0104838	0.00422939	0.058	0.089	1
TNPO3	0.00787962	0.00403514	0.078	0.116	1
ENTPD3-AS1	0.0136991	0.00403177	0.015	0.032	1
PICALM	0.00309984	0.00402799	0.059	0.096	1
TNFAIP8	0.0192891	0.00393852	0.176	0.228	1
HSD17B12	0.00869732	0.00361696	0.062	0.095	1
PACSIN2	0.0229902	0.00287558	0.049	0.074	1
FAM160A2	0.0207025	0.00218091	0.043	0.067	1
RBX1	0.0445152	0.00216454	0.25	0.314	1
CPT1A	0.0453827	0.00182707	0.129	0.165	1
LRRFIP1	0.0191468	0.00168941	0.392	0.48	1
VAV1	0.0438874	0.00163497	0.09	0.122	1
YAF2	0.0328269	0.00162539	0.081	0.112	1
GNAQ	0.0444312	0.00152344	0.007	0.018	1
ST13	0.0356136	0.00150767	0.364	0.448	1
TOR1AIP1	0.00497294	0.00115431	0.132	0.186	1
MFSD11	0.0249245	0.000814297	0.095	0.131	1
PPP2R1A	0.0391742	0.000687152	0.342	0.426	1
WBP1	0.0358208	0.000683318	0.152	0.199	1
CMIP	0.0282527	0.000675995	0.056	0.083	1
NRSN2	0.0281326	0.000671878	0.002	0.011	1
HDGFRP2	0.0413065	0.000481305	0.031	0.05	1
BNIP2	0.00777795	0.000146158	0.296	0.374	1
CHTF8	0.0150337	-7.57554e-05	0.095	0.133	1
DBP	0.036615	-0.000484936	0.01	0.022	1
SRRM1	0.0179916	-0.000635812	0.439	0.541	1
MFSD9	0.0357916	-0.000779354	0.014	0.027	1
RNF20	0.00833643	-0.00101583	0.058	0.09	1
INPP5B	0.0447089	-0.0010238	0.051	0.074	1
CHMP3	0.0318643	-0.00118202	0.108	0.143	1
DCK	0.0375436	-0.00123898	0.116	0.155	1
GSTO1	0.0337276	-0.00142504	0.131	0.172	1
CPSF1	0.00927894	-0.00148947	0.064	0.097	1
PET100	0.0272336	-0.00152697	0.281	0.359	1
PRDX3	0.0132893	-0.00164856	0.046	0.074	1
SLC7A1	0.0221349	-0.00167537	0.014	0.029	1
THADA	0.028991	-0.00170277	0.048	0.071	1
CCDC71L	0.0374714	-0.00170796	0.004	0.012	1
LPP	0.0284198	-0.00198314	0.144	0.188	1
MED13	0.00988359	-0.00200194	0.05	0.08	1
ATP13A2	0.0342347	-0.00201374	0.011	0.024	1
EPB41	0.0262293	-0.00207566	0.27	0.337	1
ERAP2	0.0223747	-0.00216897	0.082	0.115	1
SP1	0.0489579	-0.00222277	0.054	0.076	1
TMEM33	0.0432387	-0.00232963	0.052	0.076	1
ARHGEF7	0.0222819	-0.00259417	0.081	0.114	1
RAB11A	0.0497589	-0.00270591	0.202	0.252	1
TMEM181	0.0462538	-0.00298818	0.061	0.086	1
KDELR2	0.0421373	-0.00302705	0.19	0.242	1
SREK1	0.0162556	-0.00309084	0.146	0.192	1
TOP1	0.0061017	-0.00351651	0.136	0.189	1
ELP6	0.0289977	-0.00378127	0.078	0.109	1
STARD3	0.0484112	-0.00398326	0.155	0.197	1
PALLD	0.0198211	-0.00419577	0.056	0.084	1
POLDIP2	0.0430434	-0.00422915	0.089	0.12	1
RPUSD1	0.0225123	-0.00425305	0.054	0.081	1
FAM21A	0.0455535	-0.00442057	0.088	0.117	1
FAM207A	0.0110321	-0.00444876	0.025	0.047	1
C7orf43	0.0266029	-0.00460837	0.007	0.019	1
MBD2	0.0271961	-0.00483057	0.024	0.041	1
MRFAP1L1	0.0217687	-0.00500354	0.16	0.208	1
C2orf68	0.0375863	-0.00504839	0.066	0.093	1
ASAH1	0.0417983	-0.00506841	0.221	0.279	1
DOLPP1	0.0182934	-0.00516216	0.01	0.024	1
SSNA1	0.00666904	-0.00520439	0.224	0.301	1
MYCBP	0.0149579	-0.00544947	0.065	0.097	1
SH2B1	0.0138409	-0.00550781	0.076	0.111	1
PRKCQ-AS1	0.0249519	-0.00577952	0.04	0.063	1
B4GALT1	0.00483394	-0.00581303	0.341	0.433	1
PDS5A	0.0345641	-0.00594995	0.069	0.097	1
SUGT1	0.0250631	-0.00611681	0.126	0.167	1
TSPYL4	0.0486133	-0.00625482	0.056	0.079	1
PAK2	0.0101048	-0.00640608	0.298	0.383	1
CSRNP2	0.0219979	-0.00654015	0.005	0.016	1
PEPD	0.013811	-0.00673923	0.135	0.182	1
PLEKHF1	0.0120026	-0.00700631	0.134	0.184	1
DNM1L	0.0178916	-0.00731261	0.068	0.099	1
SUGP1	0.0451459	-0.00742509	0.043	0.063	1
NSD1	0.0239666	-0.00744251	0.15	0.196	1
TOP2B	0.00406505	-0.00745686	0.052	0.086	1
TCERG1	0.0206259	-0.00753	0.115	0.155	1
LYRM7	0.0114908	-0.00757413	0.03	0.053	1
ITPKB	0.0314827	-0.00757913	0.044	0.066	1
CUL3	0.0417398	-0.00778879	0.034	0.052	1
RAP1GAP2	0.0203347	-0.00783494	0.198	0.253	1
DBNDD2	0.0496041	-0.00802137	0.041	0.061	1
SNRPD3	0.00523485	-0.00833983	0.296	0.393	1
CDC42EP3	0.00814245	-0.00844698	0.196	0.259	1
CPNE1	0.00952722	-0.00846238	0.24	0.312	1
GADD45B	0.024309	-0.00861663	0.276	0.344	1
HEATR1	0.0274168	-0.00866814	0.039	0.061	1
ARAF	0.00696959	-0.00872163	0.109	0.155	1
TOR1A	0.0279133	-0.00876381	0.109	0.146	1
PSMA1	0.0376772	-0.00894529	0.286	0.357	1
PIGM	0.0485754	-0.00911477	0.02	0.034	1
UBA7	0.0128563	-0.00912772	0.072	0.107	1
ZC3HC1	0.0382714	-0.00918953	0.013	0.025	1
SLIRP	0.030315	-0.00921117	0.116	0.156	1
SFMBT2	0.0477752	-0.00922115	0.021	0.036	1
NUDCD2	0.00882285	-0.00930309	0.094	0.135	1
SRA1	0.0101623	-0.00941261	0.149	0.202	1
FAM122B	0.0133469	-0.00945363	0.044	0.071	1
SENP6	0.00408952	-0.00962879	0.141	0.198	1
TSPAN32	0.0101344	-0.00964181	0.254	0.329	1
VAC14	0.0146469	-0.00970257	0.026	0.047	1
HIST1H2AH	0.0464698	-0.0097721	0.005	0.014	1
PRRC2A	0.0341936	-0.01	0.209	0.257	1
RC3H2	0.0471191	-0.0100063	0.095	0.126	1
CUL4A	0.0218656	-0.0100206	0.085	0.119	1
R3HCC1L	0.0390143	-0.0102291	0.032	0.052	1
RP11-108M9.6	0.0197014	-0.0104171	0.011	0.025	1
KPNB1	0.0485829	-0.0105171	0.335	0.412	1
ZNF862	0.0042497	-0.0105244	0.018	0.039	1
COQ10A	0.00621974	-0.010736	0.021	0.043	1
RPL7L1	0.0236127	-0.0108413	0.15	0.198	1
RHBDF2	0.0412757	-0.0110156	0.109	0.143	1
GPS2	0.0058022	-0.0110655	0.074	0.113	1
FCHSD2	0.0306777	-0.0110865	0.026	0.044	1
SRP68	0.0358562	-0.011135	0.062	0.089	1
KAT5	0.0397155	-0.0112061	0.082	0.113	1
SENP3	0.0183851	-0.0113398	0.005	0.016	1
PPP1R16B	0.0265915	-0.0115691	0.071	0.102	1
HGSNAT	0.0328664	-0.0115707	0.029	0.047	1
HEXA	0.0467653	-0.0117797	0.25	0.305	1
PRELID1	0.00305706	-0.0117952	0.325	0.425	1
DUT	0.0168533	-0.0120493	0.124	0.169	1
ETNK1	0.0396694	-0.0120671	0.159	0.2	1
HECTD1	0.0220175	-0.0120912	0.23	0.295	1
OSBPL8	0.0416004	-0.0121573	0.248	0.308	1
RBMX2	0.0458795	-0.0122199	0.065	0.091	1
RP11-435O5.5	0.0373134	-0.0122925	0.004	0.012	1
TRAF3	0.0494984	-0.0125067	0.01	0.021	1
KDM5C	0.0179464	-0.0125568	0.08	0.113	1
MRTO4	0.0158841	-0.0126551	0.031	0.053	1
RB1	0.023091	-0.0127081	0.095	0.132	1
HOOK3	0.0449137	-0.0127202	0.141	0.181	1
NAT9	0.0433457	-0.0127603	0.02	0.035	1
KPNA6	0.00494073	-0.0128183	0.072	0.112	1
SLFN12L	0.0446771	-0.0129513	0.155	0.196	1
CPSF6	0.0336801	-0.0129732	0.178	0.223	1
ZCCHC11	0.0438811	-0.0130118	0.144	0.185	1
UQCRC2	0.0489203	-0.0130175	0.21	0.268	1
MYSM1	0.0403717	-0.0132686	0.068	0.095	1
SAMD8	0.0329967	-0.0133921	0.03	0.049	1
ZBTB25	0.0291229	-0.0134248	0.074	0.104	1
GNS	0.0460346	-0.0135437	0.109	0.142	1
CHMP7	0.0483246	-0.0135497	0.03	0.047	1
NCOA1	0.036555	-0.0135874	0.116	0.152	1
ZNF384	0.0305298	-0.0137168	0.056	0.082	1
DYRK1A	0.0185835	-0.013827	0.045	0.071	1
RRP15	0.0240593	-0.01397	0.026	0.045	1
NCALD	0.0171537	-0.0139784	0.13	0.172	1
RHOT1	0.0173137	-0.014019	0.05	0.077	1
CNOT2	0.0224162	-0.0140742	0.204	0.261	1
HADHA	0.00708655	-0.0142909	0.245	0.318	1
ATG16L1	0.0499166	-0.0143297	0.038	0.056	1
NDC1	0.0424022	-0.0144064	0.013	0.025	1
NDFIP1	0.0132955	-0.0144148	0.229	0.302	1
CTDNEP1	0.0129687	-0.0144162	0.03	0.053	1
RP1-40E16.12	0.0152932	-0.014475	0.001	0.01	1
QSOX1	0.0103996	-0.0144763	0.069	0.103	1
HELZ2	0.026447	-0.0144867	0.043	0.065	1
GTPBP10	0.0251006	-0.0145044	0.04	0.063	1
GNA13	0.0275136	-0.0145293	0.07	0.099	1
AHCYL1	0.00780259	-0.0145321	0.021	0.042	1
ILK	0.000878994	-0.0145445	0.146	0.213	1
TMX2	0.0492113	-0.0145723	0.059	0.083	1
IL16	0.00399125	-0.0146009	0.235	0.315	1
WDSUB1	0.0316478	-0.0146236	0.061	0.087	1
DDX58	0.0236177	-0.0146868	0.055	0.081	1
SLC39A10	0.0499305	-0.0147676	0.07	0.096	1
ASMTL	0.0498939	-0.0148253	0.095	0.126	1
NR1D1	0.0314775	-0.0148362	0.016	0.031	1
KPNA5	0.0207029	-0.014888	0.056	0.084	1
YIPF5	0.0243604	-0.0149221	0.088	0.122	1
ZNF394	0.0245001	-0.0149701	0.191	0.247	1
KAT6A	0.00737059	-0.0150241	0.132	0.183	1
PPP1R9B	0.017222	-0.0151255	0.052	0.08	1
GTF2F1	0.0226592	-0.0151452	0.158	0.202	1
GALNT2	0.0358265	-0.0152162	0.054	0.078	1
TAF9B	0.00946562	-0.0152233	0.007	0.022	1
SREK1IP1	0.0110606	-0.0152275	0.116	0.161	1
COPA	0.0353487	-0.0152556	0.169	0.214	1
PRPF6	0.0328629	-0.0152787	0.144	0.185	1
SLC27A3	0.00544128	-0.0154036	0.074	0.113	1
ST3GAL4	0.0210141	-0.015429	0.048	0.073	1
ABHD16A	0.032552	-0.0154403	0.078	0.107	1
MRPL36	0.0165307	-0.0154885	0.098	0.136	1
HSPD1	0.0156809	-0.0158229	0.119	0.162	1
COX7A2L	0.0235967	-0.0158246	0.294	0.372	1
CLPTM1	0.00692804	-0.0158364	0.114	0.162	1
MRPS36	0.010499	-0.0159228	0.149	0.202	1
PCM1	0.00360776	-0.0159683	0.195	0.261	1
FDPS	0.0403187	-0.0159791	0.211	0.263	1
ARRDC4	0.0123903	-0.0161484	0.002	0.013	1
DDB1	0.0458349	-0.0161498	0.181	0.229	1
NIPAL2	0.0329785	-0.0162297	0.022	0.039	1
PLCH2	0.0106078	-0.0162302	0.018	0.036	1
PTPN9	0.0116378	-0.0163352	0.025	0.046	1
MNAT1	0.0271605	-0.0163909	0.081	0.113	1
PNKP	0.0299801	-0.0164362	0.155	0.2	1
USP12	0.0292169	-0.016526	0.015	0.03	1
PARP8	0.00765595	-0.0165511	0.376	0.475	1
GYS1	0.0488502	-0.0167806	0.026	0.042	1
RRP7A	0.0154738	-0.0169671	0.084	0.12	1
METTL12	0.0410215	-0.0171193	0.024	0.04	1
AP4E1	0.0280608	-0.0171695	0.034	0.054	1
P4HB	0.015758	-0.017174	0.49	0.595	1
FBXO31	0.0341509	-0.0171821	0.022	0.039	1
STRIP1	0.048103	-0.0172424	0.062	0.087	1
TTLL3	0.0169174	-0.0173538	0.022	0.041	1
TCEB1	0.0364184	-0.0174524	0.184	0.234	1
MEAF6	0.0344225	-0.0175219	0.302	0.376	1
ZNF771	0.0421734	-0.017551	0.002	0.01	1
PRKCZ	0.00249101	-0.0177928	0.01	0.03	1
NDUFC1	0.0256817	-0.0178037	0.122	0.164	1
CLK2	0.0302262	-0.0178106	0.02	0.036	1
TMEM141	0.0319296	-0.0178909	0.134	0.176	1
ZRANB1	0.0389095	-0.0179602	0.015	0.029	1
WIBG	0.0481445	-0.0180062	0.061	0.086	1
RNF5	0.0248363	-0.0180134	0.139	0.184	1
C21orf33	0.0198102	-0.0180398	0.121	0.164	1
EPSTI1	0.00279592	-0.0180591	0.05	0.084	1
GFM1	0.00910006	-0.0181437	0.074	0.109	1
XPR1	0.0437066	-0.0181826	0.036	0.055	1
JARID2	0.00787488	-0.0182202	0.074	0.11	1
AMER1	0.0140289	-0.0182948	0.004	0.015	1
JAK2	0.0337022	-0.0184151	0.025	0.042	1
POLM	0.014446	-0.0184619	0.048	0.075	1
C1orf123	0.0331113	-0.0185137	0.117	0.156	1
RRN3	0.00996318	-0.018538	0.11	0.155	1
MEPCE	0.0149236	-0.0185959	0.02	0.039	1
REXO4	0.00129875	-0.0187007	0.035	0.068	1
C9orf69	0.0165815	-0.0187104	0.015	0.031	1
NOTCH2	0.0330888	-0.0187719	0.109	0.145	1
GOLGA4	0.0154089	-0.0187721	0.219	0.284	1
HSD11B1L	0.0447991	-0.0188586	0.001	0.008	1
ABI2	0.0351496	-0.0189385	0.04	0.061	1
CTB-58E17.1	0.0342678	-0.018945	0.024	0.041	1
BRD3	0.0407294	-0.0189776	0.078	0.106	1
GALNT1	0.0462214	-0.019018	0.029	0.046	1
GPR25	0.0330298	-0.0190519	0.006	0.017	1
SWAP70	0.0314356	-0.0191195	0.016	0.031	1
NLRC5	0.0279404	-0.0191307	0.11	0.148	1
SDCCAG8	0.0332213	-0.0192482	0.043	0.064	1
PTDSS2	0.0234469	-0.0192662	0.001	0.009	1
RAD23B	0.00128576	-0.0196453	0.098	0.151	1
SBNO1	0.0385175	-0.0197551	0.117	0.154	1
TCF25	0.0101126	-0.0197968	0.54	0.656	1
EBNA1BP2	0.00952227	-0.0198861	0.064	0.097	1
PARP14	0.0336672	-0.0199853	0.07	0.098	1
MFSD5	0.0430248	-0.0199957	0.074	0.102	1
GNAL	0.0356435	-0.0200488	0.038	0.058	1
CTU1	0.0401855	-0.0201432	0	0.005	1
FBXL6	0.00249301	-0.0202037	0.006	0.023	1
TOB2	0.0309644	-0.0202991	0.043	0.065	1
HMGXB3	0.00927457	-0.0204746	0.074	0.11	1
FBRS	0.0304947	-0.0205204	0.05	0.074	1
RP5-935K16.1	0.0401855	-0.0205802	0	0.005	1
PDE3B	0.0167832	-0.0205914	0.05	0.078	1
PDHA1	0.0484976	-0.0206413	0.068	0.093	1
DNAJB11	0.0479535	-0.0206747	0.159	0.201	1
TSPYL5	0.0401855	-0.0207989	0	0.005	1
SLC12A6	0.0467234	-0.0208242	0.021	0.036	1
AFF4	0.00351143	-0.0208578	0.219	0.294	1
RP11-429E11.3	0.0401855	-0.0209947	0	0.005	1
KB-1507C5.2	0.0360673	-0.0210101	0.001	0.008	1
CISD3	0.0333357	-0.0210436	0.214	0.269	1
NFE2L1	0.0202688	-0.0210641	0.054	0.081	1
WDR4	0.0387714	-0.0210888	0.011	0.023	1
IGBP1	0.0378789	-0.0211211	0.208	0.264	1
SNX18	0.000365286	-0.0211433	0.029	0.063	1
RP11-308N19.1	0.0401855	-0.0211752	0	0.005	1
RP5-1073O3.7	0.0152115	-0.0211871	0.005	0.017	1
FAM115C	0.0482314	-0.0212287	0.046	0.068	1
RSF1	0.0206921	-0.0212523	0.275	0.345	1
FAM208A	0.0240623	-0.0212648	0.181	0.233	1
PPIL6	0.0256552	-0.021279	0	0.006	1
GPR89B	0.0377366	-0.0213505	0.054	0.078	1
TMEM39A	0.00846621	-0.0214083	0.048	0.077	1
TBC1D25	0.0460448	-0.0214258	0.064	0.089	1
SZRD1	0.0499692	-0.0215146	0.248	0.307	1
GPRASP1	0.0234469	-0.0215652	0.001	0.009	1
OS9	0.0396916	-0.02161	0.284	0.343	1
ABCF3	0.0362612	-0.0216781	0.049	0.072	1
NTHL1	0.0265763	-0.0217205	0.029	0.048	1
DRG2	0.0409645	-0.0217451	0.109	0.142	1
DNAJC19	0.00889352	-0.0217491	0.14	0.193	1
HES4	0.0401855	-0.0218279	0	0.005	1
RP11-290D2.6	0.00402898	-0.021829	0.01	0.028	1
MFAP3	0.0499729	-0.0218577	0.018	0.031	1
WDR78	0.0401855	-0.021871	0	0.005	1
EHMT1	0.00214323	-0.0218827	0.132	0.194	1
PLEKHA8	0.00943736	-0.0218909	0.004	0.016	1
SPOCK2	0.000301801	-0.0219393	0.209	0.293	1
RAB35	0.0235097	-0.0219968	0.09	0.124	1
MMS19	0.0388678	-0.022004	0.044	0.065	1
VEGFB	0.0209918	-0.0220098	0.004	0.014	1
DLD	0.0177051	-0.0220268	0.098	0.136	1
LAGE3	0.0242382	-0.0220937	0.09	0.125	1
CRIPT	0.00389302	-0.0221171	0.065	0.103	1
KIAA1147	0.00298028	-0.0221269	0.006	0.023	1
TSC2	0.0433022	-0.0221338	0.061	0.086	1
KCNQ5	0.0454766	-0.0221877	0.004	0.012	1
KCNK6	0.0447991	-0.0221948	0.001	0.008	1
PIGO	0.0399054	-0.0222293	0.03	0.048	1
MBLAC1	0.0401855	-0.0222388	0	0.005	1
ARMCX2	0.0320758	-0.0222458	0	0.006	1
CD200R1	0.0401855	-0.0222991	0	0.005	1
ZNF221	0.0401855	-0.0223631	0	0.005	1
RP11-182J1.1	0.0401855	-0.0223753	0	0.005	1
PRX	0.0320758	-0.0223879	0	0.006	1
FASLG	0.0286065	-0.0223996	0.039	0.061	1
SCYL2	0.027856	-0.0224143	0.08	0.111	1
ELMO2	0.019354	-0.0224213	0.081	0.114	1
FAM3A	0.0183868	-0.0225346	0.076	0.11	1
HECA	0.0265207	-0.0225411	0.026	0.045	1
TPM2	0.0401855	-0.0226313	0	0.005	1
STIM2	0.0111982	-0.0226365	0.062	0.095	1
AGTPBP1	0.0336676	-0.0226879	0.209	0.264	1
AP001462.6	0.0401855	-0.0227757	0	0.005	1
RP11-345P4.9	0.0422717	-0.0228245	0.002	0.01	1
CARNS1	0.0245795	-0.0228548	0.02	0.037	1
SMDT1	0.0283523	-0.0229214	0.292	0.365	1
C19orf84	0.0320758	-0.0231064	0	0.006	1
NUMA1	0.00272567	-0.0231314	0.22	0.3	1
RAB3GAP2	0.0186583	-0.0231802	0.064	0.093	1
SBF1	0.0202241	-0.0232657	0.059	0.088	1
APOLD1	0.0382465	-0.0233278	0.005	0.014	1
MTPN	0.0473347	-0.0233546	0.355	0.427	1
RMDN1	0.0331397	-0.02336	0.049	0.072	1
RPS6KA2	0.0445594	-0.0233746	0.001	0.008	1
MCOLN1	0.0496203	-0.023387	0.035	0.053	1
XKR6	0.0256552	-0.0234036	0	0.006	1
NDUFAF5	0.0258292	-0.0235281	0.022	0.04	1
AFF1	0.00776769	-0.023549	0.096	0.138	1
ZNF554	0.0401855	-0.0236543	0	0.005	1
TRO	0.0320758	-0.023689	0	0.006	1
SMEK2	0.00810032	-0.0237199	0.204	0.271	1
CD99L2	0.017942	-0.0237344	0.035	0.058	1
CLSTN3	0.0152639	-0.0237448	0.142	0.189	1
MTMR4	0.00515571	-0.0237774	0.025	0.049	1
RXRA	0.0473172	-0.0238718	0.014	0.026	1
CCPG1	0.012684	-0.0238921	0.135	0.184	1
IDUA	0.00639921	-0.0239217	0.004	0.017	1
IFT88	0.0238356	-0.0239405	0.019	0.035	1
PYROXD2	0.0452451	-0.0239427	0.032	0.051	1
LA16c-390E6.4	0.0320758	-0.0239924	0	0.006	1
GPR35	0.0401855	-0.0240045	0	0.005	1
TRABD2A	0.0445594	-0.0240679	0.001	0.008	1
SF3B14	0.0417038	-0.0240791	0.312	0.385	1
PIGQ	0.0197281	-0.0240906	0.022	0.041	1
CLNK	0.0401855	-0.0241045	0	0.005	1
PAPOLG	0.0334668	-0.0242324	0.045	0.067	1
YBX3	0.029067	-0.0242535	0.001	0.009	1
RP11-559M23.1	0.0401855	-0.0243249	0	0.005	1
DENND5A	0.020556	-0.0243387	0	0.007	1
FLOT2	0.0107471	-0.0243647	0.241	0.309	1
CTD-2410N18.3	0.0401855	-0.0243765	0	0.005	1
ARRDC3	0.036018	-0.0244107	0.066	0.093	1
GFM2	0.0204079	-0.0244114	0.022	0.041	1
TBC1D30	0.0256552	-0.0245267	0	0.006	1
SH3PXD2A	0.0320758	-0.0246196	0	0.006	1
SLCO4C1	0.021909	-0.0246389	0.089	0.123	1
FUBP3	0.011327	-0.0246501	0.029	0.052	1
CELF1	0.0108058	-0.0246641	0.129	0.177	1
HGS	0.0268304	-0.0247009	0.094	0.128	1
ZNF28	0.033754	-0.0247109	0.022	0.039	1
PEX2	0.0478975	-0.0247347	0.116	0.149	1
ALYREF	0.0455083	-0.0247466	0.004	0.012	1
RP11-307N16.6	0.0308043	-0.0247653	0.004	0.013	1
TMEM135	0.0100697	-0.024783	0.036	0.062	1
ZNF319	0.0161379	-0.0247941	0.015	0.031	1
RFX2	0.044759	-0.0248837	0.001	0.008	1
ZNF135	0.0320758	-0.0248839	0	0.006	1
MPC1	0.0176572	-0.0249013	0.134	0.18	1
TNFSF11	0.0320758	-0.0249114	0	0.006	1
FAM21C	0.0355808	-0.0249336	0.111	0.146	1
PRKAA1	0.0030338	-0.0249876	0.115	0.166	1
ZNF362	0.000652153	-0.0250158	0.026	0.058	1
GNPDA1	0.0371897	-0.0250561	0.045	0.067	1
MDGA1	0.0256552	-0.0250686	0	0.006	1
BRD1	0.0438202	-0.0251086	0.021	0.036	1
TTC28	0.044759	-0.0251128	0.001	0.008	1
TNFRSF10A	0.0309032	-0.0251379	0.004	0.013	1
ZNF783	0.0218562	-0.0251546	0.009	0.021	1
PLEKHA2	0.0022047	-0.0251841	0.092	0.14	1
NUP214	0.0217638	-0.0252277	0.099	0.134	1
SLX1B	0.0172659	-0.0252507	0.004	0.014	1
IL2RA	0.0320758	-0.0252589	0	0.006	1
PER2	0.0345109	-0.0253443	0.002	0.01	1
SLC39A8	0.0438046	-0.0253741	0.03	0.048	1
RP1-244F24.1	0.0401855	-0.0253906	0	0.005	1
SPTLC2	0.0355717	-0.0254715	0.089	0.121	1
NOS3	0.0401855	-0.0254721	0	0.005	1
ATAD3A	0.00689439	-0.0255183	0.009	0.025	1
AGL	0.0467918	-0.025599	0.059	0.082	1
PEX13	0.0468165	-0.0256121	0.041	0.062	1
ASCC1	0.0456558	-0.0256299	0.06	0.084	1
C11orf54	0.0203036	-0.025663	0.026	0.046	1
USP4	0.034324	-0.0256803	0.169	0.219	1
MSL1	0.0067246	-0.0256894	0.048	0.078	1
SLC35E1	0.0056494	-0.0257061	0.009	0.025	1
TRA2B	0.0132248	-0.025724	0.316	0.402	1
IGSF8	0.0265836	-0.0257564	0.095	0.13	1
DDX18	0.0332155	-0.0257732	0.242	0.304	1
PI16	0.0401855	-0.0257866	0	0.005	1
SREBF1	0.0268189	-0.0258316	0.005	0.015	1
ALDH16A1	0.00390879	-0.0258645	0.062	0.1	1
BTBD3	0.0256552	-0.0259255	0	0.006	1
TIAL1	0.00518287	-0.0259304	0.204	0.272	1
WHSC1	0.0280482	-0.0259402	0.013	0.026	1
ZFP64	0.0443931	-0.0259548	0.03	0.048	1
TPCN2	0.00363032	-0.0259809	0.002	0.016	1
PURB	0.0171993	-0.0260006	0.016	0.033	1
RP11-403I13.4	0.0401855	-0.0260122	0	0.005	1
SLC35C2	0.00463948	-0.0260585	0.11	0.158	1
IWS1	0.0297763	-0.0260591	0.07	0.099	1
TRIM8	0.0367136	-0.0260688	0.04	0.061	1
PCCA	0.0184012	-0.0260777	0.026	0.046	1
HMGN3	0.0156266	-0.0261476	0.448	0.552	1
HIST1H2AI	0.0200724	-0.0261909	0.024	0.042	1
GRK4	0.0422061	-0.0262224	0.002	0.01	1
TK1	0.0401855	-0.0262473	0	0.005	1
SMCO4	0.0164957	-0.0262825	0	0.007	1
CCDC120	0.0234257	-0.0262908	0.001	0.009	1
RP11-96B2.1	0.0256552	-0.0262994	0	0.006	1
ZNF132	0.0401855	-0.0263002	0	0.005	1
PGPEP1	0.0114706	-0.0263056	0.048	0.076	1
ARHGAP12	0.0485868	-0.0263098	0.059	0.082	1
PAFAH2	0.033245	-0.0263858	0.069	0.097	1
ATP2C1	0.0234707	-0.0263882	0.036	0.058	1
RNF166	0.0241777	-0.0264145	0.215	0.278	1
PFDN2	0.0286343	-0.0265003	0.151	0.196	1
ALDH3B1	0.0320758	-0.0265831	0	0.006	1
FZR1	0.0125496	-0.0265904	0.014	0.031	1
LSM12	0.0215498	-0.026647	0.094	0.128	1
RPP40	0.0359057	-0.0267	0.001	0.008	1
GPR82	0.020556	-0.0267288	0	0.007	1
RLN1	0.0256552	-0.0267475	0	0.006	1
KANK3	0.0170768	-0.0267548	0.004	0.014	1
AL592284.1	0.00311077	-0.0268536	0.128	0.182	1
EIF2D	0.026395	-0.0268568	0.051	0.076	1
CYB5B	0.0111921	-0.0268648	0.161	0.214	1
DNA2	0.0256552	-0.0268861	0	0.006	1
TRIM3	0.0450982	-0.0268932	0.004	0.012	1
BEND5	0.0256552	-0.0269152	0	0.006	1
DBNL	0.0285983	-0.0269399	0.291	0.36	1
ACN9	0.0119246	-0.0269583	0.058	0.087	1
ABHD6	0.0310164	-0.0269989	0.009	0.021	1
MIDN	0.00527553	-0.0270147	0.121	0.172	1
HHEX	0.0309478	-0.0270366	0.009	0.021	1
NDUFS8	0.0195137	-0.027263	0.29	0.364	1
AC023490.2	0.0164957	-0.0273045	0	0.007	1
PCDH9	0.0401855	-0.0273245	0	0.005	1
RARS	0.0421015	-0.0273433	0.05	0.072	1
GIGYF1	0.0235512	-0.0273723	0.026	0.045	1
MFSD12	0.0447225	-0.0274117	0.004	0.012	1
TFAP2E	0.020556	-0.0274267	0	0.007	1
FDXACB1	0.020556	-0.0274762	0	0.007	1
CASD1	0.0417408	-0.0275137	0.01	0.021	1
SNRPF	0.0220957	-0.0275189	0.23	0.296	1
BLMH	0.0429465	-0.0275516	0.06	0.084	1
CCDC50	0.0385142	-0.027558	0.007	0.018	1
BDP1	0.0208708	-0.0275774	0.218	0.273	1
FUK	0.0188189	-0.0276628	0.007	0.02	1
MAST3	0.00594473	-0.0277171	0.074	0.112	1
KDELC2	0.0241054	-0.0277383	0.013	0.027	1
NR2C2	0.0113459	-0.0277657	0.011	0.027	1
CKAP5	0.0302332	-0.0277874	0.055	0.081	1
VASH1	0.0401855	-0.0277975	0	0.005	1
SCOC	0.0270162	-0.0278151	0.061	0.089	1
VPS8	0.00317133	-0.0278612	0.041	0.072	1
KAT2B	0.0216569	-0.0279252	0.051	0.077	1
ZNF318	0.0442347	-0.027951	0.025	0.041	1
CLCN7	0.00528397	-0.0279591	0.021	0.044	1
ZNF222	0.0256552	-0.0280248	0	0.006	1
ODF2L	0.00658781	-0.0280278	0.116	0.164	1
TRABD	0.016307	-0.0280296	0.236	0.307	1
ZBTB45	0.0273603	-0.0280535	0.006	0.017	1
MFN1	0.0431229	-0.0280809	0.041	0.062	1
PTGER2	0.0474807	-0.0280905	0.285	0.347	1
MIA3	0.0307976	-0.0280972	0.128	0.168	1
KIFC2	0.0124004	-0.0281126	0.002	0.013	1
NDUFS1	0.041242	-0.0281256	0.062	0.087	1
GSE1	0.029298	-0.0281341	0.076	0.106	1
TCEAL4	0.0373057	-0.0281367	0.009	0.02	1
LINC00649	0.0188983	-0.0282008	0.006	0.018	1
UBR3	0.0150225	-0.0282102	0.02	0.039	1
SEC16A	0.0165679	-0.0282719	0.086	0.121	1
CXorf21	0.0228616	-0.02829	0.002	0.011	1
NUP210	0.00489819	-0.0283518	0.149	0.207	1
ABL2	0.00940334	-0.0283533	0.007	0.022	1
PQLC1	0.0421734	-0.0283813	0.002	0.01	1
VHL	0.029075	-0.0284157	0.161	0.208	1
TYW3	0.0296493	-0.0284435	0.048	0.071	1
THAP9-AS1	0.023683	-0.0284739	0.016	0.032	1
GRIK4	0.0132553	-0.0284783	0	0.008	1
C11orf65	0.0320758	-0.028502	0	0.006	1
SFT2D3	0.0228252	-0.0285069	0.002	0.011	1
B3GALNT1	0.0256552	-0.0285103	0	0.006	1
WDR5B	0.022466	-0.0285396	0.006	0.018	1
TMCO1	0.0362495	-0.0285466	0.222	0.278	1
GTF2IRD2B	0.0391785	-0.0285669	0.006	0.016	1
KAT6B	0.0247535	-0.0286079	0.181	0.231	1
ZNF891	0.0387894	-0.02865	0.006	0.016	1
PPCS	0.0116481	-0.0286503	0.206	0.27	1
DNPEP	0.00561583	-0.0286616	0.121	0.172	1
UCK2	0.020339	-0.0287134	0.018	0.034	1
RBM15B	0.0161565	-0.0287144	0.026	0.047	1
C19orf25	0.0340467	-0.0287367	0.13	0.171	1
TRAPPC11	0.0442077	-0.028739	0.04	0.06	1
CLK1	0.00628235	-0.0287721	0.222	0.291	1
RP11-293A21.1	0.020556	-0.0287827	0	0.007	1
ZNF606	0.042053	-0.028816	0.016	0.03	1
MR1	0.0199468	-0.0288171	0.068	0.098	1
IMPAD1	0.02069	-0.0288306	0.016	0.032	1
TAF4B	0.0132553	-0.0288332	0	0.008	1
DNLZ	0.0141437	-0.028849	0.004	0.015	1
AP001046.5	0.0445594	-0.0288953	0.001	0.008	1
REPS1	8.70009e-05	-0.0289018	0.025	0.062	1
TMEM254	0.0441736	-0.0289451	0.028	0.044	1
ABCA7	0.0278729	-0.0289762	0.035	0.056	1
CENPK	0.0217966	-0.0290536	0.034	0.055	1
CWC27	0.0416994	-0.0290849	0.071	0.098	1
PMS1	0.011737	-0.0291143	0.066	0.099	1
STX3	0.0322691	-0.0291364	0.006	0.017	1
SNX14	0.0358096	-0.0291365	0.098	0.131	1
EID2	0.00945159	-0.0291738	0.004	0.016	1
ATHL1	0.0382366	-0.029178	0.022	0.039	1
CMPK1	0.00800824	-0.0292733	0.115	0.163	1
ELAC2	0.0415345	-0.0293194	0.07	0.096	1
SPATA6	0.035938	-0.0293262	0.001	0.008	1
RP11-617D20.1	0.0233833	-0.0293419	0.001	0.009	1
ARFIP1	0.020867	-0.0295244	0.044	0.068	1
BCL2	0.00477873	-0.0295822	0.039	0.068	1
ANAPC4	0.0190608	-0.02959	0.04	0.064	1
QPRT	0.0360349	-0.0295906	0.001	0.008	1
ODF3B	0.0463214	-0.0296504	0.005	0.014	1
PIK3CD	0.0072521	-0.0296878	0.162	0.217	1
SACS	0.0134864	-0.0297232	0.02	0.039	1
PKD2	0.0421406	-0.0297356	0.002	0.01	1
CASK	0.0164957	-0.0297457	0	0.007	1
S100A13	0.0320758	-0.0297683	0	0.006	1
CCM2	0.0274453	-0.0297876	0.144	0.187	1
EPS8L1	0.0101365	-0.029802	0.002	0.013	1
TRAF5	0.00987462	-0.0298157	0.054	0.084	1
ZNF740	0.00808511	-0.0298239	0.01	0.026	1
LRRC37B	0.0459745	-0.0298287	0.006	0.016	1
THAP11	0.00902153	-0.0298314	0.054	0.085	1
PIGK	0.00813005	-0.0298501	0.058	0.09	1
EPHX1	0.020556	-0.0298557	0	0.007	1
LDOC1L	0.0327149	-0.0298797	0.022	0.039	1
REM2	0.0256552	-0.0298812	0	0.006	1
EIF3J	0.0089864	-0.0300097	0.085	0.125	1
KIF3B	0.0183919	-0.0300316	0.015	0.031	1
SLAMF8	0.0360026	-0.0300408	0.001	0.008	1
SOCS3	0.0289885	-0.0300454	0.001	0.009	1
ACADS	0.0137707	-0.0300476	0.046	0.073	1
RUNX3	0.00515316	-0.0300553	0.366	0.463	1
RP11-467D6.1	0.0290408	-0.0300925	0.001	0.009	1
PI4KB	0.0137714	-0.0301011	0.095	0.134	1
HIST1H3H	0.0450668	-0.0301176	0.004	0.012	1
DND1	0.0445196	-0.0301217	0.001	0.008	1
KIAA1919	0.0152831	-0.0302389	0.016	0.033	1
POLR2J3	0.0416264	-0.0302853	0.142	0.181	1
TRPC4AP	0.0447927	-0.0304358	0.139	0.18	1
RRP36	0.0251922	-0.0304398	0.011	0.025	1
ZNF493	0.0210554	-0.0304435	0.119	0.16	1
HABP4	0.0338674	-0.0304549	0.002	0.01	1
PRICKLE2	0.0256552	-0.0304697	0	0.006	1
RPTOR	0.0163975	-0.0304761	0.068	0.1	1
A1BG-AS1	0.0164957	-0.0305324	0	0.007	1
TTYH3	0.0280217	-0.0305458	0.002	0.011	1
PFKFB2	0.020556	-0.0305832	0	0.007	1
RP11-231D20.2	0.020556	-0.0305917	0	0.007	1
RP11-326C3.12	0.0233622	-0.0306374	0.001	0.009	1
COPB2	0.0112556	-0.0306938	0.124	0.172	1
ARL13B	0.00433983	-0.0307355	0.025	0.05	1
PDHB	0.00653169	-0.0307982	0.11	0.156	1
TLR1	0.013417	-0.0308587	0.025	0.046	1
AP000769.1	0.0188947	-0.0309122	0.001	0.01	1
ATP8A1	0.0101576	-0.0309269	0.13	0.178	1
RP11-87F15.2	0.015196	-0.0309419	0.002	0.012	1
SLC38A1	0.0162859	-0.0309683	0.318	0.391	1
CNPY3	0.00479176	-0.030982	0.29	0.375	1
EEFSEC	0.020102	-0.030992	0.056	0.084	1
USP49	0.0132553	-0.0310524	0	0.008	1
RP11-535M15.1	0.020556	-0.0310538	0	0.007	1
SMYD3	0.00759845	-0.0310761	0.061	0.095	1
RP11-154D17.1	0.0188605	-0.0310862	0.001	0.01	1
TMEM255A	0.0358091	-0.0310893	0.001	0.008	1
FYCO1	0.00574605	-0.031146	0.045	0.075	1
PM20D2	0.015653	-0.0311719	0.006	0.019	1
TCEANC2	0.0220868	-0.0311742	0.005	0.016	1
HNRNPC	0.0464961	-0.0311836	0.535	0.638	1
PAQR8	0.0452871	-0.0312546	0.004	0.012	1
CYB5D1	0.0359057	-0.0312728	0.001	0.008	1
XIAP	0.00668689	-0.0312757	0.085	0.125	1
OLFM2	0.0420426	-0.0313137	0.002	0.01	1
RRBP1	0.0211929	-0.0313248	0.138	0.18	1
CREBZF	0.0249318	-0.0313277	0.117	0.157	1
PPP1R37	0.00114982	-0.0313377	0.009	0.03	1
ZBTB40	0.044828	-0.0313687	0.045	0.066	1
NCAPD2	0.0147063	-0.0314073	0.032	0.055	1
SP3	0.0168677	-0.0314459	0.135	0.181	1
CCDC106	0.0445993	-0.0314964	0.001	0.008	1
CHD8	0.0347151	-0.0315258	0.098	0.131	1
CTSB	0.00650844	-0.0315629	0.064	0.099	1
SNX9	0.00209071	-0.0316343	0.01	0.03	1
STK11IP	0.0406942	-0.0316605	0.016	0.03	1
NDUFA3	0.0165082	-0.031724	0.325	0.407	1
UNC50	0.0167777	-0.0317636	0.069	0.1	1
SCPEP1	0.0146727	-0.031777	0.062	0.093	1
NADK2	0.0289363	-0.031832	0.001	0.009	1
AACS	0.0277606	-0.0318747	0.016	0.031	1
WDR19	0.0111923	-0.0318766	0.007	0.021	1
CENPT	0.00507267	-0.0319125	0.052	0.086	1
GNAI3	0.0123459	-0.0319162	0.165	0.221	1
PIGZ	0.0106641	-0.0319579	0	0.008	1
XXYLT1	0.0187217	-0.0319698	0.01	0.024	1
ELP2	0.0275079	-0.0319722	0.06	0.087	1
RP11-430B1.2	0.020556	-0.0319892	0	0.007	1
ARMC6	0.0216387	-0.0321219	0.066	0.096	1
ARHGAP1	0.00968593	-0.0321433	0.138	0.188	1
TWISTNB	0.0335256	-0.0321844	0.096	0.13	1
WDR26	0.00490581	-0.0321857	0.052	0.086	1
APOA1BP	0.00443321	-0.0321971	0.166	0.227	1
ANAPC2	0.0413937	-0.0321999	0.044	0.065	1
MICALL1	0.0315003	-0.0322535	0.009	0.021	1
FAM189B	0.0304976	-0.0322818	0.01	0.022	1
VPS37C	0.0234469	-0.0322823	0.001	0.009	1
SUN1	0.0376953	-0.0322972	0.03	0.048	1
TTC13	0.0156156	-0.0323201	0.052	0.081	1
JMJD8	0.0448163	-0.032328	0.015	0.028	1
RABL2A	0.0157812	-0.0323505	0.007	0.021	1
C17orf75	0.026269	-0.0323725	0.014	0.028	1
C12orf79	0.0289885	-0.0324444	0.001	0.009	1
C1orf74	0.0106641	-0.0324829	0	0.008	1
APOBEC3D	0.0354007	-0.0325581	0.034	0.053	1
RP11-316P17.2	0.0164957	-0.0326098	0	0.007	1
GIMAP2	0.0169643	-0.0326219	0.104	0.144	1
NFKB1	0.0341378	-0.0326605	0.021	0.037	1
WDR25	0.0134483	-0.0327223	0.009	0.023	1
EDC3	0.0301805	-0.0327404	0.034	0.054	1
PARD6A	0.0459608	-0.0327486	0.006	0.016	1
LONP2	0.0439918	-0.0328236	0.114	0.149	1
DPM3	0.00545334	-0.0328461	0.141	0.196	1
LSR	0.0132553	-0.0328464	0	0.008	1
SIRT4	0.0443606	-0.0328645	0.001	0.008	1
PRKCA	0.0186082	-0.0329331	0.002	0.012	1
MT-CO2	0.00966119	-0.0329341	0.996	1	1
CWF19L2	0.046835	-0.0329392	0.091	0.122	1
ZNF785	0.044957	-0.0329544	0.004	0.012	1
PRCD	0.020556	-0.0329909	0	0.007	1
SNRNP25	0.0423585	-0.0329912	0.03	0.048	1
GRAMD4	0.0460983	-0.0330103	0.006	0.016	1
GLRX5	0.000805454	-0.0330274	0.009	0.031	1
TMEM223	0.0179641	-0.0330497	0.058	0.086	1
MAP3K2	0.00503613	-0.0330558	0.036	0.064	1
NUDT19	0.0253104	-0.0331212	0.004	0.013	1
MSRB3	0.0401855	-0.0331526	0	0.005	1
RP11-463J10.3	0.0131392	-0.0331839	0.009	0.023	1
NAPG	0.0288446	-0.0331965	0.081	0.113	1
TMCO3	0.0365711	-0.0332873	0.032	0.052	1
MRPS33	0.0163099	-0.0333553	0.054	0.082	1
ALG8	0.0213823	-0.0333797	0.028	0.047	1
FAM174A	0.039388	-0.0333823	0.031	0.05	1
HIST2H2AC	0.0405657	-0.0333895	0.043	0.063	1
NUAK1	0.0373134	-0.0333913	0.004	0.012	1
CTDSPL2	0.0133567	-0.0334228	0.061	0.092	1
DDX56	0.0481507	-0.033435	0.062	0.087	1
BCO2	0.0164957	-0.0334439	0	0.007	1
KIF16B	0.0131824	-0.0334658	0.006	0.019	1
MIR4458HG	0.0132553	-0.0334831	0	0.008	1
ZNF69	0.0307494	-0.0334894	0.004	0.013	1
ZNF66	0.0415028	-0.033504	0.035	0.054	1
CETN3	0.0384455	-0.0335345	0.005	0.014	1
AC144652.1	0.0418796	-0.0335549	0.002	0.01	1
LIMK2	0.00835174	-0.0335807	0.016	0.035	1
ASH2L	0.0485129	-0.0335882	0.051	0.073	1
ZNF852	0.0458785	-0.0336128	0.006	0.016	1
LRRC61	0.0361701	-0.0336293	0.021	0.037	1
ARL10	0.0304439	-0.0336339	0.004	0.013	1
GTF3C2	0.039149	-0.0336413	0.046	0.068	1
PRDM2	0.0429851	-0.0336418	0.158	0.199	1
GTF2IRD2	0.0444003	-0.0336849	0.001	0.008	1
CTD-2213F21.3	0.0164957	-0.0337214	0	0.007	1
MSANTD2	0.0152932	-0.033747	0.001	0.01	1
CDCP1	0.020556	-0.0337495	0	0.007	1
ZNF329	0.042366	-0.03378	0.022	0.038	1
QSOX2	0.0188947	-0.0337893	0.001	0.01	1
AGPAT5	0.0262375	-0.0338247	0.009	0.021	1
DGKE	0.0286574	-0.0338276	0.038	0.059	1
AC025171.1	0.0257995	-0.0338492	0.01	0.023	1
C11orf68	0.0460432	-0.0338505	0.006	0.016	1
ELMSAN1	0.00557996	-0.0338573	0.064	0.099	1
PSMA3	0.00227839	-0.033861	0.131	0.19	1
SCAF11	0.00231439	-0.0338886	0.27	0.358	1
PIAS2	0.0468814	-0.0339601	0.029	0.046	1
PDHX	0.0157201	-0.0339667	0.031	0.053	1
PSMB10	0.00966437	-0.0339687	0.517	0.632	1
PRPF40A	0.00874557	-0.0339799	0.231	0.301	1
HDGF	0.0385079	-0.0340217	0.041	0.062	1
TRAPPC6B	0.00471351	-0.0340335	0.066	0.103	1
AGAP3	0.0151592	-0.0340874	0.002	0.012	1
PIH1D1	0.00302431	-0.0340905	0.152	0.213	1
SERPINB6	0.005255	-0.034164	0.142	0.199	1
ZNF75D	0.034014	-0.0342155	0.018	0.032	1
RP11-427H3.3	0.0218552	-0.0342341	0.025	0.044	1
TRMT44	0.0355614	-0.0343128	0.01	0.022	1
SMAD1	0.00558593	-0.0343176	0	0.01	1
MGAT2	0.0215586	-0.0343431	0.061	0.089	1
SYAP1	0.0021612	-0.03442	0.142	0.203	1
HSBP1	0.0127752	-0.034454	0.096	0.137	1
ZBTB34	0.0279995	-0.0344829	0.002	0.011	1
DAZAP1	0.0261734	-0.0345173	0.072	0.103	1
FASTKD2	0.0423628	-0.0345327	0.071	0.097	1
TRIM17	0.014932	-0.0345334	0.005	0.017	1
PIP4K2B	0.0467965	-0.0345452	0.032	0.051	1
SMIM19	0.022828	-0.0345725	0.126	0.167	1
FAM210B	0.00208292	-0.0345735	0.01	0.03	1
LTBR	0.0256552	-0.0345851	0	0.006	1
CALU	0.0130568	-0.0347313	0.085	0.122	1
POLR2J2.1	0.0106641	-0.0347324	0	0.008	1
NPIPA1	0.0341611	-0.0347337	0.002	0.01	1
PTMS	0.0248214	-0.0347685	0.048	0.072	1
IDE	0.00994923	-0.0347977	0.015	0.033	1
BRPF3	0.0186497	-0.0348001	0.01	0.024	1
RP11-90P5.2	0.0132553	-0.0348337	0	0.008	1
ARL8A	0.00288796	-0.0348354	0.018	0.041	1
HIST1H4B	0.0445993	-0.0348442	0.001	0.008	1
C12orf61	0.0370511	-0.0348499	0.004	0.012	1
NISCH	0.0197273	-0.0348791	0.074	0.105	1
LARP4B	0.0391655	-0.0349532	0.022	0.039	1
DRAP1	0.00407772	-0.0349957	0.42	0.538	1
SLC11A1	0.0114353	-0.0350065	0.004	0.015	1
DOHH	0.0122087	-0.035011	0.014	0.031	1
ANKRD37	0.0379712	-0.0350113	0.02	0.035	1
TSC22D4	0.00404777	-0.0350149	0.282	0.373	1
CNOT1	0.000592061	-0.0350242	0.148	0.216	1
PAOX	0.0158865	-0.0350669	0.006	0.019	1
ELF2	0.00996039	-0.0350758	0.269	0.346	1
LLGL1	0.0283113	-0.0351256	0.026	0.045	1
TSTD1	0.0188565	-0.035148	0.262	0.331	1
PHC1	0.0444839	-0.0351841	0.018	0.031	1
ATF4	0.0199748	-0.0351939	0.13	0.173	1
MAMDC4	0.0132553	-0.0351941	0	0.008	1
DNAJC17	0.0352647	-0.0352029	0.06	0.086	1
DYRK4	0.0257266	-0.0352037	0.038	0.059	1
GEM	0.0164957	-0.0352731	0	0.007	1
CERS6	0.0318298	-0.0353006	0.007	0.019	1
LYRM4	0.0349969	-0.0353581	0.035	0.055	1
SMG9	0.0256763	-0.0354126	0.029	0.048	1
PEX11A	0.0100022	-0.0354229	0.001	0.011	1
MORN1	0.0384269	-0.0354599	0.006	0.016	1
AGO3	0.0320314	-0.035474	0.108	0.141	1
SUCLA2	0.0323643	-0.0354891	0.069	0.096	1
MOB4	0.0258494	-0.0354892	0.18	0.229	1
CFDP1	0.0133603	-0.0354928	0.117	0.16	1
SAMD12	0.00858852	-0.0354987	0	0.009	1
CCDC132	0.0154544	-0.0355129	0.028	0.048	1
IGF2BP2	0.00858852	-0.0355219	0	0.009	1
CLPX	0.000942227	-0.0355569	0.072	0.118	1
KANSL1	0.00934416	-0.0355832	0.101	0.142	1
PPP5C	0.0144486	-0.0355862	0.12	0.164	1
LGALS3BP	0.00858852	-0.0356521	0	0.009	1
ZNF646	0.0277004	-0.0356922	0.018	0.033	1
SIN3B	0.0102602	-0.0357372	0.02	0.04	1
ZNF597	0.038321	-0.0357647	0.005	0.014	1
MAP4K3	0.00692346	-0.0357866	0	0.009	1
VPS37A	0.00715169	-0.0358089	0.055	0.087	1
CARHSP1	0.0297054	-0.0358634	0.199	0.251	1
AIM1	0.00277473	-0.0358874	0.032	0.062	1
USP20	0.00722287	-0.0358924	0.036	0.063	1
ZDHHC18	0.00973581	-0.0358965	0.01	0.026	1
OSGIN2	0.0374064	-0.0359278	0.007	0.018	1
NUCB1	0.00765832	-0.0360027	0.35	0.438	1
INCENP	0.0452361	-0.0360318	0.028	0.044	1
MESDC2	0.0072709	-0.0360429	0.175	0.235	1
FAM76B	0.041726	-0.0360644	0.041	0.062	1
GBP2	0.0201637	-0.036118	0.169	0.216	1
CTD-2555C10.3	0.00858852	-0.0361355	0	0.009	1
2022-09-15	0.02485	-0.0361901	0.33	0.418	1
LEPREL4	0.0251401	-0.0362041	0.011	0.025	1
FRAT1	0.0187921	-0.0362388	0.001	0.01	1
CMPK2	0.024966	-0.0362401	0.004	0.013	1
TBC1D13	0.0377885	-0.0362474	0.032	0.052	1
TRIM16	0.0341343	-0.0362975	0.002	0.01	1
ADAL	0.0228616	-0.0363186	0.002	0.011	1
MAPKAPK5-AS1	0.0431038	-0.036337	0.145	0.183	1
KLF8	0.0315456	-0.0363578	0.005	0.015	1
CDIP1	0.0308465	-0.0364326	0.115	0.153	1
IRAK3	0.0106641	-0.0364427	0	0.008	1
C17orf72	0.0207791	-0.03646	0.004	0.014	1
MYL9	0.0151546	-0.0364675	0.001	0.01	1
SPATA5L1	0.0459883	-0.0364924	0.006	0.016	1
STK35	0.0317121	-0.0365372	0.005	0.015	1
ALKBH3	0.0036042	-0.03655	0.046	0.079	1
ELP5	0.0322046	-0.0365556	0.101	0.136	1
DENND6B	0.0231516	-0.0365602	0.001	0.009	1
ATP10D	0.00705056	-0.0366232	0.034	0.06	1
TMED9	0.0169477	-0.0366273	0.385	0.483	1
MAPK8IP1	0.0358735	-0.0366599	0.001	0.008	1
DGCR2	0.0334952	-0.0366666	0.05	0.074	1
BMPR1A	0.0220275	-0.0367377	0.005	0.016	1
ELOVL1	0.0425303	-0.0367377	0.198	0.25	1
CD82	0.0110537	-0.0367519	0.007	0.021	1
LGALS8	0.00300276	-0.0367694	0.075	0.116	1
RP11-474G23.2	0.0151408	-0.0367835	0.001	0.01	1
ACOX3	0.0324414	-0.036817	0.018	0.032	1
CSTF2T	0.0102208	-0.0368201	0.055	0.085	1
KIAA2013	0.0194548	-0.0368453	0.014	0.029	1
HRAS	0.00997476	-0.0368513	0.001	0.011	1
GLOD4	0.0177834	-0.0368654	0.125	0.166	1
PDSS1	0.0187921	-0.0368874	0.001	0.01	1
PLCL2	0.00685824	-0.0369247	0.039	0.066	1
RBM12	0.0349171	-0.0369254	0.036	0.056	1
DCAF5	0.0383118	-0.0369398	0.162	0.206	1
SCAMP4	0.0183543	-0.0369455	0.069	0.1	1
PLCB1	0.00144372	-0.0369657	0.018	0.042	1
UBE2T	0.012319	-0.0369999	0.001	0.01	1
OSM	0.00809601	-0.0370001	0.001	0.011	1
C9orf91	0.0106641	-0.0370018	0	0.008	1
UBE2Z	0.039398	-0.0370934	0.04	0.061	1
PPM1M	0.00490216	-0.0371404	0.058	0.093	1
DNAH1	0.0480395	-0.0371534	0.01	0.021	1
RPS11	0.0487828	-0.0372351	0.769	0.88	1
CHUK	0.00652746	-0.0372423	0.018	0.038	1
DEF6	0.000377013	-0.0372583	0.289	0.398	1
CDC34	0.0108292	-0.0373263	0.006	0.02	1
ADAT3	0.0185486	-0.0374548	0.002	0.012	1
TTC30B	0.0349	-0.0374563	0.014	0.027	1
PAXIP1-AS2	0.0306209	-0.0374686	0.019	0.034	1
DCLRE1C	0.0288969	-0.0374906	0.06	0.087	1
STX17	0.00318079	-0.0376539	0.064	0.102	1
ZNF618	0.0122799	-0.0376905	0.002	0.013	1
PODXL2	0.00692346	-0.0377457	0	0.009	1
RIT1	0.01097	-0.0377668	0.051	0.08	1
HYPK	0.0251069	-0.0377888	0.015	0.03	1
TMEM177	0.0369989	-0.0377914	0.004	0.012	1
SPHK1	0.0151822	-0.0378006	0.001	0.01	1
BAHD1	0.034851	-0.0378059	0.014	0.027	1
PLD3	0.0224592	-0.0378366	0.189	0.243	1
PDK1	0.0166685	-0.0378512	0.018	0.035	1
WDR11	0.00423007	-0.0378912	0.049	0.082	1
WDTC1	0.0242687	-0.0379307	0.054	0.079	1
CEP290	0.0455503	-0.0379446	0.038	0.057	1
WDHD1	0.0252739	-0.0379995	0.004	0.013	1
MTA1	0.0131653	-0.0380437	0.006	0.019	1
NAALADL1	0.0337243	-0.0380549	0.102	0.137	1
C17orf49	0.00273802	-0.0380556	0.046	0.08	1
CASC1	0.0152654	-0.038057	0.001	0.01	1
FKBP15	0.014479	-0.0381069	0.039	0.063	1
RP11-442H21.2	0.0261058	-0.0381306	0.019	0.035	1
USP21	0.0357322	-0.038173	0.039	0.06	1
ILF3	0.00653786	-0.038174	0.26	0.336	1
FAM195A	0.0068524	-0.0381905	0.009	0.025	1
AC113189.5	0.0368425	-0.0381908	0.004	0.012	1
KIAA0319L	0.0331152	-0.0381998	0.06	0.086	1
SSSCA1-AS1	0.0391008	-0.0382067	0.011	0.023	1
ZNF43	0.0295455	-0.038275	0.039	0.06	1
RCOR1	0.0115298	-0.0382777	0.004	0.015	1
HPGD	0.0113698	-0.0383075	0.024	0.045	1
MAT2B	0.0240545	-0.0383887	0.315	0.391	1
SLC1A5	0.00492497	-0.0384357	0.03	0.056	1
SH3D21	0.0106641	-0.0384553	0	0.008	1
ZNF469	0.0151822	-0.0385022	0.001	0.01	1
POLR3E	0.00193938	-0.038508	0.022	0.049	1
METTL7A	0.0174137	-0.0385113	0.049	0.075	1
TRIM68	0.0428783	-0.038526	0.013	0.025	1
UACA	0.0320758	-0.0385333	0	0.006	1
UBE3C	0.0284133	-0.0385516	0.018	0.033	1
UBE2H	0.00978816	-0.0385676	0.029	0.052	1
SEC63	0.0412964	-0.0386281	0.124	0.158	1
TRAPPC5	0.0207846	-0.0386305	0.112	0.153	1
RFXAP	0.000168299	-0.0386628	0.006	0.03	1
CCDC15	0.0124045	-0.0386951	0.005	0.017	1
MAP2K5	0.00812699	-0.038696	0.028	0.051	1
C17orf59	0.00809601	-0.0387073	0.062	0.096	1
GPR97	0.0099474	-0.0387258	0.001	0.011	1
SORBS3	0.00127102	-0.0387819	0.005	0.023	1
MPRIP	0.0316462	-0.0387958	0.05	0.073	1
CHST12	0.00234653	-0.0388228	0.366	0.475	1
PXK	0.0357195	-0.0388349	0.058	0.082	1
TMF1	0.0109	-0.0388467	0.174	0.229	1
MRPS5	0.0257394	-0.0388716	0.121	0.16	1
DAAM1	0.00976054	-0.0389396	0.032	0.057	1
CTD-2020K17.3	0.00364417	-0.0389557	0	0.01	1
RBM5	0.00537431	-0.0389807	0.144	0.196	1
RP11-412D9.4	0.0446198	-0.0390058	0.007	0.018	1
FRAT2	0.015098	-0.0390162	0.002	0.012	1
NOP10	0.00290289	-0.0390257	0.235	0.318	1
BCL2L2	0.0270056	-0.0390502	0.006	0.017	1
DOLK	0.0226935	-0.0390534	0.006	0.018	1
TMEM164	0.0298735	-0.0390714	0.01	0.022	1
GBE1	0.0139076	-0.0390894	0.019	0.037	1
KIF13B	0.0442741	-0.0391462	0.101	0.133	1
MRPL11	0.0171917	-0.0392071	0.125	0.168	1
TYSND1	0.0414955	-0.0392255	0.025	0.041	1
REV3L	0.00914198	-0.0392564	0.025	0.047	1
MTM1	0.0268389	-0.0392833	0.007	0.019	1
OBFC1	0.00387038	-0.0392961	0.119	0.169	1
ZBTB49	0.0467775	-0.0392986	0.029	0.046	1
TMEM39B	0.0265356	-0.039305	0.02	0.037	1
VMA21	0.00222972	-0.0393576	0.119	0.173	1
NEO1	0.0250924	-0.0394033	0.004	0.013	1
N4BP3	0.00858852	-0.0394117	0	0.009	1
LTA4H	0.0327575	-0.0394148	0.11	0.146	1
AC022182.3	0.00268677	-0.0394632	0.009	0.027	1
NAIF1	0.0222728	-0.039475	0.007	0.02	1
DDX1	0.0231046	-0.0394809	0.05	0.075	1
GMIP	0.00146152	-0.0395395	0.119	0.175	1
YTHDC2	0.0123909	-0.0395576	0.036	0.061	1
FAM168B	0.00630833	-0.0395703	0.02	0.041	1
PTS	0.000788394	-0.0396106	0.064	0.108	1
HIATL2	0.00737313	-0.0398156	0.016	0.036	1
OSGEPL1	0.0290849	-0.0398647	0.018	0.033	1
MTURN	0.035938	-0.0398738	0.001	0.008	1
THUMPD1	0.0159033	-0.0398769	0.176	0.232	1
SNX27	0.017927	-0.0398831	0.025	0.045	1
TSR3	0.000486997	-0.0399275	0.016	0.044	1
PIK3C2A	0.0311458	-0.0399402	0.074	0.103	1
CLIP4	0.033046	-0.0399679	0.045	0.067	1
NPM3	0.0375353	-0.0399716	0.007	0.018	1
HDAC3	0.0131066	-0.0399851	0.074	0.108	1
POLE3	0.00296	-0.0399918	0.134	0.187	1
DHFR	0.0122853	-0.0399963	0.001	0.01	1
ATP5I	0.000621898	-0.0400921	0.311	0.422	1
KLC4	0.0188502	-0.0401286	0.006	0.018	1
ZNRF2	0.0374923	-0.0401576	0.007	0.018	1
SNHG10	0.0313245	-0.040158	0.021	0.038	1
OAT	0.048713	-0.0401908	0.098	0.128	1
PMF1-BGLAP	0.0226259	-0.0401966	0.002	0.011	1
PABPN1	0.0206638	-0.0402568	0.131	0.176	1
LACTB	0.0223969	-0.040266	0.009	0.021	1
DDX39B	0.0037226	-0.0403658	0.111	0.16	1
LINC00278	0.0183857	-0.0403694	0.011	0.026	1
HIAT1	0.00060716	-0.0403722	0.101	0.158	1
BLZF1	0.0338355	-0.0403863	0.035	0.055	1
NQO1	0.0276629	-0.040393	0.013	0.026	1
ANKRD13D	0.014109	-0.0404141	0.068	0.1	1
USMG5	0.0302485	-0.0404581	0.405	0.493	1
STRN3	0.0114873	-0.0404664	0.01	0.025	1
TDRD7	0.0218945	-0.0404677	0.005	0.016	1
DHX8	0.0156922	-0.0405383	0.084	0.119	1
KIAA0247	0.0182655	-0.0405393	0.064	0.093	1
SNX8	0.0157744	-0.040553	0.006	0.019	1
AL354822.1	0.0205084	-0.0405927	0.004	0.014	1
SFT2D1	0.00396145	-0.0406418	0.155	0.214	1
NAF1	0.00467168	-0.040643	0.024	0.048	1
C6orf47	0.0445423	-0.0406802	0.075	0.103	1
PHPT1	0.0225672	-0.0406952	0.22	0.278	1
TAF10	0.00027954	-0.0407279	0.035	0.073	1
EIF4A3	0.000226103	-0.0407465	0.052	0.098	1
MZF1	0.0290106	-0.040748	0.044	0.067	1
TIE1	0.00558593	-0.0407754	0	0.01	1
DHPS	0.0371087	-0.0407836	0.158	0.199	1
ZNF84	0.0192204	-0.0408573	0.029	0.049	1
ZBTB26	0.0339473	-0.0409137	0.002	0.01	1
ZMYM2	0.0229184	-0.040917	0.086	0.12	1
ANKRD44	0.00532612	-0.0409327	0.288	0.373	1
TGS1	0.041346	-0.0409332	0.12	0.156	1
FAM102A	0.0150492	-0.0409541	0.002	0.012	1
PAIP2B	0.026705	-0.0409634	0.007	0.019	1
ZRANB2	0.00711735	-0.0409996	0.221	0.294	1
CLEC12A	0.024912	-0.0410348	0.004	0.013	1
SMURF1	0.0188262	-0.0410361	0.001	0.01	1
MX1	0.0476358	-0.0410613	0.035	0.053	1
UBE2L6	0.0178486	-0.0411028	0.358	0.444	1
ASB16-AS1	0.00485589	-0.0411037	0.013	0.031	1
ZNF283	0.0418796	-0.0411938	0.002	0.01	1
RMND1	0.0486421	-0.0413609	0.02	0.034	1
SRGAP3	0.0358735	-0.0413672	0.001	0.008	1
ALG9	0.0475941	-0.0414064	0.018	0.031	1
DDX42	0.00206477	-0.0414775	0.036	0.068	1
CD300C	0.00692346	-0.0414894	0	0.009	1
SENP7	0.0025787	-0.0414967	0.071	0.113	1
PSMG3	0.0153893	-0.0415423	0.046	0.072	1
RNF122	0.0226078	-0.0415623	0.002	0.011	1
NOM1	0.0300958	-0.0415777	0.025	0.042	1
ZFYVE20	0.027864	-0.0416287	0.06	0.086	1
SETD5	0.00356385	-0.0416528	0.114	0.164	1
MAN2A2	0.036721	-0.0416793	0.009	0.02	1
TCF12	0.0140065	-0.041691	0.106	0.147	1
ATXN7	0.0335339	-0.041731	0.089	0.121	1
TRAF2	0.0143175	-0.041755	0.026	0.047	1
GLTSCR1	0.0388051	-0.0418022	0.015	0.029	1
ZFP91	0.0362449	-0.041821	0.024	0.041	1
LZTR1	0.0133433	-0.0418263	0.022	0.042	1
OSBP	0.0430807	-0.0418338	0.022	0.038	1
SLC25A15	0.0186082	-0.0418815	0.002	0.012	1
SLC35B4	0.0341308	-0.0418899	0.018	0.032	1
C16orf91	0.0385846	-0.0419138	0.058	0.082	1
MRPL55	0.00777152	-0.0419447	0.104	0.147	1
ZNF692	0.0471782	-0.0419529	0.029	0.046	1
APOA1	0.0205683	-0.0419557	0.004	0.014	1
HIF1A	0.0210627	-0.0419631	0.135	0.178	1
LNX2	0.0218798	-0.0419819	0.005	0.016	1
TMEM62	1.13818e-05	-0.0420243	0.011	0.046	0.201765
ACTR3B	0.0184445	-0.0420264	0.002	0.012	1
TSPAN2	0.0223474	-0.0420492	0.129	0.172	1
RP11-455F5.5	0.00530729	-0.0420954	0.001	0.012	1
NMNAT1	0.0445442	-0.0421295	0.007	0.018	1
SMARCA2	0.00409774	-0.0421536	0.134	0.187	1
MICU3	0.00451022	-0.0421714	0	0.01	1
AKT3	0.00138938	-0.0421735	0.036	0.069	1
FBXW4	0.0301322	-0.0421846	0.016	0.031	1
MPND	0.00986572	-0.0422077	0.001	0.011	1
TRPT1	0.0187468	-0.0422739	0.072	0.104	1
LIG1	0.0140292	-0.0422856	0.041	0.067	1
TET3	0.0289078	-0.0422981	0.018	0.033	1
CFL2	0.0293808	-0.0423187	0.036	0.057	1
YIPF4	0.00787093	-0.0423551	0.11	0.155	1
TSHZ1	0.0135054	-0.0424216	0.071	0.105	1
HSD17B11	0.00896156	-0.0424279	0.191	0.252	1
FAM53B	0.0164452	-0.0424457	0.076	0.11	1
COPG1	0.0210254	-0.0424793	0.106	0.144	1
PCDH1	0.0415799	-0.0424809	0.01	0.021	1
PROCR	0.024366	-0.0425405	0.02	0.037	1
ACVR1B	0.00451022	-0.0425824	0	0.01	1
ANO9	0.00558593	-0.0426523	0	0.01	1
RUNX1	0.0152866	-0.0426696	0.068	0.1	1
MED25	0.0316819	-0.0426731	0.07	0.098	1
RRAGA	0.0154621	-0.0426799	0.11	0.153	1
AHSA2	0.0312566	-0.0426945	0.036	0.057	1
RAB33B	0.00672453	-0.0427463	0.013	0.031	1
C11orf57	0.0142469	-0.042767	0.059	0.089	1
PDE7A	0.00388721	-0.042881	0.031	0.059	1
CCDC61	0.00938063	-0.0428895	0.004	0.016	1
ZNF347	0.00993829	-0.0429103	0.001	0.011	1
RP5-1043L13.1	0.015098	-0.0429602	0.002	0.012	1
PIGS	0.00941351	-0.0429701	0.111	0.155	1
PVR	0.0164957	-0.0429896	0	0.007	1
SIRPG	0.00692346	-0.0430073	0	0.009	1
TERF2	0.0444437	-0.0430101	0.007	0.018	1
DDX26B	0.0025009	-0.0430167	0.02	0.044	1
ATRIP	0.0132511	-0.0430239	0.006	0.019	1
STK19	0.0245278	-0.0430273	0.054	0.08	1
PCNA	0.0345429	-0.0430952	0.038	0.058	1
RAB38	0.00692346	-0.043115	0	0.009	1
EPHX4	0.0225132	-0.0431152	0.007	0.02	1
CRY1	0.0376925	-0.0431172	0.184	0.23	1
TCTN1	0.0189328	-0.043129	0.007	0.02	1
UBE2E1	0.0118476	-0.0431527	0.088	0.125	1
KDM1B	0.00950871	-0.0431726	0.004	0.016	1
DDX49	0.0214361	-0.0431732	0.095	0.13	1
RP11-73E17.2	0.00202947	-0.0431891	0.006	0.024	1
FAM58A	0.0154719	-0.0432563	0.011	0.026	1
CYP2U1	0.00485826	-0.0433121	0.005	0.02	1
SAFB2	0.0116351	-0.0433402	0.161	0.214	1
SLC1A4	0.00748997	-0.0433544	0.006	0.021	1
ZNF248	0.017169	-0.0433638	0.013	0.028	1
ACAA1	0.0178678	-0.0434099	0.121	0.163	1
KRT81	0.0150614	-0.0434216	0.002	0.012	1
CBWD1	0.0168275	-0.0434459	0.029	0.05	1
PIGT	0.0199552	-0.0434904	0.219	0.276	1
SRRD	0.0378943	-0.0434908	0.006	0.016	1
SP140L	0.0193084	-0.0435671	0.109	0.147	1
CTA-217C2.1	0.0260452	-0.0435787	0.005	0.015	1
SLC43A2	0.0377794	-0.0435882	0.006	0.016	1
C14orf80	0.0018623	-0.0435915	0.005	0.022	1
GLT8D1	0.0219554	-0.043592	0.066	0.096	1
USF2	0.00644885	-0.0436147	0.044	0.073	1
MYO1E	0.00558593	-0.043627	0	0.01	1
RP11-15A1.3	0.0216066	-0.0436319	0.01	0.023	1
GUCY1A3	0.00364417	-0.0436841	0	0.01	1
AC009961.3	0.0282576	-0.0436868	0.011	0.024	1
CNTROB	0.0412597	-0.0436965	0.01	0.021	1
LRFN1	0.00451022	-0.0437259	0	0.01	1
NFIA	0.0448199	-0.0437474	0.006	0.016	1
PRMT10	0.04754	-0.0437545	0.045	0.065	1
LEPR	0.0205533	-0.0437606	0.004	0.014	1
GNPTG	0.00184296	-0.043809	0.15	0.216	1
SPTLC3	0.00558593	-0.0438159	0	0.01	1
COPB1	0.0450377	-0.0438198	0.185	0.232	1
GCN1L1	0.0281093	-0.0438428	0.05	0.074	1
NSA2	0.036122	-0.0438457	0.275	0.337	1
LINC01136	0.0078461	-0.043935	0.004	0.016	1
DENND6A	0.00630158	-0.0439607	0.082	0.123	1
MAPKBP1	0.0398612	-0.0439674	0.029	0.046	1
MDP1	0.0270582	-0.0439781	0.05	0.074	1
FAM219A	0.013361	-0.0439866	0.007	0.021	1
TMEM127	0.0334217	-0.0440851	0.02	0.036	1
PIK3R4	0.0129221	-0.0441289	0.039	0.064	1
CCDC34	0.0301625	-0.0441401	0.004	0.013	1
RP11-162G10.5	0.00159648	-0.0441735	0.004	0.02	1
PXMP2	0.0067247	-0.0441891	0.002	0.014	1
LINC00996	0.024876	-0.0441915	0.004	0.013	1
EIF4EBP3	0.00558893	-0.0442534	0.011	0.029	1
CA5B	0.00660023	-0.0442851	0.255	0.327	1
THBS1	0.00519732	-0.0442979	0.004	0.017	1
YTHDF2	0.014436	-0.044315	0.266	0.338	1
FAM73A	0.0382546	-0.0443156	0.046	0.068	1
DNTTIP1	0.00470265	-0.0443417	0.015	0.035	1
TCEAL1	0.0153278	-0.0443469	0.019	0.037	1
RBM4	0.0151002	-0.0444054	0.269	0.343	1
PTPRE	0.0080659	-0.0444254	0.216	0.281	1
SLC25A5	0.00471866	-0.0444685	0.468	0.572	1
JAGN1	0.0271418	-0.0444804	0.086	0.119	1
MAPRE3	0.0287907	-0.0444866	0.011	0.024	1
PPP1R3D	0.00529264	-0.0445179	0.001	0.012	1
ZFP30	0.0064041	-0.0445269	0.004	0.017	1
GNL3	0.0205349	-0.0445524	0.046	0.071	1
ZNF688	0.00131015	-0.0445887	0.015	0.039	1
KXD1	0.00535517	-0.044611	0.182	0.247	1
RDX	0.0117632	-0.0446265	0.036	0.061	1
ITGAV	0.0122837	-0.0446455	0.014	0.031	1
RAP1GDS1	0.00633416	-0.0446573	0.149	0.202	1
STX2	0.00999303	-0.0446686	0.001	0.011	1
CTC-241F20.3	0.0178379	-0.0447259	0.011	0.026	1
GUCY1B3	0.0099201	-0.0447595	0.001	0.011	1
IAH1	0.0089742	-0.0447695	0.12	0.166	1
RASA2	0.000549535	-0.0447758	0.2	0.277	1
COX18	0.0401158	-0.0448231	0.016	0.03	1
GSKIP	0.019647	-0.0448371	0.022	0.041	1
C19orf52	0.00743839	-0.0448812	0.028	0.052	1
TRAM2	0.0443173	-0.0448879	0.018	0.031	1
RSBN1	0.0239146	-0.0449174	0.208	0.265	1
RARG	0.0258998	-0.044978	0.018	0.033	1
ARVCF	0.0408531	-0.0449943	0.016	0.03	1
TAGAP	0.0358435	-0.0449995	0.445	0.538	1
KCTD17	0.0155024	-0.0450577	0.006	0.019	1
RP11-355B11.2	0.0265607	-0.0450696	0.013	0.026	1
LYRM9	0.0405572	-0.0450696	0.014	0.027	1
MKNK2	0.0275044	-0.0450759	0.06	0.087	1
BAZ2B	0.011711	-0.0451186	0.066	0.098	1
ZNF587	0.0153028	-0.0451458	0.01	0.024	1
RTN3	0.00209066	-0.0451703	0.144	0.204	1
ZNF200	0.0482107	-0.045183	0.01	0.021	1
RGL4	0.0325909	-0.0452277	0.044	0.066	1
UCK1	0.00300095	-0.045232	0.02	0.044	1
NCOA4	0.0395147	-0.0452459	0.184	0.231	1
SDHD	0.0132201	-0.0452642	0.18	0.239	1
UBE4A	0.0281238	-0.0452796	0.112	0.149	1
B4GALT6	0.00808117	-0.04529	0.001	0.011	1
ZNF398	0.0160832	-0.0452969	0.015	0.031	1
HDAC10	0.0122554	-0.0453356	0.076	0.11	1
FDFT1	0.005509	-0.0453494	0.236	0.312	1
C12orf55	0.0184297	-0.0453846	0.002	0.012	1
PNMA1	0.00120944	-0.0454147	0.01	0.031	1
MED12	0.00102527	-0.0454267	0.058	0.099	1
NR1H3	0.0316987	-0.0454303	0.006	0.017	1
METAP2	0.0201959	-0.0454551	0.151	0.201	1
IFNL1	0.0100456	-0.045464	0.002	0.013	1
SYNCRIP	0.0029332	-0.0454737	0.126	0.181	1
PRPF38A	0.00392194	-0.0454809	0.117	0.169	1
C22orf34	0.0459883	-0.0455011	0.054	0.077	1
SAMD9L	0.00560297	-0.0455185	0.091	0.134	1
TOLLIP	0.00844248	-0.045529	0.089	0.128	1
RCAN3	0.00364417	-0.045541	0	0.01	1
ABHD5	0.0232026	-0.0455513	0.041	0.064	1
XXbac-BPG252P9.9	0.00347226	-0.0455598	0.001	0.013	1
GTPBP1	0.0301231	-0.0456133	0.03	0.049	1
TMEM5	0.0424286	-0.0456232	0.019	0.033	1
RAP2C	0.0127985	-0.0456375	0.07	0.103	1
TRAF3IP2	0.00452612	-0.0456525	0.009	0.026	1
EIF1AX	0.0081095	-0.0456838	0.215	0.279	1
ELK4	0.00335172	-0.0456888	0.034	0.062	1
YIPF3	0.0383126	-0.0457173	0.17	0.216	1
UBXN7	0.00359078	-0.0457704	0.092	0.137	1
SNURF.1	0.0203891	-0.045797	0.004	0.014	1
CAGE1	0.00364417	-0.0458091	0	0.01	1
AGO2	0.0315398	-0.045814	0.013	0.026	1
GMEB2	0.0122399	-0.0458178	0.002	0.013	1
APOL1	0.0308996	-0.045827	0.046	0.07	1
FUBP1	0.0447176	-0.0458412	0.176	0.222	1
CCDC117	0.00582744	-0.0458448	0.011	0.029	1
TRAPPC2	0.00508384	-0.0458454	0.084	0.125	1
ZC3H8	0.0291587	-0.0458773	0.048	0.071	1
OPA3	0.0103893	-0.0458979	0.029	0.052	1
DEAF1	0.0150246	-0.0459	0.005	0.017	1
L3MBTL4	0.017293	-0.045933	0.013	0.028	1
SNX13	0.0153478	-0.0459415	0.044	0.07	1
PTPN11	0.015637	-0.0459718	0.084	0.119	1
IPO9	0.0223066	-0.0459834	0.052	0.078	1
XPNPEP3	0.0305112	-0.0460429	0.04	0.062	1
DNAJB4	0.0273092	-0.0460485	0.013	0.026	1
ACCS	0.0134959	-0.046107	0.01	0.025	1
CBLB	0.000121317	-0.0461476	0.269	0.374	1
GABPB1	0.0355017	-0.0461792	0.041	0.062	1
PPIP5K2	0.00428508	-0.0461886	0.072	0.112	1
PAIP1	0.0155032	-0.0462186	0.039	0.063	1
EIF6	0.00431592	-0.0462284	0.226	0.302	1
UQCC1	0.0101992	-0.0462924	0.005	0.018	1
ENDOD1	0.0334637	-0.0463726	0.026	0.044	1
CHSY1	0.0375732	-0.0464005	0.006	0.016	1
RP11-4F5.2	0.0411323	-0.0464031	0.01	0.021	1
SLC30A6	0.0267227	-0.0464408	0.022	0.04	1
ZNF578	0.0247146	-0.0464654	0.011	0.025	1
VPS39	0.012158	-0.0464802	0.08	0.115	1
B4GALT4	0.0367364	-0.0465337	0.081	0.11	1
UNKL	0.0137177	-0.0465788	0.03	0.052	1
C16orf72	0.0218254	-0.0466643	0.01	0.023	1
KIAA1551	0.00715357	-0.0466651	0.281	0.36	1
RP11-575L7.8	0.00977734	-0.0466691	0.026	0.049	1
C19orf40	0.0100046	-0.0467089	0.002	0.013	1
PWWP2B	0.00995651	-0.0467242	0.001	0.011	1
PCED1B	0.00708028	-0.046772	0.085	0.125	1
TP53BP2	0.00384472	-0.0467975	0.021	0.045	1
NMT2	0.0476992	-0.0468041	0.046	0.067	1
SLC2A13	0.0123101	-0.04685	0.005	0.017	1
RNF11	0.00205961	-0.0468867	0.076	0.121	1
PRKCSH	0.0190235	-0.0469195	0.234	0.297	1
COL9A2	0.00294625	-0.0469884	0	0.011	1
COMMD8	0.0392912	-0.0470064	0.128	0.166	1
SLC2A8	0.0200517	-0.0470374	0.013	0.027	1
VPS13B	0.0443865	-0.047048	0.094	0.123	1
CORO1A	0.0484632	-0.0470488	0.843	0.915	1
USP28	0.00490972	-0.0471162	0.144	0.199	1
KIF1B	0.0154425	-0.0471359	0.006	0.019	1
LTN1	0.00410174	-0.0471433	0.06	0.096	1
YARS	0.0429656	-0.0471592	0.209	0.258	1
WDR27	0.0462127	-0.0471757	0.014	0.026	1
CCDC9	0.0107017	-0.0472078	0.006	0.02	1
ST7L	0.0114832	-0.0472517	0.02	0.04	1
ATOX1	0.00442655	-0.0472841	0.164	0.226	1
DST	0.0246078	-0.0473129	0.004	0.013	1
ZNF254	0.00665144	-0.0473154	0.028	0.052	1
SAC3D1	0.00282967	-0.0473211	0.001	0.014	1
MAGEF1	0.0263175	-0.0473227	0.044	0.067	1
ZNF343	0.00817146	-0.0473544	0.002	0.014	1
NEK4	0.0498291	-0.0473603	0.018	0.031	1
KDM1A	0.00454519	-0.0473716	0.013	0.031	1
C1orf216	0.0204973	-0.0474166	0.032	0.054	1
RP11-350N15.5	0.00498045	-0.0474337	0.018	0.039	1
HTT	0.00864058	-0.0474358	0.052	0.083	1
DDIT4	0.000147794	-0.0474419	0.34	0.462	1
CDK11B	0.0106922	-0.0474701	0.117	0.162	1
FBXO34	0.0450838	-0.0474702	0.06	0.084	1
GIMAP8	0.0253081	-0.0474765	0.02	0.037	1
TGFBR3	0.00185249	-0.0474819	0.358	0.456	1
ZNF865	0.00365879	-0.0474863	0.006	0.022	1
AC104695.3	0.015561	-0.047491	0.007	0.021	1
NEK9	0.0257007	-0.047537	0.108	0.145	1
SUZ12	0.0037014	-0.0475655	0.043	0.074	1
MYC	0.00692346	-0.0476111	0	0.009	1
ZFAS1	0.0448543	-0.0476181	0.358	0.429	1
MARK3	0.00157178	-0.0476316	0.069	0.112	1
DGCR6L	0.00706133	-0.0476452	0.189	0.252	1
NUPL1	0.0217482	-0.0476907	0.142	0.188	1
G3BP1	0.00364061	-0.0476929	0.21	0.285	1
INTS7	0.0378418	-0.0477321	0.015	0.029	1
TADA3	0.0262148	-0.047774	0.278	0.348	1
ASCC3	0.00235259	-0.0477931	0.08	0.124	1
C3orf33	0.0120469	-0.0478379	0.002	0.013	1
KIF9	0.00199167	-0.0478503	0.032	0.062	1
CCDC30	0.0114353	-0.0479565	0.004	0.015	1
RALGAPA2	0.0108878	-0.0479649	0.011	0.027	1
RHOB	0.000390252	-0.0479814	0.024	0.056	1
MBTD1	0.00383064	-0.0479876	0.007	0.024	1
ZBED1	0.00922802	-0.0479939	0.043	0.07	1
NSUN3	0.044065	-0.0479986	0.041	0.062	1
ARL17A	0.0113952	-0.0480052	0.009	0.023	1
MYL5	0.0219146	-0.0480091	0.01	0.023	1
TMEM110	0.000998265	-0.0480194	0.001	0.016	1
PSMG4	0.0170317	-0.0480384	0.052	0.08	1
TAF5	0.0283156	-0.0480489	0.011	0.024	1
GSPT1	0.000227119	-0.0480642	0.043	0.084	1
CHERP	0.046905	-0.0481257	0.078	0.105	1
CUEDC2	0.0364503	-0.0481392	0.117	0.155	1
SDCCAG3	0.0122101	-0.0481537	0.002	0.013	1
EI24	0.0153334	-0.048157	0.039	0.063	1
SMPD1	0.00397851	-0.0481686	0.104	0.152	1
LFNG	0.0224194	-0.0481903	0.007	0.02	1
INO80	0.000762167	-0.0481937	0.021	0.05	1
MMD	0.0159374	-0.0482324	0.014	0.03	1
CTA-292E10.6	0.0369544	-0.0482916	0.03	0.048	1
A2M-AS1	0.0150249	-0.0483039	0.002	0.012	1
ABCF1	0.000104425	-0.048323	0.104	0.168	1
SLC7A6OS	0.0405732	-0.0483233	0.072	0.099	1
UPF3B	0.0174487	-0.0483519	0.12	0.161	1
NLRX1	0.0124016	-0.0483591	0.018	0.036	1
TECPR1	0.00528239	-0.0484126	0.048	0.078	1
GPR137B	0.00914466	-0.0484196	0.006	0.02	1
TMEM63B	0.0438216	-0.0484331	0.02	0.035	1
GTF2E1	0.0318574	-0.0484542	0.013	0.026	1
ACTR8	0.0454882	-0.04846	0.034	0.052	1
ZNF320	0.0359469	-0.0484724	0.009	0.02	1
TNFSF9	0.0106641	-0.0485198	0	0.008	1
IP6K1	0.0111429	-0.0485407	0.044	0.071	1
BCL3	0.0349758	-0.0486218	0.019	0.034	1
TSTD3	0.00939478	-0.0487051	0.004	0.016	1
WBSCR16	0.00119602	-0.0487182	0.01	0.031	1
PI4K2A	0.0200415	-0.0487183	0.013	0.027	1
FN3K	0.00907819	-0.0487434	0.006	0.02	1
NIFK-AS1	0.0319887	-0.0487723	0.03	0.049	1
SEC23B	0.00917303	-0.0487744	0.058	0.09	1
VARS	0.0019649	-0.048791	0.016	0.04	1
RNU11	0.000536239	-0.0487925	0.001	0.018	1
ZSCAN29	0.049205	-0.0487997	0.009	0.019	1
NT5DC1	0.0323541	-0.0488258	0.059	0.085	1
C9orf41	0.0329334	-0.0488288	0.022	0.039	1
LRRC41	0.00276613	-0.0488398	0.055	0.091	1
BRF1	0.00503847	-0.0488685	0.021	0.044	1
PLK2	0.00428953	-0.0488729	0.006	0.022	1
RPL39L	0.0218436	-0.0488796	0.036	0.059	1
PHKB	0.0437343	-0.0489636	0.06	0.084	1
RBM14	0.0424057	-0.0489857	0.036	0.055	1
TLR3	0.00909025	-0.0490021	0.006	0.02	1
GPATCH2L	0.0312985	-0.0490053	0.055	0.08	1
CHAF1A	0.00329417	-0.0491188	0.005	0.021	1
BAIAP2	0.00669693	-0.0491207	0.002	0.014	1
AGBL5	0.018866	-0.0491646	0.041	0.065	1
SLC35E3	0.0190519	-0.0491782	0.031	0.052	1
UNC119B	0.00461094	-0.0491973	0.007	0.024	1
CROCC	0.0273667	-0.0492157	0.024	0.041	1
ATG10	0.0363065	-0.0492421	0.026	0.043	1
BLVRB	0.0142131	-0.0492533	0.084	0.12	1
PIBF1	0.0240915	-0.0492801	0.081	0.113	1
ATAD5	0.0444107	-0.0493174	0.021	0.036	1
EFTUD2	0.0102392	-0.049331	0.091	0.13	1
HNRNPLL	0.0133823	-0.0493419	0.01	0.025	1
ZNF746	0.00801335	-0.049351	0.011	0.028	1
TTC30A	0.0266135	-0.0493605	0.013	0.026	1
PSMC4	0.0349866	-0.0493791	0.189	0.238	1
ATXN1L	0.0356861	-0.049447	0.032	0.052	1
ERI3	0.00224953	-0.0494876	0.06	0.099	1
PON2	0.0221373	-0.0495041	0.032	0.053	1
HLA-F	0.00535729	-0.0495072	0.531	0.626	1
STK24	0.0492411	-0.049537	0.024	0.039	1
RNASEH1-AS1	0.0199398	-0.0495739	0.013	0.027	1
DSCR3	0.0045111	-0.0495867	0.124	0.174	1
GYPC	0.0119462	-0.0495966	0.418	0.52	1
INTS6-AS1	0.031179	-0.0495986	0.013	0.026	1
MYLPF	0.0267916	-0.0496458	0.007	0.019	1
UGDH	0.0316409	-0.0496676	0.022	0.039	1
CCNI	0.0131245	-0.0496726	0.656	0.77	1
MID1IP1	0.0147838	-0.0496935	0.016	0.033	1
NUCKS1	0.000835661	-0.0497458	0.312	0.408	1
ICMT	0.0120053	-0.0497482	0.015	0.032	1
HMBS	0.00396585	-0.0497556	0.005	0.02	1
YRDC	0.00542549	-0.049762	0.002	0.015	1
VILL	0.0125672	-0.0498555	0.039	0.064	1
ZNF75A	0.0115102	-0.0498557	0.064	0.095	1
CCDC18	0.0125655	-0.0498749	0.035	0.059	1
SMPD3	0.0309478	-0.0498771	0.009	0.021	1
ARMCX5	0.0301657	-0.0499127	0.03	0.049	1
DTX3L	0.00729364	-0.0499158	0.088	0.127	1
HEBP2	0.00373383	-0.0499315	0.016	0.038	1
LMBR1	0.000433881	-0.0499355	0.041	0.081	1
IP6K2	0.0143414	-0.0499869	0.109	0.151	1
PPP1R12B	0.0402385	-0.0500184	0.021	0.037	1
RAD51B	0.0235039	-0.0500384	0.018	0.033	1
POMC	0.0286995	-0.0500798	0.038	0.059	1
LINC00910	0.0483198	-0.0500966	0.013	0.024	1
KIAA0195	0.0342327	-0.0500975	0.046	0.069	1
ZNF266	0.0154755	-0.0501145	0.052	0.08	1
RP11-473O4.4	0.0114525	-0.0501258	0.004	0.015	1
TCP11L2	0.00635222	-0.0501352	0.068	0.102	1
PRPS1	0.0251193	-0.0501973	0.116	0.155	1
MAN1A1	0.0210573	-0.0502026	0.046	0.071	1
TP53	0.0223775	-0.0502116	0.022	0.041	1
EIF3CL	0.0257687	-0.0502328	0.005	0.015	1
FXYD2	0.00294625	-0.0502468	0	0.011	1
DCAF12	0.00172007	-0.0502634	0.029	0.058	1
TMEM204	0.0051816	-0.0502828	0.021	0.044	1
UGGT1	0.00648792	-0.050314	0.072	0.11	1
GPRIN3	0.00108363	-0.0503195	0.175	0.244	1
AC092295.7	0.0175891	-0.0503504	0.005	0.016	1
FBXL15	0.0133204	-0.0503522	0.064	0.095	1
ZMYM1	0.0303139	-0.0503536	0.025	0.042	1
ABHD8	0.0101885	-0.0504532	0.005	0.018	1
UFL1	0.00299037	-0.0504737	0.109	0.158	1
WASH4P	0.00867918	-0.0504798	0.028	0.051	1
MLLT6	0.00106287	-0.0505242	0.195	0.269	1
GPALPP1	0.0246527	-0.0505301	0.034	0.054	1
ALDH6A1	0.0472524	-0.0505463	0.03	0.047	1
MLF2	0.00415482	-0.050582	0.29	0.381	1
FAM220A	0.0187216	-0.050616	0.009	0.022	1
TMBIM4.1	0.0149641	-0.050617	0.149	0.198	1
CDK11A	0.0156643	-0.0506203	0.152	0.201	1
HIP1	0.00682923	-0.0506486	0.021	0.043	1
DCTN4	0.0243011	-0.0506575	0.186	0.235	1
SPAG7	0.00623908	-0.0506596	0.165	0.225	1
ZBTB37	0.0405475	-0.0506872	0.034	0.052	1
ACTL6A	0.0129524	-0.0507487	0.028	0.049	1
HERC4	0.0118886	-0.0508194	0.091	0.129	1
PCBP1	0.000931705	-0.0508386	0.192	0.271	1
SMC5	0.00638481	-0.0508983	0.149	0.202	1
KLF4	0.00451022	-0.0509158	0	0.01	1
MSH6	0.026588	-0.0509168	0.044	0.067	1
GSK3B	0.00231001	-0.050929	0.132	0.189	1
PLXDC2	0.00364417	-0.0509674	0	0.01	1
CBX8	0.00994732	-0.050978	0.002	0.013	1
SMAD4	0.00400978	-0.0509944	0.013	0.032	1
GBA	0.00949492	-0.0510028	0.081	0.119	1
SUOX	0.0166794	-0.0510409	0.004	0.014	1
THOC1	0.0429542	-0.0510449	0.044	0.064	1
PPP2R1B	0.00375626	-0.0510528	0.028	0.053	1
ZBTB11-AS1	0.00940895	-0.0511042	0.016	0.035	1
RP11-91I20.4	0.00776529	-0.0511106	0.007	0.022	1
TBL2	0.0216703	-0.0511487	0.009	0.021	1
WDR44	0.0248723	-0.0511594	0.03	0.05	1
SH2B3	0.0147649	-0.0511658	0.013	0.028	1
DNAJB9	0.0168333	-0.0511942	0.124	0.165	1
LIPC	0.00192897	-0.0512148	0	0.012	1
ZNF829	0.00660328	-0.0512419	0.002	0.014	1
DDHD2	0.0021424	-0.0512475	0.038	0.069	1
RSL1D1	0.0126209	-0.0512721	0.212	0.273	1
CNR2	0.00228974	-0.051285	0.001	0.014	1
CENPV	0.00196398	-0.0512941	0.004	0.02	1
HNRNPUL2-BSCL2	0.00107529	-0.0512965	0.002	0.019	1
ZNF577	0.00709117	-0.0513222	0.005	0.019	1
CD72	0.0368881	-0.0513678	0.018	0.032	1
INPP5E	0.00282705	-0.0514394	0.001	0.014	1
TTC3	0.00818402	-0.0514614	0.161	0.216	1
FURIN	0.00942208	-0.0514774	0.056	0.088	1
MAFK	0.0214709	-0.0515016	0.005	0.016	1
LLGL2	0.00172328	-0.0515216	0.054	0.092	1
PAICS	0.00793914	-0.0515234	0.013	0.03	1
ZFX	0.0109668	-0.0515415	0.099	0.139	1
R3HDM1	0.00366121	-0.0515567	0.075	0.115	1
FAM96B	0.00909648	-0.0515578	0.261	0.337	1
CXorf40B	0.0131482	-0.0515701	0.066	0.098	1
DENND4A	0.0110766	-0.0515765	0.072	0.106	1
ZNF717	0.0128854	-0.051588	0.006	0.019	1
TP73-AS1	0.0131646	-0.0515919	0.007	0.021	1
BOD1L1	0.000921278	-0.0516042	0.091	0.143	1
EMC6	0.0366626	-0.051606	0.186	0.234	1
PLOD3	0.00927328	-0.0516355	0.064	0.096	1
SUGP2	0.0469513	-0.0516458	0.094	0.123	1
EAF2	0.00958161	-0.0516851	0.009	0.024	1
SPTY2D1	0.0457806	-0.0517157	0.139	0.176	1
PRKCE	0.0219689	-0.0517269	0.007	0.02	1
ELK1	0.03402	-0.0517525	0.024	0.041	1
SARM1	0.00954403	-0.0518139	0.016	0.035	1
SLC25A22	0.0220864	-0.0518316	0.032	0.053	1
CTD-2287O16.5	0.00582979	-0.051832	0.005	0.019	1
ARHGEF18	0.0146556	-0.0518344	0.03	0.052	1
IL12RB1	0.00684023	-0.0519046	0.159	0.214	1
DEXI	0.000583362	-0.0519439	0.005	0.025	1
TTLL12	0.00301997	-0.0519715	0.006	0.023	1
MTHFR	0.0182315	-0.0520122	0.038	0.061	1
ZNF610	0.00428209	-0.052042	0.001	0.013	1
HAUS4	0.0349113	-0.0520881	0.044	0.066	1
NFX1	0.0320586	-0.0521413	0.068	0.094	1
CREM	0.0489959	-0.0521547	0.075	0.102	1
PLEKHO1	0.0273837	-0.0521573	0.013	0.026	1
FLT3LG	0.00588456	-0.0521617	0.1	0.143	1
INTS2	0.0258282	-0.0522358	0.009	0.021	1
INVS	0.00972481	-0.0522451	0.034	0.058	1
RP11-753H16.3	0.00429001	-0.0523074	0.001	0.013	1
WDR47	0.04429	-0.0523762	0.03	0.047	1
FAM120C	0.00229187	-0.052378	0.001	0.014	1
STRN	0.00173655	-0.0524147	0.019	0.044	1
OTUD3	0.0109222	-0.0524275	0.006	0.02	1
SLC20A1	0.000588046	-0.0524499	0.095	0.15	1
METTL25	0.013555	-0.0524602	0.015	0.032	1
EXOC4	0.00414062	-0.0524918	0.126	0.18	1
TP53INP2	0.00854803	-0.0524981	0.005	0.018	1
GPN3	0.0216038	-0.052547	0.025	0.044	1
C16orf98	0.042788	-0.0525739	0.007	0.018	1
MCM9	0.0225084	-0.0526114	0.032	0.053	1
SPSB2	0.0157427	-0.0526796	0.007	0.021	1
RPPH1	0.00926107	-0.0527241	0.004	0.016	1
ZNF444	0.00167075	-0.0527292	0.01	0.031	1
SERINC1	0.00885627	-0.0527403	0.23	0.298	1
ZNF414	0.0408789	-0.0527779	0.019	0.033	1
PTCD1	0.0387135	-0.052788	0.011	0.023	1
HCFC2	0.0326641	-0.0527884	0.02	0.036	1
MLYCD	0.00301367	-0.0528098	0.006	0.023	1
PDCD11	0.00510034	-0.0528417	0.02	0.042	1
ANGEL1	0.00513343	-0.0528491	0.015	0.035	1
ACLY	0.0372277	-0.0528861	0.122	0.16	1
MCAT	0.0488208	-0.0529244	0.015	0.028	1
NCKAP5L	0.00930917	-0.0529701	0.009	0.024	1
GAK	0.00591894	-0.052971	0.122	0.171	1
NDE1	0.00900023	-0.0530207	0.141	0.195	1
RTKN	0.0066472	-0.053026	0.002	0.014	1
BOD1	0.00141211	-0.0530267	0.006	0.025	1
PDIA6	0.000763908	-0.0530517	0.326	0.431	1
TPM4	0.00373674	-0.0531857	0.201	0.269	1
LIG3	0.0315768	-0.05319	0.038	0.058	1
PHOSPHO2	0.0330272	-0.0531923	0.018	0.032	1
BARD1	0.0155655	-0.0531965	0.009	0.022	1
CTPS2	0.00102539	-0.0532117	0	0.013	1
MEGF8	0.00348513	-0.0532387	0.001	0.013	1
CRELD1	0.022901	-0.05324	0.084	0.117	1
TUG1	0.0130703	-0.0533015	0.022	0.042	1
FBXO33	0.00713962	-0.0533131	0.04	0.068	1
C19orf48	0.0142336	-0.0533193	0.043	0.068	1
LIPE	0.00762877	-0.0533514	0.004	0.016	1
TBC1D22A	0.0346893	-0.0534066	0.096	0.129	1
AGFG1	0.0144868	-0.0534275	0.013	0.028	1
EFHC2	0.00439171	-0.0534655	0.002	0.015	1
FBXO38	0.0034437	-0.0534764	0.025	0.051	1
TK2	0.00393614	-0.0535044	0.014	0.034	1
RP4-673M15.1	0.00773969	-0.0535101	0.004	0.016	1
RP11-191L17.1	0.00817146	-0.053527	0.002	0.014	1
SPATA2L	0.0122558	-0.0535443	0.028	0.049	1
THEM6	0.000184356	-0.0535836	0.009	0.034	1
AGAP1	0.00683318	-0.0536155	0.01	0.027	1
CREBL2	0.0233345	-0.0536202	0.019	0.035	1
UTY	0.0282205	-0.053621	0.079	0.109	1
TMED7	0.03933	-0.0536791	0.014	0.027	1
TNRC6A	0.000747725	-0.0537192	0.038	0.073	1
FHIT	0.00161288	-0.0537271	0.002	0.018	1
COA1	0.0458669	-0.0537313	0.094	0.124	1
ILF3-AS1	0.0182294	-0.0537817	0.151	0.198	1
TBXAS1	0.00482292	-0.0537824	0.119	0.168	1
CTD-2245F17.3	0.00161426	-0.0537989	0.002	0.018	1
SFXN5	0.00923855	-0.0538125	0.013	0.03	1
THOC6	0.0237493	-0.0538225	0.049	0.073	1
ZDHHC12	0.0138286	-0.0538333	0.109	0.151	1
ZNF10	0.00866673	-0.0538897	0.019	0.039	1
MDM4	0.00262269	-0.0539151	0.129	0.185	1
NEK6	0.00527288	-0.053942	0.015	0.035	1
BEST1	0.0124434	-0.0539681	0.038	0.062	1
AC093818.1	0.00635049	-0.0539923	0.004	0.017	1
TSPAN14	0.00270672	-0.0540182	0.252	0.332	1
2022-03-05	0.0329098	-0.0540843	0.089	0.12	1
KRT2	0.0374346	-0.0541089	0.005	0.014	1
NRIP1	0.0195616	-0.0541129	0.018	0.034	1
ATF6B	0.0021594	-0.0541579	0.271	0.361	1
IKBKB	0.036966	-0.054255	0.091	0.123	1
HOXB4	0.000424457	-0.0542922	0.021	0.052	1
NPLOC4	0.00907723	-0.0543151	0.014	0.031	1
RBM12B	0.0281578	-0.0543295	0.02	0.036	1
EPC2	0.0276066	-0.0543565	0.021	0.038	1
PRAM1	0.0015118	-0.0543976	0.001	0.015	1
PCBD2	0.0219934	-0.0544653	0.009	0.021	1
PLEKHO2	0.00764619	-0.0544701	0.004	0.016	1
ABHD3	0.0492285	-0.0544708	0.056	0.079	1
KATNAL1	0.00763376	-0.0544762	0.019	0.039	1
NSL1	0.0147409	-0.0545001	0.082	0.118	1
RBM48	0.0179192	-0.0545161	0.084	0.119	1
RP11-18H21.1	0.00293134	-0.0545164	0.002	0.016	1
WBSCR22	0.0435459	-0.0545372	0.178	0.224	1
ZNF154	0.00344664	-0.0545396	0.001	0.013	1
IQCB1	0.0444464	-0.0545522	0.038	0.057	1
OSTF1	0.0179459	-0.0545679	0.529	0.623	1
LINC01004	0.00241955	-0.0545891	0.002	0.017	1
DKC1	0.0103259	-0.0545989	0.066	0.099	1
ARMCX6	0.0464726	-0.054614	0.062	0.087	1
SMKR1	0.00145258	-0.0546412	0.011	0.033	1
NUTM2A-AS1	0.0148972	-0.0546585	0.144	0.191	1
DENND4B	0.00958028	-0.054683	0.045	0.073	1
ZBTB8OS	0.00179084	-0.0547622	0.151	0.214	1
SRP54	0.000295694	-0.0547986	0.086	0.143	1
SLC9A8	0.0109869	-0.0547997	0.069	0.102	1
TM9SF4	0.00815462	-0.0548107	0.065	0.099	1
ANKRD17	0.00104293	-0.0548607	0.079	0.125	1
LIN37	0.0236142	-0.05487	0.03	0.05	1
ATXN7L3	0.0233652	-0.0549065	0.011	0.025	1
TOMM70A	0.00326153	-0.0549902	0.026	0.052	1
ARRB1	0.026879	-0.0550057	0.078	0.108	1
IFT43	0.00340233	-0.055034	0.043	0.074	1
RBM26	0.0151867	-0.0550522	0.045	0.071	1
[truncated: 2,595 more rows]

## Sheet: NK3
Gene	p_val	avg_log2FC	pct.1	pct.2	p_val_adj
GZMK	0	3.52525	0.842	0.009	0
SELL	7.53781e-253	3.16474	0.934	0.136	1.33623e-248
IL7R	0	2.99735	0.696	0.012	0
XCL1	1.22588e-229	2.44649	0.729	0.065	2.17311e-225
DUSP2	5.93674e-43	1.87491	0.443	0.138	1.05241e-38
CD44	2.98414e-103	1.7684	0.916	0.429	5.28999e-99
SPTSSB	9.83868e-291	1.76805	0.484	0	1.7441e-286
FOS	1.18066e-81	1.7648	0.978	0.6	2.09295e-77
IFITM3	6.62263e-92	1.70258	0.802	0.27	1.17399e-87
AREG	7.10752e-117	1.6937	0.553	0.079	1.25995e-112
XCL2	2.34592e-100	1.6867	0.656	0.143	4.15861e-96
LTB	1.71002e-95	1.63535	0.425	0.053	3.03135e-91
CAPG	1.31097e-265	1.61499	0.447	0	2.32396e-261
TCF7	8.73255e-220	1.57139	0.465	0.011	1.54802e-215
COTL1	1.37657e-145	1.5244	0.326	0.01	2.44025e-141
WDR74	9.8912e-32	1.48484	0.509	0.209	1.75341e-27
NFKBIA	1.13404e-66	1.47319	0.978	0.776	2.01031e-62
GPR183	2.16357e-215	1.4717	0.392	0.003	3.83536e-211
LMNA	2.44222e-35	1.27789	0.425	0.138	4.32932e-31
GATA3	3.4628e-57	1.26302	0.623	0.205	6.13851e-53
TNFAIP3	2.41538e-43	1.2375	0.894	0.677	4.28175e-39
TMEM123	4.86872e-64	1.17446	0.524	0.13	8.63078e-60
KLRC1	7.43574e-51	1.11481	0.659	0.225	1.31813e-46
TPT1	4.41248e-95	1.08923	0.996	0.988	7.82201e-91
IER3	4.45735e-52	1.07309	0.341	0.064	7.90154e-48
CMC1	6.59173e-42	1.05517	0.89	0.566	1.16852e-37
TNFRSF18	1.27037e-48	1.01746	0.436	0.112	2.25198e-44
CCR7	6.11301e-149	1.01219	0.264	0.001	1.08365e-144
EEF1G	9.80322e-66	1.00581	0.978	0.794	1.73782e-61
TAGLN2	1.16633e-40	1.0047	0.949	0.809	2.06755e-36
IER2	1.08432e-25	1.00036	0.817	0.603	1.92217e-21
ZFP36L2	9.03379e-12	0.997923	0.689	0.508	1.60142e-07
RPLP0	1.20027e-76	0.99636	1	0.953	2.12771e-72
NCAM1	7.96495e-37	0.987645	0.553	0.215	1.41195e-32
FOSB	3.39075e-28	0.953726	0.44	0.168	6.01078e-24
MAFF	3.26262e-49	0.941855	0.282	0.046	5.78364e-45
BTG1	9.39954e-10	0.925556	0.656	0.522	1.66626e-05
RPL10A	8.01917e-70	0.92166	0.985	0.92	1.42156e-65
RPS5	4.61363e-78	0.914229	0.996	0.957	8.17857e-74
FXYD5	1.37504e-37	0.891124	0.945	0.777	2.43754e-33
IL18R1	1.80396e-65	0.888395	0.341	0.05	3.19788e-61
RPLP1	2.37254e-96	0.888218	1	0.996	4.2058e-92
TMEM14C	6.22935e-86	0.885991	0.234	0.012	1.10428e-81
CAPN12	7.344e-55	0.884874	0.315	0.051	1.30187e-50
KIR2DL4	5.65064e-69	0.882339	0.216	0.015	1.00169e-64
PPP1R15A	4.61946e-36	0.880254	0.949	0.804	8.18892e-32
RPS24	9.32054e-97	0.872964	1	0.994	1.65225e-92
MAP3K8	7.27784e-32	0.865298	0.663	0.319	1.29014e-27
RPS2	1.53088e-23	0.865211	0.912	0.734	2.71379e-19
RPSA	2.06776e-69	0.864028	0.996	0.948	3.66552e-65
RPS23	1.83062e-105	0.863135	1	0.992	3.24514e-101
ZFP36	3.70288e-28	0.860235	0.941	0.771	6.56409e-24
RPL8	7.89881e-76	0.857179	1	0.985	1.40022e-71
EEF1B2	1.45685e-55	0.856857	0.989	0.897	2.58256e-51
SSBP2	3.91744e-73	0.855323	0.245	0.019	6.94444e-69
RPS9	8.44584e-67	0.849731	0.993	0.955	1.49719e-62
SPINK2	2.04235e-114	0.848747	0.198	0	3.62047e-110
RPS18	2.53732e-84	0.83979	0.993	0.984	4.49791e-80
TC2N	7.02162e-39	0.83896	0.41	0.114	1.24472e-34
RPS19	1.67442e-84	0.828482	1	0.991	2.96824e-80
CD2	2.94721e-26	0.818178	0.634	0.317	5.22452e-22
RPL13A	5.33804e-45	0.816683	0.971	0.869	9.46274e-41
CXCR4	4.37454e-20	0.810957	0.696	0.417	7.75474e-16
EEF1A1	2.04588e-118	0.808026	1	0.999	3.62673e-114
IGFBP4	1.77808e-110	0.799074	0.187	0	3.15201e-106
DUSP1	7.77259e-05	0.797091	0.604	0.516	1
IL2RB	2.21067e-25	0.787786	0.879	0.662	3.91886e-21
CD74	7.65294e-28	0.783509	0.949	0.856	1.35664e-23
RPL13	1.18679e-88	0.78333	1	0.994	2.10382e-84
HLA-DRA	1.47207e-29	0.780334	0.297	0.079	2.60954e-25
RPS12	1.03944e-91	0.779964	1	0.996	1.84262e-87
RPS8	3.89738e-76	0.776306	0.996	0.995	6.90888e-72
RPL18	1.47176e-76	0.771851	1	0.987	2.609e-72
RPS10	1.8859e-85	0.771507	1	0.992	3.34313e-81
RPS15A	1.13972e-100	0.763499	1	0.997	2.02039e-96
RPL17	8.34741e-59	0.760427	0.996	0.955	1.47975e-54
CD55	1.09853e-21	0.749318	0.516	0.242	1.94736e-17
GAB1	2.97485e-112	0.742248	0.194	0	5.27351e-108
PABPC1	6.58319e-38	0.736059	0.978	0.88	1.167e-33
JUN	2.41418e-15	0.731868	0.828	0.646	4.27961e-11
RPL34	2.17066e-82	0.72857	1	0.99	3.84792e-78
NME1-NME2	1.23199e-28	0.728159	0.828	0.56	2.18396e-24
RPS28	1.58462e-79	0.727136	1	0.989	2.80905e-75
RPL32	1.35615e-92	0.723695	1	0.994	2.40404e-88
SNHG8	1.30248e-24	0.720987	0.465	0.188	2.3089e-20
RPL9	4.34651e-53	0.720752	0.982	0.937	7.70506e-49
RPL4	1.51356e-36	0.713932	0.974	0.876	2.68308e-32
RPS6	2.44021e-66	0.712725	1	0.983	4.32576e-62
FXYD7	1.72456e-71	0.711086	0.179	0.007	3.05713e-67
RUNX2	9.6756e-99	0.710814	0.183	0.002	1.71519e-94
CSRNP1	6.80519e-25	0.709412	0.366	0.128	1.20636e-20
H3F3B	3.52514e-37	0.7039	0.993	0.966	6.24901e-33
NFKBIZ	1.59508e-21	0.700759	0.363	0.136	2.8276e-17
CXCR3	8.64167e-51	0.696923	0.194	0.019	1.53191e-46
NSMCE1	1.23274e-17	0.694584	0.337	0.139	2.18528e-13
CLDND1	1.91847e-20	0.69243	0.407	0.17	3.40087e-16
CCDC109B	7.21759e-44	0.688088	0.271	0.046	1.27946e-39
FUT7	9.51158e-76	0.685601	0.154	0.003	1.68612e-71
RPS14	1.30192e-76	0.679132	1	0.995	2.30791e-72
RP11-796E2.4	3.97658e-23	0.67876	0.216	0.055	7.04929e-19
RPS3A	4.45517e-70	0.678573	1	0.991	7.89767e-66
MAML2	1.06973e-30	0.678172	0.231	0.049	1.8963e-26
FLNB	2.21632e-66	0.675358	0.212	0.015	3.92887e-62
LDLRAP1	1.42615e-35	0.672935	0.275	0.058	2.52813e-31
RPL39	5.52253e-64	0.67076	1	0.989	9.78978e-60
RPLP2	1.43773e-59	0.668703	0.993	0.98	2.54866e-55
RPS13	1.03302e-58	0.66271	1	0.985	1.83123e-54
CD83	6.52318e-26	0.660336	0.304	0.09	1.15636e-21
RPL36	7.90705e-50	0.657109	0.996	0.956	1.40168e-45
GSN	4.51643e-25	0.652757	0.454	0.177	8.00627e-21
ATP8B4	1.57151e-29	0.649652	0.205	0.041	2.78581e-25
RPL3	6.13348e-54	0.647829	1	0.983	1.08728e-49
RPS25	4.70384e-54	0.645182	0.996	0.981	8.3385e-50
ZEB1	3.14897e-66	0.641473	0.205	0.013	5.58218e-62
HINT1	6.81488e-24	0.633697	0.901	0.684	1.20807e-19
CYB561	3.33042e-34	0.621349	0.198	0.032	5.90383e-30
RPL37	6.99957e-54	0.620961	1	0.982	1.24081e-49
SYPL1	8.26302e-40	0.619233	0.205	0.029	1.46479e-35
CD69	8.73109e-16	0.617917	0.864	0.698	1.54776e-11
IRF1	1.81652e-16	0.616739	0.846	0.688	3.22015e-12
RPL11	4.74856e-61	0.612921	1	0.994	8.41777e-57
RP11-473M20.7	6.37669e-22	0.612669	0.3	0.099	1.1304e-17
RPL19	1.45832e-67	0.610685	1	0.994	2.58517e-63
STK17A	3.00161e-09	0.609011	0.359	0.211	5.32095e-05
MT-ND1	2.97251e-34	0.605607	0.993	0.954	5.26936e-30
PBXIP1	8.72377e-14	0.600074	0.396	0.201	1.54646e-09
HVCN1	1.49734e-37	0.599029	0.183	0.024	2.65434e-33
RPS3	8.51911e-69	0.59901	1	0.996	1.51018e-64
RPS21	6.11883e-38	0.596151	1	0.962	1.08469e-33
CRIP1	6.79121e-09	0.58896	0.875	0.796	0.000120388
RPL28	1.01403e-66	0.588776	1	0.995	1.79757e-62
CD7	3.44807e-18	0.585971	0.938	0.882	6.1124e-14
RPL35A	9.60698e-51	0.584313	1	0.985	1.70303e-46
RPL22	3.87392e-34	0.582841	0.982	0.929	6.8673e-30
INPP4B	6.60381e-80	0.581465	0.161	0.003	1.17066e-75
SLC25A39	1.80825e-16	0.581133	0.403	0.188	3.20549e-12
DNAJA1	7.85318e-15	0.580102	0.502	0.274	1.39213e-10
RPL12	2.07825e-44	0.579461	0.996	0.989	3.68412e-40
THEM4	4.18343e-24	0.578963	0.253	0.069	7.41597e-20
RPS4X	6.17445e-49	0.577343	1	0.99	1.09454e-44
GNLY	2.42376e-27	0.57381	0.949	0.92	4.2966e-23
RPL18A	5.27141e-53	0.572577	1	0.991	9.34463e-49
GLTSCR2	5.36695e-11	0.572425	0.568	0.389	9.514e-07
RPS27	1.48215e-52	0.569287	0.996	0.991	2.62741e-48
RPS4Y1	1.10339e-10	0.569102	0.685	0.536	1.95598e-06
HSP90AB1	1.08339e-16	0.568786	0.875	0.648	1.92053e-12
IL12RB2	2.91501e-52	0.567214	0.183	0.015	5.16744e-48
JUNB	3.34635e-16	0.566676	0.923	0.724	5.93208e-12
RPL29	3.53771e-50	0.563569	1	0.99	6.27131e-46
RPS7	1.19745e-46	0.563438	1	0.989	2.12272e-42
RPL24	5.12966e-36	0.562535	0.996	0.955	9.09334e-32
EIF3E	7.63797e-14	0.561126	0.645	0.415	1.35398e-09
RPL5	1.55647e-38	0.560541	1	0.975	2.75915e-34
RPS27A	1.17884e-59	0.559187	1	0.996	2.08973e-55
ITM2C	7.05254e-48	0.553231	0.088	0.001	1.2502e-43
GNB2L1	3.01871e-38	0.552966	0.996	0.969	5.35127e-34
RPL37A	4.0141e-28	0.552163	0.982	0.938	7.11579e-24
C6orf48	3.35072e-19	0.549828	0.308	0.11	5.93983e-15
KLF10	8.19325e-14	0.548377	0.282	0.117	1.45242e-09
ERGIC1	9.78376e-24	0.546049	0.286	0.086	1.73437e-19
RNU12	7.51176e-13	0.54595	0.15	0.046	1.33161e-08
TTN	1.13436e-24	0.545096	0.132	0.02	2.01087e-20
RPL26	7.37172e-51	0.544577	1	0.989	1.30678e-46
A1BG	1.28174e-31	0.542372	0.183	0.029	2.27215e-27
RPL10	2.34416e-61	0.54034	1	0.999	4.15549e-57
ITGAX	1.22661e-11	0.539598	0.432	0.239	2.17441e-07
KDSR	2.48128e-34	0.532638	0.143	0.016	4.39856e-30
BTF3	4.36364e-26	0.530555	0.982	0.905	7.73542e-22
FBL	4.39519e-11	0.525273	0.52	0.31	7.79135e-07
TARSL2	6.8277e-17	0.524113	0.275	0.1	1.21035e-12
TNFRSF11A	2.70095e-80	0.523758	0.136	0	4.78797e-76
SKIL	9.88718e-15	0.52286	0.381	0.178	1.7527e-10
RPL30	2.0542e-51	0.520051	1	0.996	3.64149e-47
HSPB1	4.53508e-11	0.518713	0.414	0.223	8.03933e-07
NPM1	9.56127e-17	0.51659	0.905	0.787	1.69493e-12
ABLIM1	9.84508e-15	0.516285	0.498	0.252	1.74524e-10
SLC7A6	1.34962e-19	0.51353	0.198	0.053	2.39246e-15
CD27	6.36632e-67	0.513506	0.132	0.002	1.12856e-62
IFRD1	3.63763e-16	0.511974	0.337	0.136	6.44842e-12
RPS16	5.92497e-31	0.511608	0.985	0.96	1.05032e-26
CLASP1	1.01713e-20	0.511078	0.271	0.085	1.80307e-16
MAP9	3.14724e-29	0.510013	0.165	0.026	5.57911e-25
TSC22D3	1.71069e-16	0.509983	0.993	0.962	3.03253e-12
NFKB2	1.75403e-17	0.505484	0.278	0.099	3.10936e-13
SATB1	3.42882e-17	0.503303	0.315	0.122	6.07828e-13
EEF2	2.29831e-21	0.499959	0.967	0.91	4.07422e-17
RPS15	5.93786e-46	0.494013	1	0.99	1.0526e-41
PIM3	1.48398e-18	0.492617	0.143	0.031	2.63065e-14
RPL27	3.30982e-23	0.491426	0.982	0.92	5.86731e-19
GPRIN3	3.31821e-11	0.491073	0.385	0.208	5.88219e-07
RPS29	1.64022e-18	0.490053	0.963	0.886	2.90762e-14
ST3GAL1	7.48013e-14	0.489971	0.469	0.245	1.326e-09
SYNRG	8.85879e-12	0.489568	0.41	0.22	1.5704e-07
TSPAN4	6.03502e-35	0.488818	0.168	0.022	1.06983e-30
RPL23A	4.35327e-28	0.486949	0.982	0.97	7.71704e-24
ICAM1	2.33432e-19	0.48539	0.15	0.033	4.13805e-15
HIF1A	4.6276e-12	0.483813	0.319	0.15	8.20334e-08
DDX3X	4.61694e-07	0.482781	0.495	0.338	0.00818445
LY6E	8.7641e-14	0.482575	0.839	0.637	1.55361e-09
ZNF667-AS1	8.90083e-58	0.482463	0.128	0.003	1.57785e-53
EPHA4	1.15895e-28	0.479201	0.15	0.022	2.05448e-24
ZMAT4	1.0689e-20	0.477601	0.223	0.061	1.89484e-16
SOX4	3.62078e-19	0.477125	0.099	0.014	6.41855e-15
SNHG9	1.06343e-10	0.474886	0.319	0.16	1.88515e-06
SIK1	9.97855e-23	0.47484	0.161	0.032	1.7689e-18
MT-ND2	1.08884e-16	0.470784	0.967	0.869	1.93019e-12
BEX2	5.91483e-25	0.470518	0.158	0.028	1.04852e-20
RPL7A	2.42667e-43	0.470039	1	0.989	4.30177e-39
RPL6	6.59348e-38	0.467892	1	0.988	1.16883e-33
RPL7	8.56028e-17	0.467102	0.919	0.821	1.51748e-12
KIT	2.6552e-65	0.466392	0.11	0	4.70687e-61
HAPLN3	8.00411e-42	0.466068	0.084	0.002	1.41889e-37
MT-ND3	3.75673e-24	0.46546	1	0.974	6.65955e-20
RPL31	3.56641e-16	0.465114	0.927	0.832	6.32217e-12
SEC11A	8.39081e-10	0.464975	0.648	0.455	1.48744e-05
RPL35	2.15413e-23	0.463005	0.985	0.946	3.81863e-19
CDHR1	1.24482e-37	0.459435	0.114	0.007	2.20669e-33
AC009133.17	9.63508e-43	0.458983	0.128	0.008	1.70801e-38
NELL2	2.07733e-58	0.454439	0.106	0.001	3.68249e-54
IFNG-AS1	1.40243e-69	0.453215	0.117	0	2.48608e-65
RPL21	4.29346e-25	0.451955	0.996	0.96	7.61101e-21
PDE4B	3.94768e-41	0.450397	0.11	0.005	6.99805e-37
SGSM3	4.11499e-15	0.448131	0.267	0.099	7.29465e-11
PACSIN1	5.24384e-65	0.44752	0.114	0	9.29575e-61
CCNL1	8.32408e-08	0.446117	0.612	0.417	0.00147561
RHOH	8.60162e-11	0.442905	0.498	0.286	1.52481e-06
RARA	3.89212e-14	0.442379	0.198	0.066	6.89956e-10
CHD9	9.63959e-09	0.441577	0.337	0.188	0.000170881
AFF3	7.32171e-74	0.441101	0.125	0	1.29792e-69
NFKBID	8.36877e-28	0.440534	0.15	0.022	1.48353e-23
MIF	4.86804e-13	0.440321	0.908	0.779	8.62958e-09
SERPINE1	7.02817e-51	0.439335	0.11	0.003	1.24588e-46
TEC	2.00965e-47	0.437419	0.125	0.006	3.56251e-43
EIF3H	5.35132e-09	0.437129	0.645	0.458	9.48629e-05
SMAP2	6.11591e-13	0.436926	0.275	0.115	1.08417e-08
RPL23	4.38433e-10	0.435908	0.773	0.608	7.7721e-06
OXNAD1	2.63091e-11	0.435271	0.128	0.039	4.66382e-07
SPTBN1	8.03357e-11	0.433738	0.388	0.204	1.42411e-06
TCIRG1	1.15956e-09	0.430817	0.454	0.265	2.05556e-05
GRASP	7.23553e-14	0.427706	0.158	0.046	1.28264e-09
FAM60A	3.97337e-15	0.424145	0.187	0.057	7.04359e-11
RSL1D1	8.47087e-09	0.42399	0.41	0.24	0.000150163
C16orf54	1.5634e-09	0.42364	0.509	0.31	2.77143e-05
TSPYL1	8.03591e-08	0.421654	0.37	0.218	0.00142453
RPL27A	4.85913e-12	0.421416	0.916	0.851	8.61378e-08
TIAM1	9.63952e-32	0.420847	0.117	0.011	1.7088e-27
EHD4	1.35857e-10	0.419268	0.205	0.083	2.40834e-06
GRK6	3.78924e-11	0.418951	0.201	0.08	6.71719e-07
PDCD4	2.11696e-09	0.417683	0.447	0.261	3.75273e-05
EML4	8.5964e-08	0.414819	0.322	0.178	0.00152388
INADL	1.38189e-32	0.412426	0.117	0.01	2.44968e-28
RGS1	5.46916e-10	0.411927	0.271	0.127	9.69518e-06
CRTAM	6.57889e-29	0.410006	0.121	0.013	1.16624e-24
IMPDH2	1.11213e-10	0.409209	0.253	0.115	1.97147e-06
RPL14	4.48995e-26	0.408345	0.996	0.987	7.95933e-22
SCML1	4.97006e-50	0.40495	0.099	0.002	8.81042e-46
ARHGAP15	7.46014e-11	0.403583	0.469	0.259	1.32246e-06
MT-ND6	2.67522e-06	0.402657	0.733	0.638	0.0474236
CNN2	3.41107e-09	0.401934	0.597	0.404	6.0468e-05
RPL15	3.48051e-24	0.401475	0.996	0.98	6.16991e-20
LEF1	5.90326e-35	0.397322	0.121	0.01	1.04647e-30
MAML3	1.2934e-54	0.396255	0.114	0.002	2.29282e-50
HLA-DMA	1.3898e-15	0.394007	0.179	0.053	2.46369e-11
ZFAS1	5.68286e-08	0.393276	0.568	0.393	0.0010074
ARL4A	5.45949e-08	0.392402	0.41	0.244	0.000967805
AHR	2.77145e-30	0.391128	0.117	0.011	4.91294e-26
MMRN1	1.6858e-52	0.390952	0.088	0	2.98842e-48
MYADM	1.23716e-07	0.390111	0.714	0.558	0.00219311
MFGE8	1.37589e-23	0.388972	0.125	0.018	2.43904e-19
LTA4H	2.61868e-08	0.386127	0.249	0.125	0.000464214
BHLHE40	1.07394e-09	0.38479	0.733	0.54	1.90377e-05
JAK1	3.99235e-07	0.382436	0.714	0.544	0.00707725
NEIL1	5.33849e-10	0.382138	0.143	0.05	9.46355e-06
COA1	4.38884e-07	0.381745	0.209	0.106	0.0077801
FLOT1	1.95775e-08	0.380292	0.41	0.237	0.000347051
UBA52	4.18691e-17	0.379096	0.978	0.943	7.42213e-13
PRAM1	1.75989e-46	0.378742	0.099	0.002	3.11976e-42
BACH2	6.26066e-30	0.377216	0.106	0.009	1.10983e-25
IL10RA	3.88e-06	0.376701	0.531	0.392	0.0687807
C9orf89	3.3127e-09	0.375519	0.161	0.063	5.87242e-05
DARS	1.5186e-09	0.372862	0.271	0.131	2.69202e-05
RELB	1.88135e-08	0.372471	0.264	0.133	0.000333507
PILRB	4.99454e-09	0.37229	0.333	0.175	8.85382e-05
RP11-1000B6.3	4.51973e-09	0.372152	0.396	0.216	8.01212e-05
LYST	2.67778e-08	0.371596	0.425	0.255	0.00047469
GNAI1	6.08163e-48	0.370893	0.084	0	1.07809e-43
ORAI2	7.56783e-14	0.367941	0.165	0.05	1.34155e-09
LDHB	3.41753e-06	0.367913	0.575	0.439	0.0605825
HNRNPA1	1.42847e-13	0.367824	0.963	0.911	2.53226e-09
EIF5	7.29531e-08	0.364807	0.648	0.449	0.00129324
FHL1	2.25916e-46	0.36208	0.099	0.002	4.00481e-42
CRIP2	3.57107e-30	0.361128	0.077	0.003	6.33043e-26
C1orf162	8.28982e-09	0.35981	0.509	0.315	0.000146954
PYROXD2	1.28386e-13	0.358444	0.136	0.036	2.2759e-09
HIST1H4C	1.33255e-08	0.356832	0.674	0.467	0.000236221
AGPAT5	1.61757e-18	0.356095	0.084	0.011	2.86747e-14
ID2	1.51239e-05	0.354989	0.524	0.386	0.268102
RP11-325F22.2	6.41694e-09	0.353544	0.216	0.097	0.000113753
RAB24	8.22931e-07	0.353295	0.326	0.188	0.0145881
PTCH2	3.56836e-10	0.350928	0.095	0.025	6.32564e-06
PDE6G	1.30557e-18	0.35079	0.176	0.043	2.31438e-14
RGCC	3.80317e-08	0.350453	0.117	0.041	0.000674188
PRR7	1.50744e-09	0.350107	0.15	0.056	2.67224e-05
CD97	1.96636e-06	0.349613	0.777	0.663	0.0348576
FXYD2	2.27304e-50	0.347373	0.084	0	4.02942e-46
MPP7	2.90266e-13	0.346268	0.147	0.042	5.14555e-09
BTF3L4	4.97241e-11	0.344992	0.267	0.117	8.81459e-07
NXT1	1.73519e-08	0.343396	0.359	0.196	0.000307598
AIM1	3.22235e-15	0.343233	0.158	0.043	5.71226e-11
ANKRD27	5.1627e-13	0.342196	0.179	0.058	9.15191e-09
ESD	3.24085e-14	0.341779	0.179	0.055	5.74506e-10
IL18	2.66651e-21	0.34058	0.121	0.019	4.72693e-17
OCIAD2	3.78082e-07	0.340281	0.326	0.186	0.00670225
PLA2G6	5.04818e-19	0.339832	0.136	0.027	8.9489e-15
RPL36A	3.27659e-06	0.338979	0.586	0.425	0.0580841
CD82	1.53935e-24	0.338398	0.095	0.01	2.7288e-20
SLC44A1	8.76951e-23	0.338221	0.121	0.018	1.55457e-18
ZFHX3	9.98106e-31	0.337968	0.095	0.006	1.76934e-26
2022-09-11	2.44542e-08	0.336981	0.238	0.116	0.0004335
YPEL5	4.17159e-07	0.336401	0.604	0.428	0.00739498
S1PR1	2.49735e-06	0.335817	0.271	0.155	0.0442705
DNAAF2	7.77756e-10	0.335673	0.158	0.058	1.37873e-05
AKAP17A	6.77811e-09	0.335577	0.176	0.072	0.000120156
BTG2	4.35642e-07	0.334283	0.535	0.376	0.00772262
CST3	1.32504e-07	0.333756	0.154	0.065	0.00234889
FUT8	1.90625e-08	0.332889	0.114	0.039	0.000337921
SLC25A36	8.31953e-08	0.332679	0.26	0.133	0.0014748
XPC	1.62297e-05	0.331564	0.238	0.137	0.287703
RASSF2	8.25868e-21	0.329475	0.084	0.009	1.46402e-16
IL18RAP	5.65611e-06	0.328726	0.234	0.133	0.100266
FAM177A1	2.73164e-06	0.327195	0.322	0.192	0.0484239
CNR2	2.32824e-42	0.326438	0.092	0.002	4.12726e-38
SMDT1	9.80545e-06	0.326062	0.476	0.331	0.173821
PLP2	3.36392e-07	0.325054	0.216	0.108	0.00596323
IER5	4.7621e-08	0.324705	0.227	0.11	0.000844177
CLEC11A	2.22352e-18	0.322731	0.125	0.024	3.94163e-14
NME3	2.12148e-06	0.322496	0.308	0.177	0.0376075
KLHL6	1.46613e-20	0.322491	0.095	0.012	2.59901e-16
TPST1	2.8944e-18	0.32146	0.106	0.018	5.1309e-14
CTNNBIP1	7.30829e-07	0.32049	0.136	0.058	0.0129554
RPE	4.77556e-10	0.319914	0.154	0.055	8.46564e-06
GOLIM4	7.23898e-12	0.319031	0.114	0.03	1.28325e-07
RPL41	4.70846e-10	0.318726	0.978	0.936	8.34668e-06
RHOB	2.68601e-07	0.316594	0.11	0.04	0.0047615
RPS11	1.58398e-09	0.316321	0.916	0.842	2.80792e-05
ARL14EP	5.41748e-08	0.315743	0.19	0.085	0.000960357
SLC39A10	1.95938e-07	0.314506	0.176	0.08	0.00347339
RP11-367G6.3	2.27178e-12	0.313477	0.128	0.035	4.02719e-08
COL9A2	8.18657e-46	0.312869	0.081	0	1.45123e-41
TNFRSF4	6.4296e-07	0.312782	0.088	0.03	0.0113978
GNAQ	4.88926e-28	0.312509	0.092	0.007	8.66719e-24
RPL38	2.64964e-07	0.311815	0.89	0.798	0.00469701
PIM2	2.02495e-06	0.309661	0.304	0.177	0.0358963
TMEM14B	5.48382e-06	0.309565	0.249	0.141	0.0972116
EIF3L	1.56579e-05	0.309052	0.696	0.55	0.277568
B3GNT7	3.87942e-10	0.309032	0.103	0.029	6.87704e-06
PLSCR1	1.17543e-08	0.307759	0.187	0.079	0.000208369
CXXC5	3.05241e-06	0.306823	0.286	0.164	0.0541101
COMMD6	3.46877e-07	0.306069	0.828	0.697	0.00614909
NUCB2	1.71492e-05	0.304272	0.33	0.205	0.304004
RPS20	3.08413e-07	0.304228	0.696	0.506	0.00546724
CDC25B	6.15053e-06	0.30291	0.352	0.22	0.109031
MYC	4.48134e-33	0.302411	0.062	0.001	7.94408e-29
DDAH2	1.71562e-08	0.301751	0.194	0.085	0.000304128
SIRPG	7.33877e-42	0.301506	0.07	0	1.30094e-37
ASPH	1.53726e-14	0.301151	0.099	0.019	2.7251e-10
IFI44L	2.12567e-13	0.301066	0.066	0.01	3.76817e-09
SPECC1	7.94803e-10	0.300456	0.117	0.036	1.40895e-05
RASA1	3.5266e-09	0.300378	0.125	0.042	6.2516e-05
RPL22L1	1.52046e-06	0.29874	0.487	0.319	0.0269533
GPR155	5.49406e-18	0.298086	0.095	0.014	9.73932e-14
IL4R	3.29828e-08	0.297102	0.165	0.069	0.000584686
BEX4	1.97796e-07	0.296501	0.194	0.09	0.00350633
NACA	1.51997e-12	0.295928	0.993	0.977	2.69446e-08
TSPYL4	4.80863e-10	0.295138	0.168	0.062	8.52426e-06
NR4A2	4.18624e-07	0.294241	0.557	0.372	0.00742095
PPP1R9A	8.25466e-33	0.292362	0.077	0.003	1.4633e-28
FAU	1.79522e-16	0.292022	1	0.993	3.18238e-12
TRA2A	0.000329622	0.291718	0.418	0.307	1
HELB	4.44266e-11	0.291649	0.132	0.04	7.87551e-07
SPAG1	1.04685e-09	0.290296	0.125	0.04	1.85575e-05
PLCH2	3.82701e-16	0.290231	0.114	0.022	6.78414e-12
ANO9	1.81265e-39	0.289976	0.07	0	3.21329e-35
RELL1	1.09171e-09	0.287129	0.114	0.035	1.93527e-05
PMAIP1	0.0110103	0.287088	0.311	0.234	1
FAM65B	9.08353e-05	0.286848	0.557	0.42	1
FES	3.56242e-07	0.286676	0.223	0.112	0.00631511
LRRFIP1	2.17331e-05	0.28662	0.597	0.441	0.385263
DPH5	1.77865e-07	0.28644	0.11	0.04	0.00315301
DOCK10	1.49113e-05	0.285766	0.286	0.168	0.264332
PAICS	5.22075e-19	0.284533	0.106	0.017	9.25482e-15
AF213884.2	4.5898e-07	0.28297	0.154	0.067	0.00813634
ZBED4	2.68048e-11	0.281783	0.099	0.024	4.75169e-07
MT-CO3	3.5341e-12	0.280634	0.993	0.992	6.2649e-08
BCL3	2.84476e-10	0.280296	0.092	0.023	5.04291e-06
ACAP1	1.52769e-05	0.278403	0.604	0.432	0.270813
CMTM6	3.78287e-06	0.278183	0.513	0.348	0.0670589
ILF3-AS1	1.10733e-06	0.27766	0.304	0.173	0.0196296
EIF3J-AS1	4.60542e-08	0.277652	0.128	0.048	0.000816403
BAZ2B	1.86219e-07	0.276385	0.179	0.08	0.00330111
DUSP10	7.41785e-06	0.276196	0.179	0.091	0.131496
TRAPPC6A	1.0798e-06	0.275771	0.304	0.17	0.0191417
WHAMM	1.34396e-07	0.275092	0.242	0.121	0.00238243
STX17	4.02057e-08	0.274563	0.187	0.082	0.000712727
PIK3R1	7.61355e-05	0.274007	0.436	0.303	1
SLC25A45	1.084e-06	0.273838	0.194	0.095	0.0192161
MIR24-2	2.92968e-06	0.271977	0.692	0.51	0.0519344
MRPL14	6.02275e-06	0.271521	0.223	0.12	0.106765
N4BP2	6.92738e-08	0.270855	0.136	0.053	0.00122802
PLK2	1.26102e-16	0.268122	0.081	0.011	2.23541e-12
HAGHL	3.67648e-07	0.268025	0.117	0.045	0.00651729
BAG1	0.000142391	0.266341	0.201	0.118	1
QTRT1	5.95537e-07	0.265884	0.132	0.054	0.0105571
SVIL	1.17663e-08	0.265387	0.092	0.027	0.00020858
ANXA7	9.79125e-06	0.264948	0.33	0.201	0.17357
NBPF15	3.75169e-08	0.264061	0.114	0.039	0.000665062
DPEP2	3.8988e-06	0.263032	0.168	0.081	0.069114
DDX3Y	0.000160013	0.261842	0.242	0.152	1
PPP1R15B	5.03597e-06	0.261679	0.271	0.152	0.0892726
EGR1	2.83032e-07	0.261377	0.04	0.007	0.00501731
TRAF5	4.12361e-06	0.26082	0.147	0.068	0.0730992
ASTE1	5.54051e-06	0.260746	0.201	0.104	0.0982166
ARAP2	0.000321458	0.260318	0.3	0.202	1
MICAL2	5.17753e-15	0.260283	0.084	0.014	9.17822e-11
AHNAK	0.0254506	0.258936	0.879	0.849	1
CYTH3	5.81889e-11	0.256776	0.077	0.016	1.03151e-06
ZKSCAN1	0.000502045	0.254231	0.212	0.131	1
2022-09-06	3.58401e-05	0.2541	0.678	0.516	0.635337
SDCCAG8	1.06489e-07	0.254073	0.132	0.051	0.00188772
FLT3LG	0.00039068	0.253957	0.201	0.124	1
INF2	9.17566e-28	0.253051	0.077	0.004	1.62657e-23
SRGAP3	6.26584e-20	0.25248	0.048	0.002	1.11075e-15
PFDN5	2.22346e-06	0.251482	0.96	0.908	0.0394153
LST1	1.1213e-09	0.251371	0.062	0.012	1.98772e-05
SET	0.000145922	0.250275	0.549	0.398	1
DZIP3	3.17754e-11	0.250213	0.099	0.024	5.63283e-07
ATF4	6.32677e-05	0.250079	0.256	0.151	1
NAP1L1	2.41443e-05	0.250069	0.41	0.266	0.428006
UBQLN2	0.00130768	0.249237	0.242	0.162	1
ITGB2-AS1	0.000122842	0.249064	0.161	0.087	1
MID1IP1	8.26652e-10	0.247889	0.088	0.022	1.46541e-05
NARF	1.50751e-05	0.247663	0.3	0.178	0.267236
IPO11	9.44012e-10	0.247123	0.132	0.043	1.67345e-05
ZMIZ1	7.14152e-07	0.247097	0.139	0.059	0.0126598
MICAL3	9.5882e-14	0.246811	0.073	0.011	1.6997e-09
KLRC2	0.000327327	0.246606	0.154	0.086	1
TOE1	1.16237e-05	0.246174	0.106	0.045	0.206053
FHIT	2.34e-26	0.245959	0.084	0.006	4.14811e-22
AC003075.4	1.3488e-13	0.245443	0.051	0.005	2.39101e-09
HDAC11	2.70413e-15	0.244619	0.066	0.008	4.79361e-11
ATP5L	3.67035e-06	0.24455	0.897	0.815	0.0650643
PLIN3	5.39033e-06	0.24441	0.132	0.059	0.0955544
CD2AP	1.19559e-06	0.243757	0.132	0.056	0.0211942
BZW2	1.4726e-06	0.243592	0.139	0.06	0.0261048
RP6-99M1.2	1.37931e-10	0.2435	0.062	0.011	2.44511e-06
NT5DC1	6.12603e-07	0.242527	0.158	0.069	0.0108596
FAM102A	2.46551e-26	0.24196	0.07	0.003	4.37061e-22
TUBA1A	0.00413337	0.241792	0.744	0.634	1
FAM43A	2.96823e-05	0.241054	0.103	0.044	0.526177
CDCP1	3.04228e-31	0.240998	0.051	0	5.39305e-27
RAMP1	7.81171e-07	0.24063	0.165	0.074	0.0138478
RAB38	2.37017e-25	0.238912	0.055	0.002	4.2016e-21
SPINT2	1.14069e-16	0.238734	0.07	0.008	2.0221e-12
PNISR	7.74766e-06	0.238533	0.766	0.583	0.137343
EPB41L4A-AS1	3.19319e-06	0.238433	0.326	0.187	0.0566056
ZMYM2	5.75675e-05	0.238287	0.187	0.103	1
YBX3	4.60218e-29	0.237431	0.059	0.001	8.15829e-25
KIAA0319L	0.00036156	0.237331	0.136	0.073	1
MSRB3	7.05527e-25	0.237022	0.04	0	1.25069e-20
STAT5A	2.67925e-06	0.236327	0.114	0.046	0.0474951
PRCD	3.04228e-31	0.235944	0.051	0	5.39305e-27
ZC3H12A	2.03435e-06	0.234694	0.3	0.168	0.036063
TMEM147	0.000128194	0.234624	0.26	0.16	1
C14orf166	6.66015e-05	0.233732	0.473	0.323	1
NGFRAP1	7.17093e-20	0.233119	0.059	0.004	1.27119e-15
NR4A1	2.90847e-14	0.232819	0.088	0.016	5.15584e-10
AHI1	6.85367e-06	0.232618	0.128	0.056	0.121495
FAM46C	4.02799e-05	0.232185	0.26	0.153	0.714041
RP11-386I14.4	2.23907e-06	0.231652	0.081	0.027	0.0396919
MATK	0.00246887	0.231263	0.473	0.366	1
NINJ1	0.000217745	0.231101	0.187	0.108	1
PGRMC2	0.000187782	0.230948	0.084	0.037	1
TIE1	4.04902e-31	0.230626	0.062	0.001	7.1777e-27
SRSF5	0.000232456	0.230339	0.864	0.768	1
HLA-DMB	1.0083e-12	0.230322	0.077	0.014	1.78742e-08
TSTD1	4.01732e-05	0.230029	0.454	0.297	0.71215
IFITM10	1.95053e-16	0.229719	0.051	0.004	3.45771e-12
LINC00936	0.00260362	0.229641	0.212	0.142	1
TOMM7	5.06856e-05	0.228406	0.886	0.79	0.898503
HIP1	1.89487e-08	0.227805	0.099	0.03	0.000335903
SLC39A8	4.23772e-07	0.227294	0.103	0.037	0.00751221
MDN1	2.60157e-06	0.227063	0.15	0.068	0.046118
AF131217.1	2.13077e-07	0.227008	0.081	0.024	0.00377722
ZSCAN18	3.29637e-09	0.226931	0.11	0.034	5.84347e-05
LPGAT1	7.5513e-05	0.22662	0.154	0.08	1
MGRN1	4.44572e-06	0.226532	0.209	0.108	0.0788094
TRMT6	7.62057e-06	0.226365	0.099	0.039	0.13509
MPG	0.00100324	0.225649	0.344	0.239	1
OXA1L	0.000403111	0.225479	0.352	0.233	1
COX4I1	5.98449e-05	0.22523	0.971	0.909	1
MT-ND5	1.2939e-05	0.224878	0.974	0.937	0.229369
RP11-44N11.2	1.39658e-10	0.224371	0.077	0.016	2.47571e-06
ID1	5.34204e-07	0.224128	0.062	0.016	0.00946983
IRAK3	7.20023e-29	0.223866	0.055	0.001	1.27638e-24
RPS6KA5	1.74719e-05	0.22356	0.154	0.075	0.309725
ATXN7L3B	3.36577e-06	0.22286	0.352	0.207	0.0596651
SVIP	0.000406385	0.222688	0.143	0.078	1
NAMPT	7.15319e-06	0.22254	0.11	0.046	0.126805
ATHL1	5.42395e-08	0.222509	0.092	0.028	0.000961504
EIF3G	0.000112899	0.222097	0.799	0.716	1
GALNT6	4.36658e-05	0.221808	0.136	0.066	0.774063
MIR181A1HG	6.73373e-06	0.221749	0.121	0.052	0.119369
CHMP1B	6.85147e-06	0.221592	0.275	0.157	0.121456
NCF1	1.76598e-17	0.221488	0.073	0.008	3.13056e-13
KATNAL1	2.80007e-05	0.221173	0.077	0.029	0.496368
CDC14A	0.000716781	0.22092	0.092	0.045	1
NEK6	2.41699e-09	0.220505	0.088	0.023	4.28461e-05
OGT	0.0039397	0.220325	0.436	0.327	1
BCO2	7.34516e-29	0.220311	0.051	0	1.30208e-24
PHB2	0.000292293	0.219936	0.531	0.386	1
RIN3	0.00125196	0.219886	0.392	0.287	1
DNPH1	7.27629e-08	0.219661	0.099	0.032	0.00128987
SOCS1	1.10094e-10	0.219519	0.077	0.016	1.95163e-06
SLC25A38	0.000424713	0.21934	0.216	0.133	1
IFITM2	4.95154e-08	0.218657	0.985	0.96	0.00087776
GALE	1.90425e-09	0.218581	0.081	0.02	3.37566e-05
NAA16	0.000808587	0.218367	0.19	0.116	1
CIRBP	0.000187909	0.217866	0.919	0.821	1
RP11-553L6.2	0.00016473	0.217827	0.139	0.073	1
RP11-18H21.1	5.73729e-17	0.217488	0.066	0.007	1.01705e-12
RABGAP1L	0.000364878	0.217374	0.447	0.318	1
KLRC3	0.00234312	0.217128	0.429	0.317	1
RNF130	2.99224e-05	0.216728	0.172	0.09	0.530434
RPSAP58	0.000165805	0.216586	0.154	0.083	1
FAM105A	4.43114e-05	0.216534	0.154	0.079	0.785509
SMAD5	0.000284802	0.216362	0.176	0.101	1
LINC00657	0.0211865	0.216268	0.253	0.189	1
SLFN13	0.00101223	0.216252	0.11	0.059	1
RP11-326C3.12	2.46258e-27	0.216046	0.059	0.002	4.36542e-23
PLCL2	5.5309e-05	0.215591	0.114	0.053	0.980464
JUND	0.000226297	0.21557	0.348	0.23	1
STX16	8.95046e-06	0.214075	0.26	0.144	0.158665
RP11-96H19.1	7.81064e-13	0.21361	0.062	0.009	1.38459e-08
STAT1	0.0268995	0.213034	0.231	0.17	1
TNFSF10	6.86915e-05	0.212981	0.125	0.06	1
PABPN1	0.00275013	0.212884	0.234	0.157	1
TCTN1	2.16562e-11	0.212808	0.066	0.011	3.839e-07
SLC25A6	0.00109156	0.21262	0.806	0.748	1
WDR83OS	0.00025555	0.212535	0.714	0.568	1
CBX3	0.00361814	0.21249	0.256	0.179	1
MT-ND4L	1.08679e-06	0.21176	1	0.992	0.0192656
TRAF1	2.39109e-06	0.211601	0.092	0.033	0.0423869
E2F3	2.09527e-08	0.211024	0.088	0.025	0.000371429
CALCOCO2	0.00860751	0.210692	0.308	0.228	1
OGFRL1	3.43466e-05	0.210008	0.077	0.029	0.608863
PPP3CA	0.00016522	0.209977	0.168	0.093	1
TXNIP	0.00388607	0.209587	0.949	0.926	1
NSUN6	3.39126e-05	0.20952	0.084	0.034	0.601168
TMEM261	6.33719e-07	0.20887	0.179	0.082	0.0112339
UBXN10	8.10482e-12	0.208866	0.044	0.005	1.43674e-07
HSH2D	0.000486714	0.208812	0.388	0.268	1
JADE1	0.000497611	0.208715	0.201	0.122	1
AL592183.1	0.00141959	0.208519	0.33	0.234	1
PTDSS1	0.00183002	0.207684	0.297	0.206	1
LETMD1	0.000970512	0.206704	0.205	0.128	1
RBPJ	0.000100252	0.206426	0.143	0.073	1
RCAN3	2.4212e-24	0.204805	0.059	0.002	4.29206e-20
NOTCH2	0.00107181	0.203931	0.205	0.128	1
CTD-2020K17.1	5.71314e-09	0.203914	0.059	0.012	0.000101277
LINC00528	2.28717e-06	0.203903	0.088	0.031	0.0405446
NFKB1	1.35736e-08	0.203736	0.092	0.027	0.00024062
DDT	0.000586866	0.201319	0.348	0.237	1
CD3E	1.49495e-15	0.200921	0.667	0.326	2.65009e-11
ATF5	1.18089e-05	0.200796	0.092	0.035	0.209337
SLFN5	0.000635976	0.200773	0.407	0.285	1
YME1L1	0.00561004	0.20075	0.443	0.342	1
SLC35D1	6.76971e-06	0.200385	0.081	0.029	0.120007
R3HDM4	5.68004e-05	0.200067	0.165	0.086	1
STAP1	3.67002e-12	0.19994	0.07	0.012	6.50584e-08
CYSLTR1	1.66047e-07	0.199843	0.088	0.027	0.00294351
PARP8	0.000227547	0.199346	0.582	0.434	1
PPP1R2	0.0131976	0.198876	0.432	0.336	1
MFNG	0.00450893	0.198727	0.399	0.293	1
MOB3A	0.00187607	0.198617	0.315	0.217	1
EFCAB4B	8.90056e-05	0.198481	0.168	0.09	1
PHF1	0.00379518	0.198196	0.238	0.163	1
KIAA1033	3.17185e-05	0.197387	0.147	0.071	0.562274
TMEM63A	3.45703e-06	0.196831	0.128	0.055	0.0612828
ATP6V0C	0.00330105	0.196802	0.678	0.565	1
GRAMD1A	1.26611e-08	0.196045	0.095	0.028	0.000224443
AGK	0.0014615	0.195923	0.187	0.116	1
MBOAT7	6.00608e-06	0.195603	0.081	0.029	0.10647
ZNF836	2.59108e-06	0.195451	0.139	0.061	0.0459321
TTC7A	9.92799e-06	0.195231	0.077	0.027	0.175993
WARS2	0.000255194	0.195116	0.106	0.051	1
ELL2	0.000111413	0.194969	0.084	0.035	1
SF1	0.00364635	0.194763	0.718	0.608	1
WDR86	6.26584e-20	0.194537	0.048	0.002	1.11075e-15
WDFY2	0.000135472	0.193645	0.125	0.062	1
CTSA	0.00528711	0.193449	0.275	0.192	1
XXcos-LUCA11.4	0.000246071	0.19336	0.055	0.02	1
EEF1D	3.07877e-05	0.193009	0.974	0.936	0.545773
SYNCRIP	0.00416978	0.192874	0.231	0.159	1
SRRM2	0.00383297	0.192732	0.462	0.352	1
ALDH3B1	5.33093e-27	0.192633	0.044	0	9.45013e-23
TMEM164	2.9461e-09	0.192549	0.066	0.014	5.22256e-05
DIS3L2	0.000254239	0.192485	0.136	0.071	1
SEC14L1	7.34601e-05	0.192436	0.231	0.133	1
RP11-488L18.8	0.000365565	0.191835	0.278	0.178	1
GPX1	0.0024786	0.191388	0.15	0.091	1
H2AFJ	0.000858504	0.191077	0.242	0.154	1
ADORA2A	3.81664e-16	0.191047	0.04	0.002	6.76575e-12
C2CD5	7.31744e-05	0.190795	0.092	0.039	1
2022-09-02	0.00208547	0.190522	0.462	0.345	1
KDM6B	0.00022779	0.190177	0.103	0.049	1
KIF9	0.000229241	0.190007	0.103	0.049	1
TNFAIP8L1	9.31788e-07	0.189534	0.081	0.026	0.0165178
RBMS1	0.00119154	0.189447	0.242	0.156	1
CLSTN3	0.00137474	0.18903	0.253	0.168	1
ACOT7	3.01416e-07	0.188871	0.092	0.03	0.0053432
GTF2B	0.00574015	0.188616	0.264	0.185	1
ARHGAP31	5.04691e-08	0.188408	0.077	0.021	0.000894665
SLC17A9	2.68223e-09	0.188245	0.051	0.009	4.75478e-05
DST	5.2109e-10	0.187684	0.048	0.007	9.23735e-06
NHP2	0.000441356	0.187566	0.348	0.232	1
ETFB	9.0275e-05	0.187352	0.201	0.113	1
RCSD1	0.00396554	0.187255	0.443	0.341	1
PNN	0.000668214	0.18722	0.498	0.365	1
PDZD8	8.70905e-05	0.187207	0.114	0.053	1
PI16	7.05527e-25	0.187172	0.04	0	1.25069e-20
LYRM2	0.000697243	0.187145	0.278	0.181	1
C11orf31	0.000389301	0.187022	0.524	0.387	1
AKT3	0.000116887	0.18679	0.114	0.054	1
STAM	5.66699e-05	0.18672	0.132	0.064	1
ADI1	0.000134049	0.186581	0.205	0.118	1
IARS	0.00553478	0.186503	0.161	0.102	1
PTP4A1	0.00115007	0.186155	0.315	0.215	1
UROS	5.37993e-05	0.185898	0.212	0.118	0.953699
ATP1B1	3.15068e-13	0.18585	0.037	0.002	5.58521e-09
HIVEP1	4.07685e-07	0.185759	0.081	0.025	0.00722702
UNC93B1	1.96832e-06	0.185501	0.066	0.019	0.0348924
NAF1	1.35028e-05	0.185354	0.092	0.036	0.239364
TRA2B	0.00713803	0.185318	0.465	0.369	1
HNRNPA0	0.00492118	0.185057	0.714	0.594	1
NDUFB5	0.000273171	0.184388	0.187	0.106	1
MZF1	0.000152151	0.184306	0.114	0.055	1
FBXL15	0.00358675	0.183142	0.136	0.082	1
DMKN	2.3609e-07	0.1829	0.07	0.019	0.00418516
IMMP2L	3.14809e-10	0.182522	0.081	0.018	5.58061e-06
USP10	0.000555599	0.182495	0.194	0.117	1
ECHS1	0.000535921	0.182317	0.22	0.135	1
NLRC5	0.0149142	0.18186	0.19	0.132	1
NOB1	0.0044364	0.181661	0.158	0.099	1
OFD1	0.00171783	0.181053	0.33	0.225	1
HIST2H2AA3	0.000102984	0.181036	0.11	0.051	1
PDCD11	7.80194e-06	0.180533	0.084	0.031	0.138305
SNORD3A	0.000321219	0.180285	0.212	0.128	1
DNMT3A	4.12825e-06	0.17992	0.077	0.026	0.0731815
PSMG4	0.000131686	0.179832	0.132	0.066	1
NR4A3	0.000279222	0.179646	0.077	0.033	1
GPR97	7.04637e-22	0.179562	0.059	0.003	1.24911e-17
SFPQ	0.0105798	0.1794	0.337	0.256	1
ZNF296	1.65391e-05	0.179228	0.059	0.018	0.293189
AIMP1	0.0034907	0.179052	0.245	0.166	1
ATP2B1	0.00116992	0.178844	0.22	0.139	1
ZNF326	0.00270408	0.178667	0.183	0.116	1
SPRY1	2.90076e-18	0.17816	0.051	0.003	5.14218e-14
MUM1	0.00010836	0.178086	0.103	0.047	1
APEX2	2.94367e-05	0.177908	0.103	0.044	0.521825
TTC3	0.000727991	0.177906	0.293	0.192	1
RRP12	0.000144719	0.177881	0.154	0.081	1
CLPP	0.00371112	0.177087	0.267	0.184	1
FASTKD2	0.00122182	0.177054	0.147	0.084	1
PRKCD	0.000360863	0.176628	0.07	0.029	1
C19orf48	3.10454e-05	0.176424	0.121	0.055	0.550341
LGALS3BP	5.76861e-20	0.176415	0.048	0.002	1.0226e-15
RBM12	0.000164105	0.175626	0.099	0.046	1
CLNK	7.05527e-25	0.175579	0.04	0	1.25069e-20
UBE2J1	0.000864376	0.175167	0.289	0.189	1
ACSS1	0.000232288	0.174864	0.121	0.061	1
ELK3	0.000564036	0.174812	0.084	0.039	1
ZHX2	3.95383e-05	0.17446	0.125	0.058	0.700896
SSSCA1	0.00210532	0.174389	0.242	0.16	1
ISOC1	0.000966834	0.173725	0.136	0.075	1
ASL	0.000469524	0.173016	0.187	0.11	1
ERAP1	0.00753694	0.172826	0.223	0.156	1
RGL2	5.00469e-05	0.172543	0.114	0.051	0.887181
SNX10	0.00223139	0.172444	0.106	0.059	1
GNG10	0.0134131	0.172197	0.158	0.106	1
NIFK	4.00243e-06	0.171554	0.201	0.101	0.070951
ZNF324	0.00124366	0.170857	0.095	0.049	1
TRMT1	0.000190748	0.170818	0.103	0.048	1
PIKFYVE	0.0136523	0.170803	0.117	0.074	1
MAPK8IP1	3.35664e-09	0.170529	0.033	0.003	5.95032e-05
PRPS1	0.0042379	0.170444	0.209	0.138	1
LINC00996	2.02302e-08	0.170361	0.044	0.007	0.000358621
FAM129A	0.00410333	0.170244	0.22	0.149	1
DFNB31	2.44815e-12	0.169983	0.051	0.006	4.33983e-08
SSU72	0.0166035	0.169475	0.264	0.194	1
HIST2H2AC	2.10678e-05	0.169335	0.117	0.051	0.37347
RP11-299J3.8	1.0308e-05	0.168608	0.07	0.023	0.182731
CBLB	0.0297869	0.168577	0.418	0.338	1
CAMK2G	0.00954168	0.168501	0.198	0.133	1
RUFY3	0.000139956	0.16826	0.048	0.015	1
MCEE	4.19907e-06	0.167935	0.07	0.022	0.0744369
STYK1	4.06725e-16	0.167653	0.04	0.002	7.21002e-12
LIMS1	0.000231862	0.167565	0.161	0.088	1
MGAT5	6.62929e-06	0.167367	0.062	0.019	0.117517
RAB3IP	3.42886e-07	0.167278	0.059	0.014	0.00607833
TAF1D	0.00952672	0.167236	0.337	0.25	1
RPS6KA3	0.00017449	0.166653	0.139	0.072	1
DPYSL2	1.62028e-05	0.166172	0.088	0.034	0.287227
LSR	2.35462e-19	0.166011	0.044	0.002	4.17403e-15
PEBP1	0.00569303	0.165599	0.44	0.324	1
TMEM18	0.0167441	0.165568	0.11	0.07	1
PNRC1	0.0304633	0.165375	0.524	0.446	1
STK17B	0.0407463	0.164899	0.571	0.486	1
TUBA4A	0.00175141	0.164738	0.33	0.232	1
GAS7	0.00358177	0.1645	0.143	0.087	1
TFG	0.00161132	0.164262	0.143	0.083	1
NR1H2	0.00151146	0.16416	0.275	0.182	1
GK	0.000391074	0.164055	0.044	0.014	1
DALRD3	0.0260377	0.163869	0.11	0.072	1
DGKE	0.00124213	0.163658	0.095	0.048	1
TACC3	5.29558e-06	0.163655	0.055	0.015	0.0938748
JAK2	2.73837e-05	0.163646	0.084	0.033	0.485431
CCDC41	0.000264211	0.163547	0.062	0.024	1
KLF4	1.43966e-11	0.163407	0.04	0.004	2.55209e-07
TMC8	0.00606454	0.16337	0.403	0.3	1
RAB31	1.84807e-16	0.163067	0.033	0.001	3.27607e-12
AQP3	0.00026085	0.163016	0.044	0.014	1
SIPA1L1	0.000284411	0.162825	0.095	0.044	1
SWAP70	8.58417e-07	0.162822	0.073	0.022	0.0152172
SIRT3	3.37355e-05	0.162822	0.092	0.037	0.59803
MMADHC	0.00202849	0.162609	0.286	0.193	1
COQ7	7.75982e-05	0.162465	0.132	0.064	1
NOD2	4.04505e-13	0.162409	0.04	0.003	7.17065e-09
PABPC4	0.000359086	0.161985	0.106	0.052	1
VPS51	0.00151742	0.161879	0.37	0.255	1
PDDC1	0.000179906	0.161625	0.092	0.041	1
METTL17	0.00634171	0.161601	0.143	0.089	1
H2AFY	0.0103266	0.161599	0.238	0.168	1
CCR1	5.4426e-15	0.161555	0.04	0.002	9.64809e-11
CDK6	0.00210779	0.16083	0.139	0.083	1
S100PBP	0.000387878	0.160684	0.15	0.082	1
PCMTD2	0.000148371	0.160148	0.168	0.091	1
RGS16	7.48336e-08	0.160067	0.055	0.012	0.00132658
SUOX	8.06497e-11	0.160034	0.051	0.007	1.42968e-06
DXO	0.000297203	0.15994	0.125	0.064	1
DOCK8	0.00361434	0.159908	0.366	0.262	1
LRCH1	0.00394437	0.159876	0.095	0.052	1
TSPO	0.00293275	0.159787	0.59	0.452	1
RP1-244F24.1	1.98368e-20	0.159373	0.037	0	3.51647e-16
CD70	1.23561e-09	0.15935	0.051	0.008	2.19036e-05
EEPD1	1.68772e-18	0.159276	0.037	0.001	2.99182e-14
QKI	0.000442565	0.158984	0.125	0.065	1
PHKB	0.0039215	0.158271	0.125	0.073	1
CCDC86	0.000126863	0.158069	0.081	0.033	1
CECR5	0.00552987	0.157734	0.073	0.038	1
KLHL26	2.74247e-06	0.15749	0.048	0.011	0.0486157
HOOK2	0.0190749	0.15747	0.172	0.119	1
RASGEF1B	8.02309e-06	0.157442	0.077	0.027	0.142225
CTD-2517O10.6	2.30455e-06	0.157162	0.04	0.008	0.0408528
ITGAM	0.013089	0.156976	0.484	0.373	1
PRMT7	0.00507066	0.156805	0.106	0.061	1
ZBTB43	0.0037348	0.156671	0.136	0.082	1
TMEM177	3.33271e-06	0.156489	0.037	0.007	0.059079
RPS6KA2	2.5852e-21	0.156222	0.048	0.002	4.58279e-17
CCDC50	3.17601e-07	0.156062	0.051	0.011	0.00563012
AC016629.8	9.65258e-07	0.155844	0.066	0.019	0.0171111
C20orf112	0.00190392	0.15581	0.084	0.042	1
MRFAP1	0.00677197	0.155727	0.319	0.23	1
CSPP1	0.000174541	0.15569	0.117	0.057	1
JPX	0.00135307	0.155684	0.179	0.109	1
PRDM8	6.75745e-14	0.155247	0.044	0.003	1.19789e-09
MTHFS	0.000737581	0.155121	0.136	0.074	1
SLC25A13	0.000485796	0.155101	0.11	0.056	1
TMEM243	0.00176864	0.154974	0.33	0.223	1
AC092580.4	0.00692156	0.154706	0.121	0.073	1
ZRANB2	0.00476118	0.15451	0.366	0.264	1
NBEAL1	0.00042534	0.154478	0.161	0.09	1
DDX50	0.000346988	0.154392	0.267	0.167	1
CCNJL	0.000945299	0.154159	0.044	0.016	1
USP53	0.000438252	0.154049	0.07	0.029	1
ZNF692	1.55126e-05	0.15392	0.092	0.036	0.274991
ZNF714	8.62785e-06	0.153755	0.07	0.023	0.152946
PURB	0.00479987	0.153736	0.055	0.026	1
CDK9	0.00066121	0.153615	0.143	0.079	1
TSPAN2	0.00133387	0.15352	0.238	0.152	1
NCALD	0.00781835	0.153433	0.223	0.154	1
CDKN2D	0.0178159	0.153013	0.253	0.186	1
EFCAB2	4.11545e-05	0.152753	0.099	0.042	0.729546
CCDC59	0.00612873	0.152734	0.348	0.256	1
RLF	0.000209125	0.152637	0.205	0.117	1
CPNE1	0.0142463	0.152529	0.374	0.284	1
STAMBPL1	0.000118956	0.152241	0.081	0.033	1
FABP5	0.000100997	0.152193	0.081	0.033	1
GUCY1A3	1.35835e-15	0.152099	0.048	0.003	2.40795e-11
EPHX1	1.7273e-15	0.151785	0.037	0.002	3.06199e-11
BST2	0.0392233	0.151747	0.586	0.51	1
UST	5.76991e-08	0.151606	0.051	0.01	0.00102283
STAG2	0.0105521	0.151583	0.231	0.163	1
MED21	0.0100283	0.15155	0.165	0.111	1
MTM1	9.42025e-07	0.15148	0.051	0.012	0.0166993
NHLRC3	0.00765744	0.151429	0.158	0.101	1
TTC19	0.00338942	0.151223	0.117	0.068	1
ZNF574	0.00595711	0.150455	0.121	0.073	1
ABHD15	5.42611e-05	0.150403	0.084	0.034	0.961887
AL592284.1	0.00102714	0.150312	0.245	0.159	1
SERTAD2	0.0139996	0.15028	0.183	0.126	1
SYK	0.000278654	0.149803	0.245	0.147	1
NFIC	0.00218797	0.149715	0.11	0.06	1
KIAA1147	0.00014932	0.149457	0.048	0.015	1
NDUFS8	0.00369952	0.149322	0.458	0.332	1
KDM5B	0.00093068	0.148951	0.172	0.101	1
EFHC2	2.0956e-07	0.148821	0.044	0.008	0.00371487
WSB1	0.0151376	0.148256	0.447	0.349	1
CUL1	0.0125174	0.148077	0.201	0.139	1
WDR33	0.0032298	0.147889	0.264	0.179	1
TTC17	0.00346094	0.147678	0.344	0.245	1
COX7C	0.0227353	0.147476	0.832	0.744	1
CLK4	0.00302741	0.147108	0.136	0.08	1
SNAP29	0.00821699	0.147023	0.201	0.136	1
NAA25	0.000461425	0.146921	0.07	0.029	1
C9orf9	0.000148431	0.14685	0.037	0.01	1
MAVS	0.00429136	0.146579	0.073	0.037	1
WDSUB1	0.00081256	0.146551	0.136	0.074	1
SLC38A1	0.00106333	0.145777	0.498	0.357	1
TMEM135	0.000121922	0.14569	0.106	0.049	1
UTP6	0.00778922	0.14562	0.081	0.044	1
NELFCD	0.0112128	0.145564	0.209	0.143	1
OSM	3.56363e-11	0.145539	0.044	0.005	6.31724e-07
ZNF10	0.000126865	0.145319	0.073	0.029	1
TP53BP1	0.00930015	0.14509	0.114	0.069	1
SPATA6	5.49087e-14	0.144888	0.04	0.003	9.73367e-10
IRS2	5.59196e-06	0.144849	0.084	0.03	0.0991286
ICAM3	0.0054273	0.144796	0.7	0.575	1
TMEM38B	0.00150873	0.144539	0.077	0.037	1
MICU3	1.77368e-09	0.144496	0.037	0.004	3.1442e-05
PAQR6	5.46749e-15	0.144218	0.04	0.002	9.69221e-11
AIG1	0.0015836	0.144199	0.059	0.025	1
FAM76B	0.00385096	0.143984	0.095	0.052	1
USPL1	0.00198592	0.143941	0.128	0.072	1
2022-03-05	0.00230217	0.143691	0.172	0.105	1
METTL12	3.60719e-05	0.143545	0.081	0.031	0.639447
FKBP1A	0.00335392	0.14352	0.407	0.295	1
CTC-250I14.6	0.00407748	0.143497	0.059	0.027	1
C19orf77	7.26729e-17	0.143487	0.037	0.001	1.28827e-12
SETD5-AS1	0.000479893	0.143443	0.19	0.111	1
MPST	0.00284532	0.1433	0.183	0.113	1
IRF8	0.000980817	0.143285	0.103	0.052	1
CCDC57	0.0010347	0.142607	0.158	0.091	1
CEP68	0.00116901	0.142482	0.07	0.031	1
CLNS1A	0.00463372	0.142461	0.278	0.194	1
H1FX	0.00338441	0.142368	0.117	0.067	1
SH3D21	2.79223e-12	0.142075	0.037	0.003	4.94978e-08
B3GNT2	0.00541022	0.141591	0.128	0.077	1
TCEAL4	3.75783e-07	0.141435	0.055	0.013	0.00666151
RP11-356I2.4	0.00112184	0.141113	0.092	0.045	1
CA5B	0.0109658	0.141028	0.392	0.298	1
RALA	0.00265249	0.140784	0.19	0.119	1
TWISTNB	0.00147609	0.140515	0.187	0.114	1
NUDT4	0.00221363	0.140318	0.106	0.058	1
KIAA1429	0.00238477	0.140275	0.125	0.071	1
TRIM27	0.0330185	0.140124	0.136	0.094	1
SIK3	0.00102779	0.139935	0.055	0.022	1
PCMTD1	0.00172905	0.139821	0.297	0.204	1
ALG12	0.0024264	0.139587	0.143	0.085	1
USP47	0.0189786	0.139574	0.253	0.189	1
PTPN2	0.0151206	0.139457	0.326	0.243	1
RNF138	0.00307575	0.139371	0.187	0.117	1
DIP2B	0.000332889	0.139334	0.103	0.05	1
DENND4A	0.0102887	0.13903	0.143	0.092	1
ZFAND1	0.002202	0.138775	0.136	0.079	1
PCAT6	1.26971e-10	0.1384	0.033	0.003	2.25081e-06
ITGA4	0.0193854	0.138372	0.564	0.469	1
NMT2	0.00430868	0.138077	0.103	0.057	1
CD33	9.34355e-23	0.137983	0.037	0	1.65633e-18
DENND5A	7.02791e-19	0.137734	0.04	0.001	1.24584e-14
GPN3	0.00188164	0.137718	0.073	0.035	1
RFK	0.0201926	0.137136	0.073	0.042	1
C4orf32	1.03702e-10	0.137111	0.037	0.003	1.83832e-06
SLC4A8	0.000795129	0.136923	0.048	0.018	1
ITPR1	0.000429753	0.13679	0.143	0.077	1
SH2D3A	1.20695e-05	0.136777	0.048	0.013	0.213955
ITFG2	0.00178703	0.136769	0.227	0.145	1
PCBP2	0.00831516	0.136758	0.791	0.669	1
CHMP2B	0.00170215	0.136602	0.183	0.111	1
ZBTB10	0.011525	0.136508	0.099	0.058	1
ERCC1	0.00641299	0.136475	0.183	0.12	1
RIC8B	0.0145407	0.136418	0.066	0.036	1
GEM	3.00796e-14	0.136326	0.037	0.002	5.33222e-10
RPGR	0.0032098	0.136252	0.051	0.022	1
TCF4	4.18304e-06	0.136138	0.051	0.013	0.0741527
IPO7	0.0135567	0.136081	0.143	0.093	1
RP13-1032I1.7	0.0264534	0.13604	0.092	0.057	1
MEF2C	0.000111406	0.135953	0.059	0.021	1
STARD9	0.0437526	0.135465	0.059	0.035	1
TP53INP1	0.000181236	0.135458	0.07	0.027	1
DCLRE1B	0.000265948	0.135401	0.048	0.016	1
EAF2	8.33599e-05	0.135302	0.051	0.016	1
EREG	2.95732e-14	0.135275	0.022	0	5.24244e-10
CUTA	0.0208437	0.135112	0.575	0.486	1
FBXL12	0.00561663	0.135111	0.136	0.083	1
HIBADH	0.000590236	0.134923	0.099	0.048	1
NT5C	0.00522274	0.134863	0.322	0.229	1
BRD1	0.000278052	0.134835	0.07	0.028	1
WTAP	0.00369233	0.134689	0.286	0.198	1
LYRM4	0.00103034	0.13457	0.092	0.045	1
CHPT1	1.71236e-06	0.134211	0.037	0.007	0.030355
KPNA4	0.00063201	0.134032	0.201	0.119	1
MRPL45	0.000237632	0.134007	0.095	0.043	1
HLA-DRB1	0.000573663	0.133946	0.473	0.346	1
SLC1A5	0.00440373	0.133918	0.084	0.045	1
PPAPDC1B	0.000649007	0.133913	0.095	0.046	1
RP11-349A22.5	0.000516959	0.13371	0.242	0.148	1
PBX1	3.10444e-16	0.1337	0.029	0	5.50324e-12
CDK5RAP3	0.0109641	0.133571	0.289	0.207	1
AP1G2	0.00808821	0.133391	0.205	0.138	1
SLMAP	0.0367066	0.133318	0.136	0.093	1
GCNT1	0.0207796	0.133291	0.062	0.034	1
TNFRSF10A	2.00382e-10	0.133108	0.048	0.006	3.55218e-06
DMXL1	0.0104048	0.133082	0.088	0.05	1
HIVEP2	0.00042916	0.13304	0.062	0.025	1
C15orf61	0.00564453	0.133039	0.158	0.1	1
PEAK1	0.0298303	0.132915	0.095	0.061	1
TRIB2	0.000258224	0.132652	0.106	0.051	1
PTK2	2.51607e-18	0.13259	0.033	0	4.46024e-14
KTN1	0.010718	0.132579	0.319	0.232	1
SLC2A11	0.0005168	0.132335	0.066	0.027	1
ZMAT1	8.49494e-05	0.132062	0.062	0.022	1
RBFA	0.00906416	0.132005	0.073	0.04	1
ZNF791	0.00917126	0.131495	0.154	0.099	1
SACM1L	0.00749604	0.131466	0.183	0.121	1
NREP	3.90657e-09	0.131393	0.022	0.001	6.92517e-05
LEPROTL1	0.0270285	0.131383	0.344	0.27	1
PDCD4-AS1	0.00073522	0.131309	0.07	0.03	1
RP11-51J9.5	0.0070632	0.13109	0.147	0.091	1
CYFIP1	6.3836e-09	0.130749	0.037	0.005	0.000113162
MADD	0.00423274	0.130588	0.253	0.172	1
LINC00969	0.00452162	0.13034	0.267	0.182	1
C9orf156	0.0105216	0.130251	0.099	0.058	1
TNFSF11	6.98573e-15	0.130238	0.033	0.001	1.23836e-10
TRABD2A	5.39315e-15	0.130109	0.04	0.002	9.56043e-11
PLXNA4	6.06678e-07	0.13	0.04	0.008	0.0107546
DYNLL2	0.0199835	0.12995	0.084	0.05	1
OTUD5	0.00183874	0.129683	0.106	0.057	1
CD226	0.00498985	0.129659	0.245	0.167	1
HADHB	0.00548589	0.129586	0.19	0.124	1
CASK	2.89635e-14	0.129449	0.037	0.002	5.13436e-10
PAG1	0.00457167	0.12923	0.103	0.058	1
RNASEH1-AS1	5.2606e-05	0.128948	0.059	0.019	0.932547
LATS2	0.00107166	0.128764	0.084	0.04	1
METTL16	0.0200668	0.128752	0.114	0.073	1
RP5-1073O3.7	0.000470754	0.128633	0.037	0.011	1
ABI2	0.000514479	0.128526	0.103	0.05	1
FUCA2	0.00228808	0.128501	0.132	0.075	1
MAPKAPK2	0.00435447	0.128298	0.099	0.055	1
SPAG16	0.000371585	0.127821	0.048	0.016	1
PDE4A	0.00172946	0.127743	0.095	0.049	1
ST7L	0.0077468	0.127303	0.062	0.031	1
SLC25A30	2.43954e-06	0.127078	0.04	0.008	0.0432458
RP11-611D20.2	2.31094e-05	0.127015	0.04	0.01	0.40966
TMEM241	0.000827063	0.126858	0.055	0.022	1
IFITM1	0.0136486	0.12678	0.996	0.982	1
TMEM220	7.52653e-06	0.12677	0.048	0.012	0.133423
ZNF134	0.0092002	0.12668	0.081	0.045	1
ZBTB2	0.00731835	0.126478	0.088	0.049	1
ANKRD42	0.00070034	0.126311	0.055	0.021	1
REL	0.0164108	0.126168	0.549	0.445	1
SERPINE2	4.63805e-07	0.126135	0.044	0.009	0.00822188
TNFSF9	7.30347e-10	0.126122	0.033	0.003	1.29469e-05
ARHGEF40	4.07032e-07	0.125874	0.033	0.005	0.00721545
SUV420H1	0.00210756	0.125729	0.121	0.068	1
NAP1L4	0.00945003	0.125691	0.315	0.23	1
PCGF3	0.00815392	0.125523	0.073	0.039	1
MAPKAPK3	0.00306821	0.125499	0.179	0.112	1
TBP	0.00229878	0.125494	0.143	0.084	1
ATF7IP2	0.00229595	0.125015	0.106	0.057	1
ZMYM1	0.0232001	0.124844	0.062	0.035	1
SH3YL1	0.00916819	0.124625	0.092	0.052	1
EIF1AY	0.0324456	0.124476	0.095	0.061	1
ELK1	0.0143985	0.124356	0.062	0.033	1
FBLN5	1.08659e-10	0.124307	0.037	0.003	1.92621e-06
BZRAP1-AS1	0.000639083	0.123878	0.147	0.08	1
BAD	0.0177451	0.123825	0.158	0.106	1
LINC00426	0.000614313	0.123766	0.077	0.034	1
RNF145	0.0463604	0.123737	0.106	0.072	1
ALDH16A1	0.000531242	0.123504	0.15	0.083	1
HIAT1	0.0113575	0.123486	0.198	0.136	1
2022-03-03	0.00183561	0.123484	0.081	0.039	1
PLCG2	0.0382348	0.12299	0.19	0.142	1
C1RL	0.0068685	0.122975	0.092	0.051	1
ZZZ3	0.00686145	0.122882	0.139	0.086	1
UBA6	0.0198299	0.122814	0.121	0.079	1
UBASH3B	0.000159235	0.122621	0.059	0.021	1
GADD45B	0.00363975	0.122544	0.421	0.316	1
PAWR	1.23925e-20	0.122526	0.033	0	2.19681e-16
FAM135A	0.000100403	0.12249	0.037	0.01	1
KIAA1328	0.0305316	0.122104	0.077	0.046	1
TMUB2	0.0390696	0.121931	0.158	0.113	1
ZNF217	0.00400581	0.121884	0.158	0.098	1
HIST2H2AB	0.017954	0.121883	0.055	0.029	1
EXOC1	0.0471975	0.121649	0.084	0.055	1
DEGS1	0.00115595	0.121482	0.176	0.104	1
SLC38A2	0.00311245	0.12126	0.286	0.193	1
SLC30A7	0.0292716	0.120874	0.158	0.108	1
SCRN1	0.00191027	0.120657	0.051	0.021	1
PRPF38A	0.015365	0.120394	0.212	0.149	1
CACNB1	2.58598e-06	0.120281	0.055	0.014	0.0458417
TIMM13	0.00638178	0.120202	0.245	0.168	1
HSPA14	0.025155	0.119698	0.154	0.104	1
ZNF101	0.0280181	0.119663	0.062	0.035	1
LILRA2	9.34355e-23	0.119564	0.037	0	1.65633e-18
KRI1	0.0329812	0.119518	0.161	0.115	1
YLPM1	0.0140956	0.119486	0.194	0.133	1
DYNC2H1	0.0005799	0.119478	0.055	0.021	1
RNF24	9.2053e-06	0.119436	0.066	0.021	0.163182
DHRSX	0.00491988	0.119118	0.095	0.053	1
ESF1	0.0204172	0.118845	0.114	0.072	1
VANGL1	0.00510013	0.118709	0.07	0.035	1
HMGCS1	0.00252152	0.118574	0.139	0.082	1
RAB33B	0.00483932	0.118547	0.051	0.023	1
NEK4	0.0308548	0.118535	0.048	0.025	1
ELMSAN1	0.0350413	0.118445	0.125	0.086	1
GPX4	0.0116752	0.118333	0.527	0.421	1
NFE2L2	0.0110256	0.118144	0.187	0.127	1
SFT2D3	1.41848e-10	0.118107	0.044	0.005	2.51453e-06
RALGPS2	0.000532641	0.118025	0.04	0.013	1
GALT	0.00222414	0.118024	0.143	0.083	1
RNU11	1.63594e-07	0.118018	0.048	0.01	0.00290003
CTBS	0.00423634	0.11775	0.154	0.094	1
C17orf89	0.0168743	0.117681	0.165	0.112	1
SMYD2	0.0121195	0.117503	0.103	0.061	1
ALKBH7	0.0230073	0.117351	0.297	0.218	1
NDUFS4	0.00508638	0.117281	0.165	0.104	1
EBPL	0.00295757	0.117149	0.081	0.041	1
GOLGA8B	0.00955437	0.117008	0.103	0.061	1
TBCK	0.000643755	0.116884	0.132	0.071	1
PRCP	0.0228527	0.11664	0.187	0.13	1
RP3-486I3.7	1.03729e-06	0.116575	0.029	0.004	0.0183881
RP11-37B2.1	0.0219511	0.116551	0.04	0.019	1
GPR82	1.93819e-12	0.116465	0.033	0.002	3.43583e-08
PACSIN2	0.00100091	0.116446	0.117	0.062	1
MRRF	0.00255023	0.116169	0.073	0.035	1
APP	1.05102e-06	0.116021	0.059	0.015	0.0186314
MPP6	0.00237601	0.115699	0.033	0.011	1
PIK3R6	6.25115e-13	0.115573	0.029	0.001	1.10814e-08
KLHL9	0.00607632	0.115496	0.136	0.083	1
AL645728.1	0.000394086	0.11545	0.044	0.014	1
2022-03-08	0.00186165	0.115434	0.077	0.037	1
UBE2S	0.00287916	0.115371	0.07	0.034	1
CTD-2213F21.3	5.54856e-09	0.115121	0.029	0.003	9.83593e-05
CXorf21	3.77504e-07	0.115	0.037	0.006	0.00669201
DAPP1	2.25996e-08	0.114855	0.044	0.007	0.000400623
SPTSSA	0.023744	0.114539	0.099	0.062	1
MAPRE3	0.00502833	0.114494	0.044	0.018	1
ARL16	0.00341975	0.114416	0.165	0.101	1
ERMP1	0.00341916	0.114374	0.051	0.022	1
PHACTR2	0.00542332	0.114291	0.062	0.03	1
SOCS6	6.48314e-06	0.114232	0.029	0.005	0.114927
NBPF10	0.0484509	0.113991	0.081	0.051	1
TAF4B	3.36525e-13	0.113727	0.037	0.002	5.96558e-09
TMEM42	0.0113748	0.113705	0.084	0.048	1
NFE2L3	5.16125e-11	0.11364	0.026	0.001	9.14936e-07
ICT1	0.00653583	0.113608	0.114	0.067	1
ARMC5	0.000163314	0.113597	0.055	0.019	1
TAF9B	0.000117178	0.113535	0.048	0.015	1
PRKRA	0.00509571	0.113503	0.117	0.068	1
LENG8-AS1	0.00905224	0.11328	0.048	0.022	1
TIMM9	0.00916098	0.112999	0.121	0.074	1
RP11-421L21.3	1.32078e-06	0.112999	0.04	0.008	0.0234134
MLXIP	0.00289227	0.112827	0.073	0.036	1
CD200R1	6.21854e-13	0.112797	0.029	0.001	1.10236e-08
RP11-489E7.4	0.0147415	0.112792	0.055	0.028	1
FZD6	2.11508e-12	0.112633	0.026	0.001	3.7494e-08
SFI1	0.0010383	0.112632	0.172	0.099	1
EIF2AK2	0.0428714	0.112373	0.209	0.154	1
CHD6	0.00972448	0.112176	0.201	0.135	1
C12orf55	8.84447e-07	0.112097	0.037	0.006	0.0156786
TMEM106B	0.0210799	0.111891	0.143	0.096	1
RFX1	0.000103452	0.111757	0.07	0.026	1
VARS	0.00161975	0.111599	0.066	0.03	1
ARMCX2	6.98573e-15	0.111499	0.033	0.001	1.23836e-10
MS4A1	1.49761e-13	0.111489	0.033	0.002	2.65481e-09
MAD2L1	0.000643788	0.11127	0.051	0.019	1
HLA-DOA	2.11508e-12	0.111125	0.026	0.001	3.7494e-08
RPPH1	1.38379e-05	0.110938	0.04	0.01	0.245305
C14orf93	0.00234157	0.110822	0.062	0.028	1
JAK3	0.0468485	0.110695	0.212	0.162	1
HSPD1	0.0485904	0.110676	0.198	0.145	1
METTL21A	0.00707445	0.110622	0.081	0.043	1
USP12	0.00130979	0.11051	0.055	0.022	1
PPP1R12B	0.0285625	0.110456	0.055	0.03	1
STARD10	1.19976e-10	0.110344	0.029	0.002	2.12682e-06
UBE2D1	0.0242501	0.110205	0.139	0.094	1
LTC4S	1.9879e-14	0.110074	0.029	0.001	3.52395e-10
C1RL-AS1	0.00798926	0.10998	0.062	0.031	1
C2orf69	0.046599	0.109752	0.066	0.04	1
CUX1	0.021011	0.109676	0.154	0.104	1
TNKS2	0.0455339	0.109308	0.143	0.102	1
SMYD3	0.0148438	0.109072	0.128	0.082	1
TCTN3	0.0127043	0.108931	0.128	0.081	1
FXYD1	7.85272e-10	0.108853	0.033	0.003	1.39205e-05
SH3BP4	4.74885e-12	0.108555	0.022	0	8.41828e-08
PAPD5	0.0305497	0.108198	0.099	0.064	1
B3GALNT1	1.23664e-10	0.108158	0.029	0.002	2.1922e-06
THAP7-AS1	0.00777818	0.10802	0.055	0.026	1
CD59	0.04857	0.107997	0.103	0.068	1
ZFAND5	0.00281629	0.107991	0.15	0.09	1
ODF2	0.0407371	0.107965	0.176	0.127	1
RP11-219B17.1	3.76263e-05	0.107801	0.033	0.007	0.667001
LNX2	0.000238682	0.107759	0.037	0.01	1
LDB2	0.000221145	0.107695	0.044	0.014	1
GOLGA2	0.013317	0.107335	0.139	0.09	1
EIF2D	0.00214563	0.107313	0.117	0.064	1
LARP1	0.00867213	0.107292	0.103	0.06	1
AC025171.1	6.84628e-05	0.107266	0.051	0.016	1
GAPVD1	0.0398275	0.107232	0.136	0.095	1
EPS8L2	0.0132189	0.10721	0.07	0.038	1
BCL2L13	0.019388	0.107188	0.128	0.083	1
HADHA	0.0206288	0.107164	0.377	0.289	1
INPP5B	0.0201122	0.107153	0.103	0.064	1
ADARB2	0.0131665	0.107015	0.051	0.025	1
HSF1	0.00434533	0.106903	0.231	0.155	1
POLR3D	0.00829449	0.106893	0.062	0.031	1
SUCLG1	0.0331259	0.106824	0.234	0.174	1
NUDT2	0.0174794	0.106735	0.095	0.058	1
RPIA	0.0174389	0.106616	0.201	0.141	1
SLX4IP	0.00330648	0.1066	0.048	0.02	1
CRY2	0.0452814	0.106586	0.143	0.101	1
SERP2	1.45756e-05	0.106568	0.029	0.005	0.258382
GRAMD4	3.62896e-05	0.106539	0.04	0.01	0.643305
SMIM10	5.16125e-11	0.106488	0.026	0.001	9.14936e-07
C20orf196	0.0124414	0.106466	0.088	0.051	1
FBXO34	0.0440066	0.106369	0.11	0.074	1
ZFC3H1	0.0264335	0.106218	0.293	0.22	1
RBMXL1	0.00453376	0.106152	0.066	0.032	1
RP11-307N16.6	6.95458e-06	0.106094	0.037	0.008	0.123284
ABCA7	0.00137729	0.105992	0.092	0.046	1
HIST1H3A	0.00536829	0.105984	0.062	0.03	1
NOP58	0.0492749	0.105964	0.26	0.196	1
BET1L	0.0409894	0.105947	0.128	0.088	1
MTHFD1	0.00155573	0.105945	0.077	0.037	1
TP53I11	4.15284e-05	0.105911	0.048	0.014	0.736174
RNF40	0.0121712	0.10589	0.198	0.135	1
EXOSC5	0.00130868	0.105759	0.11	0.058	1
KRT10	0.0312541	0.105707	0.245	0.187	1
SLC50A1	0.00477972	0.105683	0.183	0.116	1
ZNF92	0.0459234	0.105509	0.139	0.097	1
ENG	0.00344769	0.105486	0.092	0.048	1
ERGIC3	0.034175	0.105263	0.374	0.291	1
MBOAT1	7.13839e-15	0.105247	0.033	0.001	1.26542e-10
ANKZF1	0.00952657	0.105173	0.15	0.096	1
C16orf70	0.01611	0.104907	0.059	0.031	1
BCL2A1	0.0253244	0.104777	0.07	0.04	1
TPK1	0.00996765	0.104706	0.066	0.034	1
APLF	0.0163325	0.104704	0.022	0.008	1
SREK1	0.0054396	0.104611	0.253	0.171	1
TRIM73	0.00679894	0.104578	0.055	0.026	1
GNL3	0.0325185	0.104196	0.095	0.061	1
C17orf49	0.00577208	0.103743	0.114	0.066	1
L3MBTL4	0.00585179	0.103685	0.048	0.021	1
PHKA2	0.0247693	0.103586	0.07	0.04	1
INO80B	0.000527316	0.103455	0.044	0.015	1
NSA2	0.0193739	0.103441	0.41	0.31	1
HIST1H4B	1.08104e-07	0.103242	0.029	0.003	0.00191635
IFRD2	0.0146645	0.103228	0.11	0.067	1
PYCRL	0.000241253	0.103228	0.037	0.01	1
OSER1-AS1	0.00324313	0.102606	0.084	0.043	1
ZDHHC18	6.90651e-05	0.102449	0.055	0.018	1
TUBD1	0.0359887	0.102377	0.048	0.026	1
HBP1	0.0348239	0.102125	0.209	0.151	1
MYBBP1A	0.0134148	0.102068	0.077	0.043	1
SLC25A32	0.00577357	0.102041	0.194	0.124	1
NUDT3	0.00267141	0.101929	0.132	0.076	1
HIST1H4A	9.16014e-05	0.101813	0.04	0.011	1
ZNF83	0.00525443	0.101047	0.136	0.081	1
ZNF28	0.00912448	0.10094	0.062	0.032	1
MEPCE	0.00622367	0.100724	0.062	0.03	1
HCG18	0.0174781	0.100676	0.15	0.099	1
YWHAH	0.00715476	0.100618	0.099	0.057	1
C4orf47	0.000682991	0.1004	0.059	0.023	1
GTF3C4	0.000137067	0.100245	0.051	0.017	1
SOCS5	0.00247728	0.100216	0.051	0.021	1
MEF2A	0.00886318	0.0999763	0.125	0.076	1
SMS	0.0325849	0.0998952	0.179	0.127	1
CAMK4	6.28466e-08	0.0998577	0.037	0.005	0.00111408
ZNF606	0.00212146	0.0997814	0.055	0.023	1
PIK3C2B	0.000557556	0.0996778	0.044	0.015	1
KAT6B	0.0308902	0.0996773	0.278	0.211	1
CEP170	0.000220494	0.0995882	0.059	0.021	1
EVA1B	3.57844e-13	0.0995469	0.037	0.002	6.34349e-09
DGCR6	0.000952507	0.0993457	0.044	0.016	1
RABL2A	0.000292808	0.0993021	0.044	0.014	1
RP11-861A13.4	1.3338e-05	0.0992415	0.037	0.008	0.236442
TMEM39A	0.0135929	0.0992168	0.106	0.065	1
IRAK2	0.0125722	0.0991804	0.077	0.043	1
FAT4	0.00447227	0.0990712	0.015	0.003	1
TUBA8	6.4845e-08	0.0990386	0.015	0	0.00114951
PTGES2	0.0117172	0.0989746	0.092	0.053	1
UBE2R2	0.0431725	0.0989409	0.081	0.051	1
RP11-611E13.2	0.0199084	0.098786	0.143	0.095	1
EIF2AK4	0.00496524	0.0986291	0.106	0.061	1
IFI44	0.0098055	0.098491	0.051	0.024	1
CCDC173	0.0289035	0.0984844	0.059	0.033	1
ZNF202	0.00134338	0.0980979	0.051	0.02	1
OGDH	0.00729988	0.0980912	0.198	0.131	1
HIST1H2AC	0.00405758	0.0980676	0.103	0.056	1
SCAPER	0.0192711	0.0979499	0.154	0.103	1
PRRC2A	0.0378419	0.0979155	0.308	0.237	1
CCDC7	0.00151552	0.0978925	0.051	0.021	1
REPIN1	0.0263939	0.0976884	0.077	0.046	1
TXNDC11	0.00618367	0.0976035	0.092	0.051	1
TRDMT1	0.00228208	0.0975595	0.066	0.03	1
HIC2	0.00326483	0.0975584	0.026	0.008	1
PAPSS1	0.00325522	0.0974675	0.103	0.056	1
EOMES	0.0405713	0.0974502	0.161	0.116	1
C11orf74	3.81759e-14	0.0973737	0.026	0	6.76744e-10
CIDEB	0.0163702	0.0972757	0.081	0.046	1
NRIP1	0.00106446	0.0972755	0.062	0.026	1
PLD1	0.0119401	0.09707	0.04	0.018	1
CENPP	0.0176967	0.0969646	0.037	0.016	1
FLI1	0.0214105	0.0969422	0.341	0.258	1
WASF1	3.86704e-14	0.0967371	0.026	0	6.85511e-10
UTY	0.0167794	0.0966909	0.147	0.096	1
RP11-430B1.2	1.97152e-07	0.096659	0.026	0.003	0.00349492
PHTF2	0.0224994	0.0965865	0.099	0.062	1
TOM1	0.0497981	0.096479	0.136	0.096	1
FAM21C	0.0472524	0.0963205	0.179	0.132	1
RP11-753H16.3	0.000499715	0.0960275	0.029	0.008	1
BLCAP	0.0162862	0.096007	0.194	0.132	1
C5orf30	0.000282474	0.0958459	0.033	0.009	1
NAT9	0.040671	0.095821	0.051	0.029	1
ZCCHC11	0.0170098	0.0957877	0.234	0.167	1
TATDN1	0.00624772	0.0956106	0.121	0.071	1
ZNF544	0.0112089	0.095596	0.077	0.042	1
NCOA4	0.0368457	0.0955801	0.282	0.212	1
NMI	0.026953	0.0954063	0.132	0.088	1
ZNF487	0.00402043	0.0952458	0.084	0.044	1
PIP4K2B	0.0239226	0.0952212	0.073	0.043	1
TARBP1	0.000775179	0.0951726	0.051	0.019	1
SLC5A2	2.03472e-14	0.0948551	0.029	0.001	3.60694e-10
SRSF10.1	0.0245756	0.0948038	0.055	0.03	1
INVS	0.0480476	0.0946747	0.077	0.049	1
CTSZ	0.000177643	0.0946595	0.055	0.019	1
PSMB5	0.0174957	0.0945468	0.103	0.062	1
DMAP1	0.0199189	0.0945322	0.125	0.081	1
FNTA	0.0437438	0.094449	0.183	0.134	1
HOTAIRM1	0.0269123	0.0942772	0.198	0.139	1
ELP2	0.0133044	0.0940758	0.121	0.075	1
AMT	0.000156199	0.0938402	0.037	0.01	1
RP1-313I6.12	0.0115834	0.0937887	0.062	0.032	1
HSDL2	0.00630872	0.0936515	0.077	0.04	1
DAAM1	0.00412469	0.0936189	0.088	0.046	1
PDHX	0.0388035	0.0935676	0.073	0.045	1
SCPEP1	0.00552934	0.0934965	0.132	0.08	1
ENTPD1	2.46801e-06	0.0934937	0.026	0.003	0.0437504
B4GALT6	0.000107736	0.0934885	0.029	0.006	1
RP13-516M14.4	4.31947e-08	0.0934761	0.022	0.002	0.000765712
KLF11	0.00623065	0.0934571	0.048	0.021	1
ACPL2	0.00077795	0.0934294	0.044	0.015	1
RIF1	0.0337489	0.0933025	0.132	0.091	1
ETV6	0.0051022	0.0932741	0.048	0.021	1
ANTXR2	0.0146572	0.0932248	0.04	0.018	1
ZNF540	0.00864467	0.093118	0.048	0.022	1
CCDC141	2.08027e-09	0.0930977	0.037	0.004	3.68769e-05
TRIM47	5.18725e-11	0.0930498	0.026	0.001	9.19543e-07
LRCH3	0.0478347	0.0930059	0.125	0.087	1
PLXND1	0.0234118	0.0928784	0.04	0.019	1
EFCAB4A	4.15509e-08	0.0927711	0.026	0.002	0.000736572
CSNK1G3	0.0260881	0.0925955	0.11	0.07	1
FCHSD2	0.0075832	0.0924365	0.07	0.036	1
RLN1	5.38357e-06	0.0923004	0.022	0.003	0.0954345
RFX2	1.07763e-07	0.0922036	0.029	0.003	0.00191032
FOSL2	0.0358951	0.0921112	0.249	0.186	1
GNA15	2.95732e-14	0.0921076	0.022	0	5.24244e-10
C19orf38	5.26599e-11	0.0919402	0.026	0.001	9.33502e-07
TSNAX	0.0466349	0.0918892	0.04	0.021	1
XPO5	0.0125049	0.0918448	0.055	0.027	1
LYRM7	0.00627429	0.091823	0.081	0.043	1
ST6GALNAC4	0.00150645	0.0917987	0.095	0.048	1
PNP	0.0124252	0.0917975	0.121	0.075	1
TTLL10	2.20051e-16	0.0916888	0.026	0	3.90084e-12
DPP4	1.9137e-08	0.0916869	0.018	0.001	0.000339241
USP6NL	2.20051e-16	0.0916668	0.026	0	3.90084e-12
CMTM7	0.0257599	0.0915572	0.051	0.027	1
ENGASE	0.0184801	0.0913802	0.037	0.016	1
GSPT2	0.0025989	0.0913486	0.055	0.024	1
ZNF100	0.0229013	0.0911831	0.092	0.056	1
BRWD1	0.0491876	0.0911442	0.22	0.167	1
PARD6A	0.0025006	0.0910418	0.033	0.011	1
NBPF14	0.0153955	0.0909511	0.121	0.076	1
ZFYVE16	0.0110979	0.0908909	0.073	0.04	1
EIF3CL	0.008121	0.0908142	0.029	0.011	1
MRPS21	0.0142965	0.0908064	0.407	0.297	1
ZNF81	0.00330416	0.0907896	0.033	0.011	1
RHNO1	0.0218283	0.0907219	0.066	0.037	1
ZNF736	0.0345385	0.0906823	0.051	0.028	1
SESN1	0.0157207	0.0905161	0.088	0.052	1
CDHR3	0.0182099	0.0905073	0.066	0.037	1
DICER1	0.00901358	0.0901993	0.099	0.057	1
SLC19A2	0.000548219	0.0900512	0.026	0.006	1
LRRC70	0.000792507	0.0900484	0.044	0.015	1
ZMIZ2	0.0308197	0.0899286	0.092	0.058	1
COA7	0.000321992	0.089869	0.029	0.007	1
NUDT8	0.00203034	0.0898639	0.044	0.017	1
NCK2	0.000984716	0.0895408	0.044	0.016	1
MRPS28	0.00823163	0.0894702	0.103	0.059	1
SBNO2	0.00437962	0.0894603	0.051	0.022	1
TPD52L1	0.000923534	0.0891338	0.022	0.005	1
SPRY2	1.51589e-05	0.0891318	0.015	0.001	0.268722
SUCO	0.00913923	0.0889356	0.158	0.1	1
MYL5	0.000572429	0.0887238	0.048	0.017	1
HEBP2	0.00903913	0.0885027	0.059	0.029	1
AAED1	0.0184465	0.0884221	0.059	0.031	1
EIF1AX	0.0254207	0.0883267	0.337	0.253	1
PAFAH1B3	0.00502681	0.0882477	0.073	0.037	1
HDGFRP3	0.0322183	0.0882367	0.04	0.02	1
MAP2K5	0.0179643	0.0880738	0.073	0.042	1
PIGP	0.0291317	0.0879268	0.095	0.06	1
RPL7L1	0.0411641	0.0878313	0.242	0.179	1
TSC22D2	0.0107928	0.0877943	0.11	0.066	1
RP11-304L19.5	0.000445551	0.0873133	0.033	0.009	1
CAMKK2	0.00343349	0.0871812	0.066	0.031	1
CREB3L4	0.00914342	0.0870435	0.048	0.022	1
SLIT3	5.53347e-10	0.0869927	0.015	0	9.80918e-06
C11orf54	0.00522495	0.086973	0.073	0.037	1
C19orf83	0.00596699	0.0869581	0.059	0.028	1
N4BP3	0.000495473	0.0869241	0.022	0.005	1
NCAM1-AS1	0.00178855	0.0868546	0.029	0.009	1
EP300	0.0299917	0.0868197	0.19	0.136	1
SNRPD2	0.041958	0.0867599	0.74	0.642	1
ZNF724P	0.000185002	0.0867558	0.033	0.008	1
HIST1H2AI	0.0231643	0.0867044	0.062	0.035	1
PIGL	0.0149963	0.0866637	0.059	0.03	1
KIAA1430	0.0431644	0.0865911	0.15	0.106	1
DNAJB4	0.0370899	0.0864501	0.04	0.021	1
MLF1	0.0430321	0.0863887	0.07	0.042	1
ANKRD10	0.0446728	0.0862823	0.249	0.189	1
IFT74	0.00824332	0.085738	0.037	0.015	1
IGFLR1	0.0194211	0.0857092	0.15	0.1	1
ASAP1	0.000760387	0.0854423	0.04	0.013	1
MMP25	4.82141e-05	0.0854234	0.022	0.003	0.854692
ARHGEF18	0.0275297	0.0852991	0.073	0.043	1
RPP40	3.5539e-07	0.0851785	0.029	0.004	0.0063
DCAF4	0.0085377	0.0850098	0.055	0.026	1
MZT2B	0.0285605	0.0850031	0.179	0.127	1
FBXO28	0.015042	0.0849132	0.11	0.067	1
FAM136A	0.0437822	0.0848945	0.172	0.123	1
TRMT12	0.0123875	0.0848508	0.055	0.027	1
BAIAP3	7.38954e-10	0.0847963	0.026	0.002	1.30994e-05
YEATS2	0.0268773	0.0847512	0.084	0.051	1
CAMK1	0.00242952	0.0846817	0.029	0.009	1
HMGN5	0.0135974	0.0843937	0.029	0.011	1
BTBD3	4.06348e-08	0.0843846	0.026	0.002	0.000720332
ADK	0.0385543	0.0843803	0.081	0.05	1
WASH4P	0.0168483	0.0843161	0.073	0.041	1
WDR5B	0.0314203	0.0842815	0.029	0.013	1
ZNF749	0.0108029	0.084213	0.092	0.052	1
LINC00309	5.53787e-10	0.0841066	0.018	0	9.81698e-06
FOXP1	0.0139733	0.0839739	0.37	0.273	1
AC006994.2	0.000923493	0.083883	0.015	0.002	1
NOTCH1	0.00615781	0.0837039	0.11	0.063	1
DUSP3	0.00347021	0.0835734	0.033	0.011	1
C6orf25	0.0207342	0.0833948	0.029	0.012	1
NDST2	0.0368234	0.08325	0.033	0.016	1
HOOK3	0.0136316	0.0831512	0.234	0.163	1
RP4-575N6.4	2.12825e-06	0.0829243	0.018	0.002	0.0377275
SUV420H2	0.00961564	0.0829157	0.033	0.013	1
METAP1D	4.10365e-05	0.0828966	0.037	0.009	0.727455
BEND5	4.13968e-08	0.0828654	0.026	0.002	0.000733841
ZNF496	0.0014328	0.0828102	0.07	0.031	1
USP36	0.0136664	0.0826984	0.176	0.117	1
A1BG-AS1	7.72938e-07	0.0825271	0.026	0.003	0.0137019
GPHN	0.00279943	0.0821677	0.077	0.038	1
JAG1	7.07345e-06	0.0820269	0.011	0	0.125391
RAB36	2.07258e-10	0.0820184	0.022	0.001	3.67407e-06
ZNF644	0.0274486	0.0817419	0.212	0.154	1
MMD	0.00441057	0.0817141	0.051	0.022	1
HOOK1	7.63295e-07	0.0816961	0.026	0.003	0.0135309
FER	0.016724	0.0816653	0.044	0.021	1
RP11-83A24.2	0.00324046	0.0816195	0.037	0.013	1
PPP1R35	0.0191392	0.0815874	0.062	0.034	1
INPP5F	0.00545432	0.0813401	0.048	0.021	1
TNK1	2.09535e-06	0.08132	0.018	0.002	0.0371443
CERS6	0.0147916	0.0812819	0.033	0.014	1
SGK1	2.9285e-07	0.0812429	0.022	0.002	0.00519136
KSR1	0.00149053	0.0811571	0.026	0.007	1
TPPP	0.000318333	0.0811102	0.015	0.002	1
GTF2I	0.03376	0.0810885	0.183	0.131	1
TSGA10	0.0163652	0.0810882	0.048	0.023	1
EIF1	0.0236545	0.0809766	1	0.99	1
WDFY1	0.0349311	0.0808441	0.154	0.108	1
WDR19	0.0127604	0.0807752	0.037	0.016	1
RP11-91I20.4	0.000981279	0.080559	0.044	0.016	1
SURF2	0.0478122	0.080534	0.15	0.106	1
NIM1K	8.37293e-05	0.0804394	0.015	0.002	1
RP11-326C3.11	0.000245921	0.0804255	0.051	0.018	1
MGLL	2.11818e-10	0.0803907	0.022	0.001	3.75491e-06
SH3GL1	0.0206853	0.0803777	0.055	0.029	1
C12orf79	4.23971e-05	0.0803738	0.026	0.005	0.751574
CTD-2547L24.3	0.00105128	0.0803576	0.037	0.012	1
SOCS3	0.000907504	0.0802907	0.022	0.005	1
TNFSF8	2.60798e-06	0.0802515	0.026	0.003	0.0462316
KARS	0.036338	0.0802506	0.172	0.122	1
UPF2	0.0300038	0.0802238	0.227	0.165	1
RP11-484K9.4	3.69259e-07	0.0800943	0.029	0.004	0.00654585
TMEM87B	0.0280444	0.0799781	0.114	0.074	1
KIAA0556	0.0012204	0.0797061	0.048	0.018	1
NOL8	0.00542492	0.0794719	0.117	0.069	1
SNAPC4	0.0310016	0.0794019	0.033	0.015	1
PBX3	0.00198135	0.0793564	0.059	0.025	1
GINM1	0.0414835	0.0792457	0.136	0.093	1
SGTA	0.0262065	0.0789755	0.154	0.104	1
GPR68	0.0050639	0.0789725	0.066	0.032	1
MAMSTR	0.0118703	0.078923	0.026	0.009	1
SNX27	0.0205238	0.0788921	0.066	0.037	1
HECA	0.046811	0.0788446	0.062	0.037	1
MT-ATP8	0.0241559	0.0788415	1	0.981	1
CCRN4L	6.88695e-05	0.0786757	0.037	0.009	1
DDX26B	0.0048329	0.0784373	0.07	0.034	1
GPR132	0.0290217	0.0781503	0.051	0.027	1
RP11-219B4.7	0.00478853	0.0780752	0.018	0.005	1
RFX7	0.0439286	0.0779239	0.033	0.016	1
ITM2A	0.0234745	0.0778628	0.388	0.301	1
AACS	0.0117745	0.0777024	0.051	0.025	1
HMGA1	0.0256899	0.0776902	0.106	0.067	1
C16orf74	3.01861e-07	0.0776239	0.022	0.002	0.00535109
CD300C	4.22978e-05	0.077545	0.026	0.005	0.749812
KDM1B	0.000163569	0.0774091	0.037	0.01	1
IFFO2	0.01285	0.0774067	0.04	0.018	1
SNCA	2.95732e-14	0.0774042	0.022	0	5.24244e-10
MSI2	0.0261776	0.0773189	0.084	0.051	1
DDX42	0.0226344	0.0772751	0.092	0.056	1
RP11-455F5.5	0.00328414	0.0772573	0.026	0.008	1
PRKAR1B	0.0127428	0.0772521	0.04	0.018	1
METTL2A	0.0155375	0.077233	0.062	0.033	1
ZNF471	5.53347e-10	0.0771959	0.015	0	9.80918e-06
EIF4EBP3	0.00065447	0.076854	0.055	0.021	1
PITPNM2	0.0352707	0.0766863	0.07	0.041	1
EIF4EBP1	0.025687	0.0765377	0.073	0.043	1
SKAP2	0.0350718	0.0760828	0.194	0.139	1
PTP4A3	1.4556e-06	0.0760647	0.022	0.002	0.0258034
CTD-2666L21.1	0.00148188	0.0760001	0.018	0.004	1
IQCB1	0.0144757	0.0758822	0.084	0.048	1
MSRA	0.00259816	0.0758156	0.051	0.021	1
RLTPR	0.000195245	0.0757226	0.029	0.007	1
DFFA	0.00902376	0.0757036	0.106	0.062	1
NCDN	0.00195707	0.0756841	0.066	0.03	1
SDR39U1	0.0402411	0.0756234	0.227	0.167	1
CHD1	0.0347798	0.0752833	0.103	0.066	1
PAQR8	0.028418	0.0749419	0.022	0.008	1
CLYBL	0.00255977	0.0749374	0.037	0.013	1
TUBE1	0.0159059	0.0749192	0.051	0.026	1
KB-431C1.4	4.20009e-05	0.0748882	0.026	0.005	0.744551
MAP1LC3A	0.00261949	0.0747806	0.037	0.013	1
SDR42E2	0.00431489	0.0746884	0.037	0.014	1
HOXA10	0.0330328	0.0746186	0.037	0.018	1
WRAP53	0.0171494	0.074594	0.073	0.041	1
SERP1	0.0316147	0.0745849	0.546	0.449	1
TTC8	4.22908e-08	0.0745552	0.022	0.002	0.000749689
PPIL6	4.07861e-08	0.0743752	0.026	0.002	0.000723015
IGF2BP2	1.83831e-05	0.0742027	0.026	0.004	0.325877
LETM1	0.0040064	0.0741873	0.066	0.032	1
TSPAN13	2.11818e-10	0.0740408	0.022	0.001	3.75491e-06
EDARADD	0.0121484	0.0739288	0.033	0.013	1
SPICE1	0.00388826	0.0738707	0.059	0.027	1
TONSL	0.000192383	0.0738003	0.029	0.007	1
CTD-2245F17.3	0.00053728	0.0735876	0.037	0.011	1
VIPAS39	0.00664098	0.0733757	0.051	0.023	1
STRBP	6.19767e-05	0.0733355	0.029	0.006	1
TNFAIP8	0.015194	0.0732233	0.289	0.206	1
SRSF2	0.0331807	0.0728472	0.593	0.486	1
RRAD	1.9137e-08	0.0728446	0.018	0.001	0.000339241
TSTD3	0.00138122	0.0727795	0.033	0.01	1
TMEM200A	7.03429e-06	0.0727717	0.011	0	0.124697
BBS1	0.00958527	0.0725283	0.033	0.013	1
MRTO4	0.0188996	0.0724819	0.077	0.044	1
ZC4H2	0.00635501	0.072381	0.029	0.01	1
CSTF2T	0.0449871	0.0723071	0.11	0.074	1
MAN2C1	0.0242484	0.0720632	0.114	0.073	1
TOLLIP	0.025088	0.072015	0.165	0.112	1
DUSP4	1.56281e-06	0.0719621	0.015	0.001	0.0277039
RP6-91H8.3	5.53347e-10	0.0719061	0.015	0	9.80918e-06
SPIN3	2.6562e-07	0.0717582	0.018	0.001	0.00470864
RP1-178F15.4	0.0131183	0.0717566	0.037	0.016	1
RNASE6	1.81536e-05	0.0717262	0.026	0.004	0.321809
ANKRD6	0.000128318	0.0716697	0.018	0.003	1
PEX3	0.0348411	0.0715043	0.073	0.044	1
COL24A1	4.01387e-12	0.0715013	0.018	0	7.11539e-08
NPM3	0.000424179	0.0714901	0.04	0.013	1
BRPF1	0.0304071	0.0713625	0.088	0.054	1
SFMBT2	0.00381904	0.0713169	0.062	0.029	1
TSNARE1	0.00799327	0.0712442	0.048	0.021	1
ARHGAP21	0.000448966	0.0709231	0.04	0.013	1
ZDHHC8	0.00160479	0.07052	0.022	0.005	1
EPB41L2	0.000337298	0.0705093	0.018	0.003	1
HLA-DRB5	0.00193782	0.0703421	0.231	0.149	1
APPL2	0.0360847	0.0703263	0.037	0.018	1
LRRC27	0.0442092	0.0703244	0.033	0.016	1
ELOVL5	0.0441945	0.0701825	0.245	0.185	1
ORAI3	0.0369937	0.070088	0.07	0.042	1
LIG4	0.0258565	0.0700493	0.037	0.017	1
DAP	0.0118212	0.0700027	0.106	0.063	1
PSEN1	0.0443502	0.0696591	0.088	0.056	1
SLC25A51	0.0383428	0.0696494	0.092	0.058	1
FSIP1	0.0313015	0.0696192	0.018	0.006	1
ZNF251	0.0141493	0.0695226	0.029	0.011	1
FAM117A	0.0468468	0.0694366	0.095	0.062	1
RN7SL1	0.0314914	0.0694	0.136	0.091	1
NCKAP5L	0.0107053	0.069396	0.04	0.018	1
ZNF135	0.0001269	0.0691979	0.018	0.003	1
HHLA3	0.0287216	0.069167	0.04	0.02	1
RP11-330A16.1	4.01387e-12	0.069021	0.018	0	7.11539e-08
N4BP2L1	0.0240742	0.0689373	0.201	0.14	1
HPRT1	0.0236432	0.068774	0.165	0.111	1
DOK7	4.23971e-05	0.0687705	0.026	0.005	0.751574
TDP1	0.0398474	0.0687179	0.088	0.055	1
IMPA2	7.85156e-07	0.0684492	0.026	0.003	0.0139185
THADA	0.00586975	0.0684445	0.106	0.06	1
CNIH3	0.00761356	0.0683908	0.018	0.005	1
TMEM63B	0.00210138	0.068368	0.062	0.027	1
TCOF1	0.0109711	0.0683195	0.158	0.101	1
GNB4	7.11282e-06	0.0682998	0.011	0	0.126089
WDR27	0.0440429	0.0681181	0.04	0.021	1
MED6	0.0275341	0.068096	0.161	0.109	1
AC009133.12	0.000121513	0.0678985	0.022	0.004	1
POLA1	0.00383322	0.0678396	0.04	0.016	1
IL2RA	6.68476e-09	0.0678279	0.026	0.002	0.000118501
CHKB-AS1	0.0203938	0.067819	0.026	0.01	1
GNB5	0.0145027	0.0677767	0.059	0.03	1
MYO15B	0.0126812	0.0676666	0.04	0.018	1
SUFU	0.0471857	0.0676071	0.044	0.024	1
TMEM216	0.0213613	0.0675531	0.099	0.061	1
RP11-73E17.2	0.025252	0.0675394	0.037	0.017	1
MAK	8.54957e-05	0.0673816	0.015	0.002	1
RBM38	0.0445145	0.0672705	0.099	0.064	1
TNFSF13B	0.000946822	0.0671839	0.026	0.006	1
AKTIP	0.0281017	0.0671478	0.062	0.035	1
ZFP30	0.000373721	0.067093	0.037	0.011	1
CD52	3.43209e-05	0.0668977	0.784	0.559	0.608406
MSH5	0.0184964	0.0668862	0.037	0.016	1
SMYD5	0.0264214	0.0667166	0.029	0.013	1
ATAD2B	0.0147369	0.0666376	0.183	0.123	1
RP11-126K1.2	0.0235393	0.0660374	0.018	0.006	1
METTL4	0.0318511	0.065966	0.048	0.025	1
KIAA1586	0.0055724	0.0659403	0.055	0.025	1
ADAM28	0.00681956	0.0659078	0.048	0.021	1
ZCWPW1	0.0457747	0.065905	0.037	0.019	1
ZNF672	0.047105	0.0655651	0.051	0.029	1
ZNF3	0.0228047	0.0654912	0.081	0.047	1
PER2	0.000907508	0.0654857	0.026	0.006	1
ZNF26	0.0446583	0.065422	0.044	0.024	1
USF2	0.0267082	0.0653059	0.099	0.062	1
ZNF598	0.000779815	0.065246	0.044	0.015	1
CTD-2228K2.5	0.0388494	0.0652418	0.051	0.028	1
PLEKHA5	0.00357345	0.0652064	0.033	0.011	1
IKZF2	0.031139	0.0651145	0.103	0.066	1
RP1-111D6.3	5.67547e-10	0.0650785	0.018	0	1.00609e-05
HOXA9	0.00148501	0.065042	0.018	0.004	1
RP11-206L10.2	0.00644854	0.0645842	0.029	0.01	1
PLEKHO1	0.0381799	0.0645684	0.04	0.021	1
RP11-242D8.1	0.0430535	0.0643936	0.037	0.018	1
PNPLA6	0.038572	0.0642907	0.103	0.066	1
TACO1	0.0292953	0.064221	0.062	0.035	1
SAMD12	0.000496507	0.0641665	0.022	0.005	1
PKIG	4.01387e-12	0.0639852	0.018	0	7.11539e-08
IRF5	0.017987	0.063849	0.066	0.036	1
OR2L13	5.53347e-10	0.06369	0.015	0	9.80918e-06
SETD7	0.000684981	0.0636666	0.007	0	1
METTL1	0.00074424	0.063611	0.018	0.003	1
GPATCH2L	0.0221009	0.0635042	0.11	0.069	1
TRIQK	4.01387e-12	0.0632791	0.018	0	7.11539e-08
ZXDB	0.0184683	0.0630502	0.033	0.014	1
ALKBH2	0.0190581	0.0629225	0.037	0.016	1
DHX58	0.0446685	0.0627002	0.033	0.016	1
HHEX	0.0368995	0.0625362	0.033	0.016	1
NUBPL	0.0198487	0.0622769	0.048	0.024	1
RP11-692D12.1	0.00416154	0.0622039	0.022	0.006	1
TRIM39	0.000670766	0.0619481	0.055	0.021	1
METTL10	0.0458561	0.0619246	0.106	0.069	1
TRAF3IP2	0.00633294	0.0616549	0.044	0.019	1
SLC4A10	1.95371e-08	0.0615764	0.018	0.001	0.000346334
TCEANC2	0.0110451	0.0613907	0.029	0.011	1
SPATA2	0.00867101	0.0612701	0.081	0.043	1
FAM89A	1.55529e-06	0.0612263	0.015	0.001	0.0275706
TTF2	0.0458847	0.0611106	0.044	0.024	1
CHN2	0.0280182	0.0611015	0.048	0.025	1
GORASP1	0.00897363	0.0610066	0.026	0.009	1
SMIM11	0.0492489	0.0609927	0.139	0.098	1
CCDC40	0.00242769	0.0609848	0.011	0.002	1
ADCY3	2.11174e-06	0.0609308	0.018	0.002	0.0374348
AP000783.1	0.0319021	0.0609144	0.018	0.006	1
WHSC1	0.00365911	0.0608909	0.048	0.02	1
NAA40	0.0423283	0.0607833	0.081	0.05	1
MIEF2	0.0478013	0.0607769	0.037	0.019	1
GGT1	0.00455934	0.060715	0.015	0.003	1
RP11-326C3.2	6.4845e-08	0.0606661	0.015	0	0.00114951
TAOK2	0.0462478	0.0605702	0.066	0.04	1
CXCR6	1.55529e-06	0.060456	0.015	0.001	0.0275706
UGCG	0.0464942	0.0603746	0.059	0.034	1
USP27X	5.67547e-10	0.0602924	0.018	0	1.00609e-05
CASC1	0.0041549	0.0602548	0.022	0.006	1
AC013264.2	0.000130836	0.0602308	0.018	0.003	1
P2RY14	7.82967e-08	0.059765	0.011	0	0.00138797
RP11-617D20.1	9.05158e-05	0.0596006	0.026	0.005	1
PEG10	1.54694e-05	0.0595904	0.015	0.001	0.274226
DNAJC1	0.0362235	0.0595398	0.212	0.157	1
AGAP3	0.000536047	0.0594644	0.029	0.008	1
RNPEP	0.0437967	0.0594078	0.088	0.056	1
NUDT19	0.00183579	0.0591842	0.029	0.009	1
EOGT	0.0156136	0.0591152	0.037	0.016	1
NUDT16	0.0194302	0.0589938	0.062	0.034	1
ZNF618	0.00671575	0.0588458	0.026	0.008	1
DGKA	0.0301813	0.0588032	0.084	0.051	1
DNAJC27-AS1	0.0468803	0.0586766	0.022	0.009	1
IFIH1	0.0124776	0.0586761	0.048	0.022	1
EXD2	0.00480182	0.0586562	0.026	0.008	1
XXbac-BPG252P9.10	0.0221366	0.0584955	0.015	0.004	1
MRPL3	0.0369233	0.0583842	0.154	0.107	1
TTC32	0.047299	0.0583555	0.095	0.062	1
PGAM5	0.0140906	0.0581277	0.015	0.004	1
SUZ12	0.0274097	0.0580759	0.099	0.062	1
FAM49A	0.0200099	0.0580619	0.114	0.071	1
PARP3	0.020282	0.0578902	0.026	0.01	1
CORO7	0.0445364	0.0577796	0.051	0.029	1
SLC25A28	0.0318215	0.0577778	0.018	0.006	1
CNKSR2	7.82967e-08	0.0577115	0.011	0	0.00138797
SYDE2	7.82967e-08	0.0574874	0.011	0	0.00138797
OBSCN	0.0220654	0.057463	0.015	0.004	1
OSGIN2	0.0123786	0.0570931	0.033	0.013	1
COL4A4	7.11282e-06	0.0569968	0.011	0	0.126089
MAL	5.53347e-10	0.0569281	0.015	0	9.80918e-06
MEST	1.57796e-06	0.0568421	0.015	0.001	0.0279724
ZBED6CL	0.0138934	0.0566894	0.015	0.004	1
LRRIQ3	0.00275069	0.0566726	0.018	0.004	1
EPAS1	7.82967e-08	0.0566103	0.011	0	0.00138797
ANXA5	0.01648	0.0565938	0.136	0.088	1
FASTKD3	0.0134593	0.0564701	0.044	0.02	1
ZNF764	0.00920407	0.0562864	0.04	0.017	1
RNF207	7.82967e-08	0.0561366	0.011	0	0.00138797
GSTZ1	0.00359166	0.0558095	0.029	0.01	1
AC026471.6	5.53347e-10	0.0555993	0.015	0	9.80918e-06
FAM213B	0.0195082	0.0555918	0.04	0.019	1
RP11-452L6.5	0.00486062	0.0554919	0.029	0.01	1
INPP1	0.0379306	0.0554589	0.048	0.026	1
ASB13	0.000106992	0.0553357	0.011	0.001	1
IRAK1BP1	0.00617013	0.0553141	0.022	0.006	1
EPHX2	0.0205739	0.0552964	0.026	0.01	1
PTEN	0.0175362	0.0552834	0.073	0.041	1
ZBTB26	0.00886447	0.0552372	0.022	0.007	1
MYL6B	0.00493579	0.0551007	0.033	0.012	1
COBLL1	7.82967e-08	0.0550292	0.011	0	0.00138797
GTF2IRD2	0.00473306	0.0548983	0.018	0.005	1
TBC1D4	1.57796e-06	0.054834	0.015	0.001	0.0279724
CTD-2020K17.4	1.13444e-05	0.0547659	0.018	0.002	0.201102
TEX30	0.0262733	0.0546657	0.062	0.034	1
C12orf61	0.00657423	0.0545682	0.026	0.008	1
FAM63A	0.0218885	0.0545597	0.015	0.004	1
PLEKHH2	7.82967e-08	0.0543493	0.011	0	0.00138797
GRK4	0.00613311	0.0543313	0.022	0.006	1
NFU1	0.0394617	0.0542013	0.147	0.101	1
MAST4	0.044456	0.0541902	0.033	0.016	1
ALDH6A1	0.0253759	0.0540865	0.07	0.04	1
ERMAP	0.0042016	0.0540244	0.022	0.006	1
PLK3	0.00224811	0.0539606	0.026	0.007	1
MSH6	0.0338847	0.0539236	0.092	0.057	1
FCGBP	0.00475433	0.053818	0.018	0.005	1
DLL1	5.64076e-10	0.0537824	0.018	0	9.99937e-06
SLC29A4	0.000107457	0.0536174	0.011	0.001	1
PAOX	0.0465412	0.0536107	0.029	0.014	1
CELSR1	7.11282e-06	0.0535535	0.011	0	0.126089
GLIS3	7.82967e-08	0.0534827	0.011	0	0.00138797
RP11-152N13.5	0.00755048	0.0534157	0.018	0.005	1
NBPF20	0.0380887	0.0533958	0.033	0.016	1
NUDCD1	0.0203368	0.0532913	0.048	0.024	1
ZFP41	0.0237627	0.0532816	0.018	0.006	1
SPATS2L	0.00275604	0.0532148	0.018	0.004	1
PTPRK	1.57036e-06	0.0531507	0.015	0.001	0.0278378
RAB32	7.82967e-08	0.0531028	0.011	0	0.00138797
RP11-213G21.1	1.92363e-08	0.0531	0.018	0.001	0.000341001
EPS8	0.000324176	0.0529206	0.015	0.002	1
TRMT61A	0.0301443	0.0527325	0.062	0.035	1
PPP1R13B	0.0121902	0.0526952	0.026	0.009	1
ABCA1	1.11508e-05	0.0526066	0.018	0.002	0.19767
PADI4	5.13401e-05	0.0525532	0.022	0.003	0.910107
PSMD6-AS2	0.0466886	0.0525532	0.022	0.009	1
RP11-977G19.11	0.0386558	0.0525068	0.033	0.016	1
CCDC64	0.0376185	0.0525027	0.022	0.009	1
BANK1	7.82967e-08	0.0524619	0.011	0	0.00138797
PDGFA	5.53347e-10	0.0524316	0.015	0	9.80918e-06
ODF3B	0.0204387	0.0523385	0.026	0.01	1
KCTD21-AS1	1.54694e-05	0.0522898	0.015	0.001	0.274226
PPARD	0.0175852	0.0522563	0.048	0.023	1
IL23A	5.53347e-10	0.0521642	0.015	0	9.80918e-06
NEB	0.0220299	0.0521447	0.015	0.004	1
TFAP4	0.0234296	0.0520773	0.037	0.017	1
ZBTB22	0.0472791	0.0520569	0.037	0.019	1
RBL1.1	0.0191075	0.0518674	0.007	0.001	1
TIMP2	7.82967e-08	0.0518581	0.011	0	0.00138797
LONRF1	0.0118273	0.0518492	0.026	0.009	1
NCF4	7.03429e-06	0.0517674	0.011	0	0.124697
ACSL3	0.0497995	0.051755	0.103	0.068	1
B4GALNT3	2.17007e-06	0.051686	0.018	0.002	0.0384688
TRIM58	5.53347e-10	0.0516485	0.015	0	9.80918e-06
ZG16B	5.53347e-10	0.0516408	0.015	0	9.80918e-06
ELOVL6	0.0438672	0.0516368	0.077	0.048	1
TMEM91	0.0169429	0.0516074	0.018	0.006	1
RP11-290D2.6	0.0491698	0.051566	0.04	0.021	1
DUSP7	0.00151664	0.0514717	0.018	0.004	1
TM7SF3	0.0267325	0.0512784	0.099	0.062	1
SLC37A1	0.0340978	0.0511647	0.051	0.028	1
AC011841.1	0.00194112	0.0511475	0.004	0	1
SUN1	0.0319164	0.0511076	0.07	0.04	1
LA16c-390E6.4	0.00455934	0.0510305	0.015	0.003	1
BRPF3	0.0429405	0.0509679	0.037	0.018	1
FNDC3A	0.0291253	0.0509553	0.117	0.076	1
SLC35F2	0.0461284	0.050839	0.015	0.005	1
BCAS4	0.0319333	0.0506935	0.11	0.071	1
SPIN4	0.0269557	0.0506209	0.029	0.013	1
RP5-902P8.12	1.55953e-05	0.0505954	0.015	0.001	0.276458
GLRX5	0.0111261	0.0505001	0.048	0.022	1
KIAA1958	8.57935e-05	0.0503396	0.015	0.002	1
SULT1A1	0.0228013	0.0498848	0.022	0.008	1
KIAA0513	0.0143171	0.0497321	0.029	0.011	1
C19orf54	0.00259177	0.0497304	0.037	0.013	1
ZNF354B	0.0441316	0.0497002	0.066	0.039	1
DENND6B	0.0016461	0.0496461	0.022	0.005	1
AC132192.1	0.0454422	0.0495549	0.015	0.005	1
CORO2A	0.0394043	0.0494651	0.029	0.013	1
AMPD3	8.46081e-05	0.0494528	0.015	0.002	1
TRIP6	0.00066412	0.0494487	0.011	0.001	1
TBKBP1	0.0261731	0.0494399	0.055	0.029	1
CD9	8.54957e-05	0.0493275	0.015	0.002	1
ZNF462	7.82967e-08	0.0492799	0.011	0	0.00138797
PNMA1	0.0446583	0.0492263	0.044	0.024	1
MITF	5.53347e-10	0.0492139	0.015	0	9.80918e-06
NBEA	0.000107457	0.0489895	0.011	0.001	1
RP11-154D17.1	0.00266695	0.0489545	0.022	0.006	1
C14orf182	0.0254735	0.0489351	0.055	0.029	1
CRYBG3	1.55953e-05	0.0488002	0.015	0.001	0.276458
IFNL1	0.0471209	0.0487558	0.022	0.009	1
FOXN2	0.0348407	0.0486822	0.223	0.162	1
TPM2	0.0421973	0.0486803	0.011	0.003	1
AC004381.6	7.11282e-06	0.0486207	0.011	0	0.126089
C12orf29	0.0461957	0.048585	0.062	0.037	1
ENDOG	0.0172694	0.0485807	0.022	0.008	1
OCRL	0.00545981	0.0483323	0.007	0.001	1
THEM6	0.0327316	0.0482974	0.048	0.025	1
PARK2	0.00222113	0.0482883	0.015	0.003	1
ZBTB34	0.0127212	0.0482866	0.022	0.007	1
CTD-2267D19.2	0.0236987	0.048286	0.018	0.006	1
CTD-2260A17.1	0.0324717	0.0482694	0.018	0.006	1
CCNG2	0.00487268	0.0481695	0.033	0.012	1
PUS1	0.00367501	0.048098	0.033	0.011	1
FAM216A	0.0277616	0.0480173	0.029	0.013	1
SUSD3	1.55322e-05	0.0479503	0.015	0.001	0.27534
ACSL6	7.82967e-08	0.0478913	0.011	0	0.00138797
PPP1R26	8.60923e-05	0.0478687	0.015	0.002	1
PDE7B	7.03429e-06	0.0478626	0.011	0	0.124697
SCN1B	0.00194112	0.0477072	0.004	0	1
CENPJ	0.0232402	0.0476996	0.048	0.024	1
CCT6B	0.0228013	0.0474443	0.022	0.008	1
MIR146A	0.000943459	0.047435	0.015	0.002	1
EFHC1	0.0461428	0.0472758	0.066	0.039	1
TLE3	0.00688312	0.0472671	0.051	0.023	1
DNAH6	0.00244211	0.0472562	0.011	0.002	1
EAF1-AS1	0.000341566	0.047218	0.018	0.003	1
TTC30A	0.0407614	0.0470261	0.04	0.021	1
TVP23A	0.00245661	0.0469903	0.011	0.002	1
RP1-92O14.3	0.0444574	0.0469894	0.007	0.002	1
ADCY4	0.00220005	0.0469206	0.015	0.003	1
CD79A	0.0328177	0.0468584	0.015	0.005	1
UXS1	0.0444989	0.0467728	0.106	0.07	1
BCL2L2	0.027604	0.0466212	0.029	0.013	1
KRBA2	0.0401444	0.0465588	0.026	0.011	1
MFSD7	1.55953e-05	0.0463115	0.015	0.001	0.276458
RP1-223E5.4	0.00242051	0.0461246	0.011	0.002	1
XPNPEP3	0.041974	0.0461033	0.084	0.053	1
BATF3	5.53347e-10	0.0460814	0.015	0	9.80918e-06
RP11-849F2.7	7.07345e-06	0.0459853	0.011	0	0.125391
TMEM38A	6.56145e-08	0.045922	0.015	0	0.00116315
RORB	0.000930934	0.045869	0.015	0.002	1
MDC1-AS1	0.0327209	0.0458622	0.015	0.005	1
ZNF667	5.53347e-10	0.0458111	0.015	0	9.80918e-06
KANK3	0.0203938	0.0458106	0.026	0.01	1
NAB2	0.00283187	0.0457534	0.018	0.004	1
RP1-151B14.6	7.82967e-08	0.0457148	0.011	0	0.00138797
ZNF665	0.0475174	0.0456434	0.029	0.014	1
FAM134B	0.000107925	0.0455351	0.011	0.001	1
CHKA	0.000337298	0.0452932	0.018	0.003	1
RP11-273G15.2	0.00649997	0.0452456	0.011	0.002	1
RP11-46C24.7	0.0144557	0.0450259	0.029	0.011	1
FBXO41	0.0041949	0.04484	0.022	0.006	1
CTD-3074O7.12	0.00220005	0.0446334	0.015	0.003	1
IL23R	1.16319e-05	0.0445656	0.007	0	0.206198
MED26	0.0068509	0.0445429	0.026	0.008	1
IFT43	0.0300457	0.0445242	0.099	0.062	1
RP11-395A13.2	0.00243489	0.0444807	0.011	0.002	1
UGDH-AS1	0.0446623	0.0444781	0.007	0.002	1
RP5-827C21.4	0.0222181	0.0444752	0.044	0.021	1
PRX	0.00451078	0.0444536	0.015	0.003	1
ZFP69B	0.00455934	0.0444522	0.015	0.003	1
PM20D1	0.0140906	0.0443884	0.015	0.004	1
LACTB	0.016426	0.0443578	0.037	0.016	1
GADD45G	7.82967e-08	0.044274	0.011	0	0.00138797
ACTN1	0.0335336	0.0442637	0.029	0.013	1
CCDC120	0.0168697	0.0441951	0.018	0.006	1
MESDC1	0.014714	0.0441916	0.062	0.032	1
RP1-125I3.2	7.07345e-06	0.0441105	0.011	0	0.125391
AXIN2	5.53347e-10	0.0440976	0.015	0	9.80918e-06
TMEM185A	0.0342826	0.044093	0.084	0.051	1
ACVR2A	0.0170655	0.0440433	0.018	0.006	1
NFIX	7.11282e-06	0.044012	0.011	0	0.126089
RP11-545P6.2	7.82967e-08	0.0439632	0.011	0	0.00138797
ABHD17B	0.0482633	0.0439477	0.026	0.011	1
RBBP8	0.000932201	0.0439399	0.026	0.006	1
PCBP3	0.000108394	0.0438196	0.011	0.001	1
NUDT12	1.16319e-05	0.0436879	0.007	0	0.206198
LINC00886	0.0140411	0.04361	0.015	0.004	1
SEMA3A	1.16319e-05	0.043587	0.007	0	0.206198
2022-03-06	0.0491308	0.0435648	0.147	0.102	1
AMOT	0.027788	0.0435291	0.029	0.013	1
RP11-635N19.1	5.18795e-05	0.0434862	0.022	0.003	0.919667
WNT10A	0.00838489	0.0434718	0.015	0.003	1
RP11-334C17.5	0.00649997	0.0434708	0.011	0.002	1
TMCC1-AS1	0.00648354	0.0434513	0.011	0.002	1
TMEM161B	0.0370618	0.0434082	0.059	0.033	1
PAPD7	0.011691	0.0433423	0.018	0.005	1
RP5-1007M22.2	0.0127552	0.0433187	0.022	0.007	1
SENCR	0.0298424	0.0431236	0.022	0.008	1
RP11-20I23.8	7.82967e-08	0.0430999	0.011	0	0.00138797
TLK2	0.0146014	0.0430885	0.048	0.023	1
TP53	0.0372558	0.0429997	0.059	0.033	1
RP11-936I5.1	0.0160258	0.0429734	0.026	0.01	1
UBE2E2	1.54068e-05	0.0429689	0.015	0.001	0.273117
ST20-MTHFS	0.026044	0.0429464	0.026	0.01	1
NLRP6	7.82967e-08	0.0428847	0.011	0	0.00138797
ZNF547	0.000668831	0.0428208	0.011	0.001	1
LMLN	0.0221366	0.0427787	0.015	0.004	1
PUS7	0.0144094	0.0425894	0.029	0.011	1
TCTE3	0.0482189	0.0425883	0.026	0.011	1
FKBP7	0.00454959	0.0424813	0.015	0.003	1
C16orf93	0.00221584	0.0424585	0.015	0.003	1
RTN2	7.11282e-06	0.0424263	0.011	0	0.126089
TTC24	0.0218532	0.0423818	0.015	0.004	1
GPR35	0.00222113	0.0423153	0.015	0.003	1
KLHL13	0.00543998	0.0422129	0.007	0.001	1
KIAA0895L	0.000930934	0.0421094	0.015	0.002	1
RP4-673M15.1	0.0114467	0.042057	0.029	0.011	1
PLXNC1	0.0118729	0.0419897	0.018	0.005	1
DONSON	0.0174447	0.0419572	0.022	0.008	1
PTPLA	0.0325127	0.0417749	0.018	0.006	1
PKIA	1.59324e-06	0.0416754	0.015	0.001	0.0282434
KBTBD6	0.0431586	0.0414636	0.018	0.007	1
CCSER1	7.82967e-08	0.0414054	0.011	0	0.00138797
TTC28	0.0048663	0.0413684	0.018	0.005	1
ZNF768	0.0192706	0.0413262	0.007	0.001	1
PEX7	0.00920992	0.0413168	0.022	0.007	1
CABIN1	0.0279406	0.0412924	0.187	0.13	1
NMNAT3	0.0258537	0.0412822	0.011	0.003	1
CDKL3	0.0326726	0.0412679	0.015	0.005	1
NPIPA1	0.00920992	0.041219	0.022	0.007	1
RNF39	0.00194112	0.04115	0.004	0	1
AKAP1	0.0172476	0.0409821	0.022	0.008	1
ZFR2	0.00658269	0.0407672	0.011	0.002	1
HYI	0.0112679	0.040687	0.037	0.015	1
ZNF283	0.0430056	0.0404546	0.018	0.007	1
MICALL1	0.038942	0.0403807	0.033	0.016	1
RP11-387D10.2	0.00245661	0.0403066	0.011	0.002	1
RP1-140A9.1	0.0139339	0.0401454	0.011	0.002	1
KRBA1	0.00637739	0.0400725	0.022	0.006	1
RP4-594I10.3	7.82967e-08	0.0400339	0.011	0	0.00138797
NMNAT1	0.0403155	0.0397816	0.029	0.013	1
ZNF597	0.02654	0.0397117	0.026	0.01	1
RAB13	7.82967e-08	0.0396489	0.011	0	0.00138797
PCDH9	0.00225577	0.0396418	0.015	0.003	1
PLA2G4A	1.16319e-05	0.0396398	0.007	0	0.206198
GPR34	7.03429e-06	0.0393332	0.011	0	0.124697
IFT81	0.00653294	0.039255	0.011	0.002	1
RP11-316P17.2	0.0222794	0.0390161	0.015	0.004	1
CDCA7L	0.011691	0.0389249	0.018	0.005	1
TPTEP1	0.0224952	0.0388821	0.015	0.004	1
C22orf26	0.00244211	0.0387992	0.011	0.002	1
APOOL	0.0299102	0.0387658	0.022	0.008	1
CLUAP1	0.012669	0.0387583	0.026	0.009	1
ZBED5-AS1	0.0399907	0.0386041	0.026	0.011	1
FAM83H	0.0446623	0.0385457	0.007	0.002	1
CPNE7	7.1524e-06	0.0385274	0.011	0	0.126791
JUP	7.82967e-08	0.0384484	0.011	0	0.00138797
RP1-122O8.7	0.0141652	0.0383199	0.015	0.004	1
AK8	7.82967e-08	0.0383051	0.011	0	0.00138797
ACVR1	0.00244935	0.0382849	0.011	0.002	1
ENPP3	0.000668831	0.0380085	0.011	0.001	1
HMGA1P4	0.00653294	0.0379239	0.011	0.002	1
PLEKHN1	0.00651644	0.0378741	0.011	0.002	1
CTPS2	0.0297074	0.0377525	0.022	0.008	1
CCDC163P	0.0324307	0.0377427	0.018	0.006	1
IRGM	0.00247119	0.0375952	0.011	0.002	1
PPA1	0.0482996	0.0375371	0.183	0.129	1
KLHL5	0.0141403	0.0375258	0.015	0.004	1
ZDHHC23	0.000688403	0.0374988	0.007	0	1
CFH	0.00247119	0.0374242	0.011	0.002	1
AMICA1	7.82967e-08	0.0373729	0.011	0	0.00138797
PRRT2	0.000107925	0.0370584	0.011	0.001	1
KCNQ5	0.0299102	0.0370536	0.022	0.008	1
SEMA7A	0.0174668	0.036962	0.022	0.008	1
ZC2HC1A	0.00545981	0.0369228	0.007	0.001	1
CTD-2287O16.5	0.0481236	0.0369088	0.029	0.014	1
AC009950.2	0.000659441	0.0369063	0.011	0.001	1
RP11-297A16.2	0.0118546	0.0369045	0.018	0.005	1
MACC1	7.82967e-08	0.0367548	0.011	0	0.00138797
C20orf96	0.0301824	0.0367082	0.022	0.008	1
RP11-417J8.6	0.00194112	0.0365909	0.004	0	1
RP11-251G23.5	0.00194112	0.0365909	0.004	0	1
RHBDL3	0.00194112	0.0365909	0.004	0	1
CAPS2	0.0234366	0.0365685	0.022	0.008	1
KIAA0125	7.82967e-08	0.0365657	0.011	0	0.00138797
KB-1732A1.1	0.000668831	0.0365412	0.011	0.001	1
AC011043.1	0.00155541	0.036504	0.018	0.004	1
RP11-111A22.1	0.000673572	0.0362898	0.011	0.001	1
ANKRD50	8.6392e-05	0.0362612	0.015	0.002	1
OAZ3	0.000943459	0.0362464	0.015	0.002	1
DYNC2LI1	0.029978	0.0361155	0.022	0.008	1
C11orf63	0.0128578	0.0360657	0.022	0.007	1
TSPAN18	7.82967e-08	0.0360604	0.011	0	0.00138797
TMTC2	0.00658269	0.0358241	0.011	0.002	1
RUSC2	0.0192161	0.0355083	0.007	0.001	1
TICAM2	0.0421973	0.0354517	0.011	0.003	1
THNSL1	0.0223511	0.0353293	0.015	0.004	1
CD40LG	0.000107925	0.0352094	0.011	0.001	1
ZNF132	0.00224239	0.0351596	0.015	0.003	1
RP11-558F24.4	0.0141807	0.0350553	0.011	0.002	1
CARD10	1.16319e-05	0.0349657	0.007	0	0.206198
ELL3	0.0447651	0.0349258	0.007	0.002	1
SCMH1	0.0333022	0.034893	0.026	0.011	1
MYO7A	1.16319e-05	0.0348596	0.007	0	0.206198
MB21D2	1.16319e-05	0.0348375	0.007	0	0.206198
FAM215A	0.0192161	0.0347754	0.007	0.001	1
C7orf63	0.00247851	0.0347331	0.011	0.002	1
CDC42BPG	0.0141497	0.0347161	0.011	0.002	1
AC008697.1	0.00194112	0.0346476	0.004	0	1
RP11-348F1.3	0.00543998	0.0345665	0.007	0.001	1
SV2A	0.0191617	0.0344991	0.007	0.001	1
RP11-678G14.2	0.0466329	0.0344484	0.015	0.005	1
TOX2	0.000666472	0.0343514	0.011	0.001	1
TPCN1	0.0423421	0.0343337	0.011	0.003	1
RP11-469M7.1	0.0222436	0.0343334	0.015	0.004	1
SRC	0.000323195	0.0342371	0.015	0.002	1
TMEM44	0.00659934	0.0341805	0.011	0.002	1
RP11-656E20.5	0.00194112	0.034177	0.004	0	1
ADAM9	0.0335525	0.0341736	0.018	0.006	1
C6orf163	1.16319e-05	0.0337322	0.007	0	0.206198
AC090186.1	1.55953e-05	0.0337299	0.015	0.001	0.276458
PLXDC2	0.0330083	0.0336127	0.018	0.006	1
RP5-1065J22.8	0.0142151	0.0336075	0.015	0.004	1
GMPR	0.000108865	0.0333393	0.011	0.001	1
RP11-713P17.3	7.82967e-08	0.0333263	0.011	0	0.00138797
TPX2	0.00654949	0.0330421	0.011	0.002	1
RALGAPA2	0.0454047	0.0329255	0.04	0.021	1
RP11-10N23.4	0.00194112	0.0329003	0.004	0	1
RP11-266L9.2	1.16319e-05	0.0327401	0.007	0	0.206198
EGLN3	1.54694e-05	0.0327215	0.015	0.001	0.274226
CYGB	1.16319e-05	0.0327107	0.007	0	0.206198
RP11-98D18.3	0.0467598	0.0326922	0.015	0.005	1
NT5DC3	0.000684981	0.0326903	0.007	0	1
USP13	0.00654949	0.0326685	0.011	0.002	1
NOXA1	0.043466	0.0326223	0.018	0.007	1
MAP7	1.16319e-05	0.0325662	0.007	0	0.206198
LYL1	0.00244211	0.0324857	0.011	0.002	1
GZF1	0.0424244	0.0324625	0.066	0.039	1
AC010547.9	0.00656607	0.0324489	0.011	0.002	1
TCL1A	0.00194112	0.032411	0.004	0	1
AC145212.1	0.000943459	0.0322747	0.015	0.002	1
AC005264.2	0.0191617	0.0322531	0.007	0.001	1
MED12L	0.000688403	0.0320758	0.007	0	1
RASGRP3	0.00543998	0.0320706	0.007	0.001	1
WDR78	0.0424874	0.0320494	0.011	0.003	1
CTD-2410N18.3	0.0425602	0.0319097	0.011	0.003	1
SMCO4	0.00156196	0.031868	0.018	0.004	1
RP11-319G6.1	0.038768	0.0318381	0.022	0.009	1
HMGB3	0.000668831	0.0317904	0.011	0.001	1
LRFN4	0.0494735	0.0316729	0.004	0	1
RP11-524F11.2	0.00545981	0.031662	0.007	0.001	1
MFSD3	0.0188679	0.0315516	0.029	0.012	1
COL4A3	0.0494735	0.0314859	0.004	0	1
AL450992.2	1.16319e-05	0.0313571	0.007	0	0.206198
GPR15	1.16319e-05	0.0312711	0.007	0	0.206198
INSL3	1.16319e-05	0.0311277	0.007	0	0.206198
LRRC48	0.00194112	0.0310996	0.004	0	1
EFNB2	1.16319e-05	0.0310524	0.007	0	0.206198
GCAT	0.000666472	0.0310459	0.011	0.001	1
SIPA1L2	0.000684981	0.0309879	0.007	0	1
DFNB59	0.000684981	0.0309161	0.007	0	1
DTX1	7.82967e-08	0.0307493	0.011	0	0.00138797
CNTNAP2	7.1524e-06	0.0306835	0.011	0	0.126791
RP11-17A1.3	0.0222794	0.030683	0.015	0.004	1
AC009506.1	1.16319e-05	0.0306722	0.007	0	0.206198
[truncated: 1,897 more rows]
