# Supplementary material for: Alzheimer’s disease alters the transcriptomic profile of natural killer cells at single-cell resolution
Source: Front Immunol. 2022 Nov 2;13:1004885. doi: 10.3389/fimmu.2022.1004885 (PMC9666759; doi:10.3389/fimmu.2022.1004885)
Supplement: Supplementary file 3 [file Table_2.xlsx]

## Sheet: NK0_all_DEGs_AD_vs_control
	p_val	avg_log2FC	pct.1	pct.2	p_val_adj
RPS2	6.82605e-112	-1.4394	0.59	0.832	1.21005e-107
FCER1G	2.28314e-90	0.905518	0.912	0.605	4.04733e-86
RPS27	7.95656e-86	-0.510154	0.996	0.99	1.41046e-81
ZFP36L2	8.79295e-86	-1.5197	0.299	0.639	1.55873e-81
BTG1	3.80567e-85	-1.5511	0.311	0.647	6.74631e-81
PNRC1	1.14613e-79	-1.39555	0.222	0.57	2.03174e-75
SPON2	1.2592e-79	0.821929	0.938	0.747	2.23218e-75
YBX1	1.56844e-66	-1.08989	0.181	0.516	2.78038e-62
CD3E	2.86495e-65	-1.59013	0.149	0.463	5.07869e-61
ATP5D	3.84189e-65	-1.02519	0.06	0.361	6.81053e-61
HLA-DRB1	4.75152e-65	-1.22861	0.139	0.468	8.42303e-61
CYBA	4.60207e-63	-1.08553	0.585	0.78	8.15809e-59
IL32	6.1066e-62	-1.17301	0.372	0.668	1.08252e-57
DUSP1	3.40763e-58	-1.6667	0.361	0.606	6.0407e-54
RPS29	8.34318e-57	-0.638224	0.846	0.917	1.47899e-52
HLA-C	1.73725e-56	-0.536672	0.995	0.989	3.07961e-52
NKG7	6.51334e-56	0.33165	1	0.996	1.15462e-51
RPS21	4.83677e-55	-0.500355	0.949	0.974	8.57414e-51
KLRB1	3.20073e-54	0.726855	0.889	0.714	5.67393e-50
TBX21	8.18416e-52	-0.986864	0.074	0.337	1.45081e-47
RPL39	1.3068e-46	-0.384685	0.99	0.99	2.31656e-42
STK17A	4.32289e-46	-0.7843	0.063	0.306	7.66319e-42
HLA-DRB5	6.14834e-44	-0.923391	0.024	0.224	1.08992e-39
CD7	5.06931e-41	0.463147	0.955	0.853	8.98636e-37
CD52	1.75406e-39	-0.786863	0.405	0.669	3.10943e-35
ZYX	2.24629e-39	-0.753148	0.107	0.346	3.982e-35
KRT10	3.47568e-39	-0.707265	0.053	0.263	6.16134e-35
CD69	4.06149e-38	0.802097	0.795	0.673	7.19981e-34
GZMB	5.289e-38	0.451614	0.982	0.888	9.3758e-34
HLA-DPB1	5.91456e-37	-0.757262	0.312	0.581	1.04847e-32
ASCL2	1.02499e-36	-0.709908	0.018	0.187	1.817e-32
TSC22D3	1.06417e-35	0.442269	0.987	0.953	1.88646e-31
IGFBP7	1.57779e-35	-0.872489	0.086	0.292	2.79695e-31
EIF1	3.01609e-34	0.298445	0.996	0.989	5.34663e-30
DNAJC1	3.48606e-33	-0.57801	0.043	0.223	6.17973e-29
STUB1	4.92727e-33	-0.604382	0.04	0.216	8.73458e-29
GNB2	8.78026e-33	-0.658156	0.129	0.353	1.55648e-28
SELL	1.21745e-31	-1.39227	0.09	0.272	2.15817e-27
C19orf43	2.28922e-31	-0.636387	0.256	0.496	4.0581e-27
CITED2	2.42812e-31	-0.650006	0.048	0.223	4.30433e-27
KHDRBS1	3.98159e-31	-0.58301	0.07	0.259	7.05816e-27
RASAL3	5.10281e-31	-0.542074	0.105	0.313	9.04575e-27
GZMM	1.45122e-30	0.4676	0.891	0.794	2.57257e-26
KLF3	2.29999e-30	-0.620293	0.098	0.298	4.0772e-26
GLTSCR2	6.76446e-30	-0.679314	0.251	0.484	1.19914e-25
ARF6	8.49006e-30	-0.62382	0.118	0.323	1.50503e-25
RAC1	9.83798e-29	-0.617624	0.074	0.255	1.74398e-24
FAM173A	1.01626e-28	-0.480607	0.009	0.139	1.80152e-24
FTH1	1.27347e-28	0.333924	0.987	0.977	2.25749e-24
HLA-DQA1	6.694e-28	-0.624472	0.009	0.135	1.18665e-23
CRIP1	1.85827e-27	-0.5703	0.704	0.854	3.29416e-23
C20orf24	6.63169e-27	-0.563497	0.072	0.243	1.1756e-22
RCN2	1.41888e-26	-0.475853	0.032	0.176	2.51525e-22
SDF4	1.6653e-26	-0.554511	0.128	0.326	2.95208e-22
RPS3	1.93606e-26	-0.247109	0.998	0.996	3.43205e-22
CEBPB	2.56403e-26	-0.482083	0.02	0.151	4.54526e-22
C1QBP	2.80131e-26	-0.492575	0.038	0.184	4.96589e-22
GLUD1	5.62513e-26	-0.489753	0.049	0.203	9.97166e-22
DUSP2	8.31275e-26	-0.906198	0.063	0.22	1.4736e-21
SFPQ	1.46214e-25	-0.57245	0.134	0.329	2.59194e-21
LAMP1	1.50296e-25	-0.565693	0.102	0.282	2.6643e-21
HLA-DPA1	4.33987e-25	-0.585846	0.355	0.583	7.69328e-21
CAST	6.27774e-25	-0.567036	0.256	0.467	1.11285e-20
SUN2	8.51423e-25	-0.596403	0.295	0.511	1.50932e-20
RPL37	9.20032e-25	-0.26732	0.986	0.982	1.63094e-20
KLRC3	1.41212e-24	-0.695102	0.198	0.393	2.50326e-20
PSIP1	1.48219e-24	-0.501244	0.053	0.202	2.62748e-20
GZMK	2.10477e-24	-1.27155	0.012	0.125	3.73112e-20
SSBP4	2.31142e-24	-0.459078	0.021	0.144	4.09746e-20
RPS28	3.33898e-24	-0.259911	0.989	0.99	5.91901e-20
TMIGD2	4.24888e-24	0.707314	0.31	0.171	7.53199e-20
TMEM160	5.61368e-24	-0.523053	0.081	0.246	9.95137e-20
HPCAL1	1.23208e-23	-0.409251	0.015	0.131	2.18411e-19
CD160	1.48483e-23	0.669973	0.33	0.184	2.63215e-19
LAPTM5	1.86828e-23	0.343632	0.908	0.871	3.3119e-19
PPP1R15A	1.88716e-23	0.473233	0.863	0.795	3.34537e-19
HLA-DRA	1.9146e-23	-0.648657	0.021	0.139	3.39402e-19
LRRFIP1	2.93425e-23	-0.529068	0.303	0.533	5.20155e-19
EFHD2	3.34011e-23	-0.638638	0.327	0.522	5.92101e-19
RPL36	5.73953e-23	-0.311009	0.943	0.968	1.01745e-18
CMTM3	6.34543e-23	-0.449358	0.048	0.189	1.12486e-18
SNX3	6.48237e-23	-0.46944	0.124	0.307	1.14913e-18
XBP1	6.50278e-23	-0.595811	0.231	0.428	1.15275e-18
ITGB1	6.8272e-23	-0.566775	0.302	0.525	1.21026e-18
IL7R	6.89446e-23	-1.03885	0.008	0.111	1.22218e-18
MT-ND3	7.89751e-23	-0.29685	0.977	0.977	1.39999e-18
SRSF9	9.06838e-23	-0.434697	0.06	0.208	1.60755e-18
HLA-E	1.29201e-22	0.245777	0.995	0.99	2.29034e-18
RPS10	1.36746e-22	-0.259709	0.995	0.992	2.4241e-18
MAF1	1.47288e-22	-0.507971	0.096	0.262	2.61097e-18
MAP7D1	1.62356e-22	-0.457969	0.047	0.185	2.87808e-18
PTMS	1.69798e-22	-0.482851	0.002	0.097	3.01001e-18
C17orf89	4.65619e-22	-0.432129	0.034	0.159	8.25403e-18
FOS	6.58848e-22	0.668948	0.728	0.589	1.16794e-17
RPL23A	8.6467e-22	-0.276937	0.974	0.969	1.5328e-17
TMEM165	1.0189e-21	-0.406168	0.018	0.127	1.80621e-17
RPS19	2.28828e-21	-0.313416	0.996	0.99	4.05643e-17
GRSF1	2.46483e-21	-0.421163	0.03	0.148	4.3694e-17
RPS12	2.91077e-21	-0.255476	1	0.994	5.15993e-17
PTMA	4.33155e-21	0.23714	0.998	0.991	7.67855e-17
FNTA	6.5366e-21	-0.449474	0.051	0.183	1.15874e-16
RPL34	8.07801e-21	-0.250883	0.993	0.99	1.43199e-16
SMCHD1	1.23599e-20	-0.470635	0.115	0.282	2.19105e-16
RPL41	1.8702e-20	-0.294826	0.921	0.95	3.31531e-16
VPS26B	3.07651e-20	-0.429994	0.053	0.183	5.45373e-16
BLOC1S4	4.40351e-20	-0.32094	0.012	0.11	7.8061e-16
CLTB	7.53474e-20	-0.367214	0.052	0.181	1.33568e-15
TNFRSF18	9.96139e-20	-0.462519	0.057	0.186	1.76586e-15
TYROBP	1.14707e-19	0.26869	0.978	0.951	2.03341e-15
GOLPH3	1.59617e-19	-0.394997	0.038	0.155	2.82953e-15
CD44	1.60965e-19	-0.61309	0.348	0.539	2.85343e-15
CCDC85B	1.87227e-19	-0.458607	0.213	0.402	3.31898e-15
CD74	1.9604e-19	-0.509188	0.805	0.895	3.4752e-15
RPL36A	2.50457e-19	-0.511901	0.309	0.505	4.43984e-15
SH2D1B	2.58931e-19	0.465457	0.626	0.519	4.59006e-15
MLEC	2.98509e-19	-0.350415	0.025	0.131	5.29167e-15
LGALS3	3.1913e-19	-0.489751	0.04	0.155	5.65722e-15
RPS26	3.24294e-19	-0.58824	0.796	0.865	5.74875e-15
MIR24-2	3.33762e-19	0.597703	0.597	0.491	5.91659e-15
TMEM248	3.55608e-19	-0.366905	0.028	0.135	6.30386e-15
MMP24-AS1	4.11828e-19	-0.412526	0.051	0.174	7.30048e-15
RBBP6	4.38688e-19	-0.41455	0.077	0.217	7.77663e-15
MSN	5.29859e-19	0.399625	0.84	0.807	9.39282e-15
TMUB1	7.44131e-19	-0.378402	0.038	0.153	1.31912e-14
AC092580.4	1.35963e-18	-0.384505	0.015	0.109	2.41021e-14
ABHD17A	1.46155e-18	-0.440168	0.104	0.253	2.59088e-14
LAG3	2.0904e-18	-0.396252	0.002	0.08	3.70566e-14
H1FX	2.98969e-18	-0.426563	0.012	0.101	5.29983e-14
PRF1	3.7086e-18	0.27668	0.987	0.942	6.57424e-14
PTPRA	4.90916e-18	-0.404951	0.06	0.185	8.70247e-14
LPCAT1	5.9396e-18	-0.458343	0.101	0.244	1.05291e-13
RPL28	8.37532e-18	-0.196827	0.998	0.995	1.48469e-13
RPL38	8.72101e-18	-0.351053	0.736	0.842	1.54597e-13
RRAS2	9.48814e-18	-0.331113	0.016	0.108	1.68196e-13
CDC25B	9.89699e-18	-0.495192	0.131	0.283	1.75444e-13
RHOC	1.20851e-17	0.433971	0.63	0.557	2.14232e-13
CD6	1.73618e-17	-0.429375	0.043	0.153	3.07773e-13
YY1	1.8037e-17	-0.379768	0.073	0.203	3.19743e-13
UBN1	2.39034e-17	-0.340331	0.028	0.127	4.23735e-13
RAP2B	3.36922e-17	-0.37202	0.052	0.166	5.97262e-13
FMNL1	3.81603e-17	-0.413231	0.138	0.296	6.76468e-13
BAG1	4.62018e-17	-0.319717	0.049	0.164	8.1902e-13
ZBTB16	5.48186e-17	0.555605	0.285	0.173	9.71769e-13
H2AFV	7.46706e-17	-0.375666	0.135	0.292	1.32369e-12
SPTSSB	7.48127e-17	-0.423147	0	0.069	1.32621e-12
GZMA	1.22567e-16	0.281518	0.947	0.906	2.17275e-12
TERF2IP	1.23476e-16	-0.40349	0.169	0.335	2.18885e-12
GNG2	1.38172e-16	0.360793	0.779	0.69	2.44937e-12
CFL1	1.71562e-16	0.226073	0.992	0.979	3.04128e-12
KTN1	1.78638e-16	-0.442317	0.139	0.291	3.16672e-12
MZT2A	2.85182e-16	-0.321108	0.057	0.172	5.05543e-12
CD320	3.15271e-16	-0.414999	0.095	0.226	5.58881e-12
TRADD	3.88306e-16	-0.309521	0.013	0.094	6.88351e-12
STARD7	3.99147e-16	-0.35803	0.076	0.201	7.07569e-12
B3GNT2	4.17187e-16	-0.287918	0.023	0.112	7.39548e-12
FGFBP2	5.47624e-16	0.30874	0.949	0.842	9.70773e-12
ABHD12	6.33647e-16	-0.278814	0.014	0.096	1.12327e-11
CST7	7.70837e-16	0.214389	0.996	0.971	1.36646e-11
PDCD2	8.21957e-16	-0.330586	0.036	0.134	1.45708e-11
CAPG	9.19286e-16	-0.371281	0	0.064	1.62962e-11
WHAMM	9.76523e-16	-0.350632	0.058	0.17	1.73108e-11
GNAI2	9.95398e-16	-0.419581	0.178	0.339	1.76454e-11
PIM1	1.14497e-15	-0.397741	0.146	0.297	2.02968e-11
CTSD	1.49491e-15	0.345898	0.798	0.758	2.65002e-11
ATP2A3	1.77009e-15	-0.366624	0.071	0.188	3.13783e-11
TNKS2	2.08569e-15	-0.346841	0.04	0.139	3.6973e-11
CD2	2.24037e-15	-0.41282	0.234	0.403	3.97151e-11
VIM	2.32499e-15	-0.440785	0.595	0.742	4.12151e-11
LIME1	3.06258e-15	-0.406435	0.14	0.286	5.42904e-11
NFATC2	3.1529e-15	-0.399717	0.215	0.38	5.58914e-11
LINC00299	3.3618e-15	0.472486	0.315	0.201	5.95946e-11
S1PR4	3.68211e-15	-0.332033	0.034	0.128	6.52729e-11
HLA-A	4.02927e-15	0.155828	0.997	0.994	7.14268e-11
MT-CO3	4.45793e-15	-0.212415	0.993	0.992	7.90257e-11
ZFP36	4.70062e-15	0.495859	0.811	0.775	8.33279e-11
MBP	4.8193e-15	-0.360791	0.455	0.647	8.54317e-11
S100A6	5.28028e-15	-0.394077	0.835	0.862	9.36035e-11
TXNL4A	5.63156e-15	-0.27204	0.024	0.109	9.98306e-11
RNF145	6.68659e-15	-0.294984	0.021	0.103	1.18533e-10
MYADM	6.76779e-15	0.447648	0.632	0.543	1.19973e-10
TGFBR2	6.94475e-15	-0.343126	0.055	0.16	1.2311e-10
KLF6	7.42097e-15	0.330056	0.933	0.917	1.31552e-10
ODC1	8.2272e-15	-0.309996	0.02	0.1	1.45844e-10
MZT2B	8.2775e-15	-0.300096	0.059	0.168	1.46735e-10
JAK1	8.96429e-15	-0.437063	0.458	0.612	1.5891e-10
ZBTB7A	1.04348e-14	-0.352972	0.035	0.127	1.84977e-10
CDKN2D	1.15449e-14	-0.382985	0.106	0.235	2.04657e-10
CRELD2	1.33759e-14	-0.277486	0.027	0.113	2.37114e-10
TRIM44	1.46831e-14	-0.311674	0.036	0.128	2.60287e-10
LPGAT1	1.62761e-14	-0.296477	0.029	0.116	2.88527e-10
ANXA5	1.76339e-14	-0.336437	0.033	0.122	3.12596e-10
YWHAH	1.94604e-14	-0.261927	0.012	0.085	3.44974e-10
RPS3A	2.17414e-14	-0.196384	0.996	0.99	3.85411e-10
RPL30	2.42903e-14	-0.180476	1	0.994	4.30595e-10
PANK2	2.52958e-14	-0.264739	0.011	0.083	4.48418e-10
TPGS1	2.92944e-14	-0.257323	0.02	0.099	5.19302e-10
PTGES2	3.55288e-14	-0.229515	0.01	0.08	6.29818e-10
KLRC2	3.64956e-14	-0.365393	0.034	0.121	6.46958e-10
WIPI2	3.74106e-14	-0.31819	0.031	0.117	6.63177e-10
HLA-B	4.00055e-14	0.121316	1	0.999	7.09178e-10
CHCHD10	4.59815e-14	-0.248483	0.005	0.069	8.15114e-10
MAP2K1	5.96444e-14	-0.259569	0.027	0.11	1.05732e-09
PPM1M	5.9898e-14	-0.293949	0.028	0.111	1.06181e-09
APOBEC3G	6.10678e-14	-0.409926	0.297	0.462	1.08255e-09
GSN	6.1279e-14	0.523855	0.267	0.171	1.08629e-09
RNPEP	6.25457e-14	-0.244276	0.012	0.083	1.10875e-09
SLBP	7.12096e-14	-0.273966	0.027	0.109	1.26233e-09
DGKZ	8.44073e-14	-0.354405	0.139	0.277	1.49629e-09
RP11-773D16.1	8.60805e-14	-0.256364	0.024	0.104	1.52595e-09
IFITM1	1.06962e-13	0.246283	0.99	0.98	1.89611e-09
NKG2-E	1.10937e-13	-0.325035	0.025	0.104	1.96658e-09
ARHGAP10	1.27342e-13	-0.300883	0.016	0.089	2.25739e-09
SPOCK2	1.3227e-13	-0.431124	0.177	0.317	2.34476e-09
IQGAP2	1.32753e-13	-0.327092	0.13	0.266	2.35332e-09
YPEL3	1.35269e-13	-0.324694	0.067	0.173	2.39792e-09
RBM39	1.37283e-13	0.357265	0.753	0.741	2.43362e-09
CLIC3	1.54467e-13	0.45185	0.696	0.627	2.73824e-09
RPS15A	1.62421e-13	-0.183292	1	0.996	2.87924e-09
APMAP	1.74219e-13	0.301049	0.773	0.732	3.08838e-09
LYSMD2	1.96016e-13	-0.244492	0.01	0.076	3.47478e-09
SKIL	2.15608e-13	-0.375126	0.114	0.238	3.82208e-09
NR4A2	2.47533e-13	0.5577	0.445	0.361	4.38801e-09
RPL37A	2.56681e-13	-0.225116	0.945	0.94	4.55019e-09
SRRM2	2.60611e-13	-0.365446	0.254	0.417	4.61985e-09
RTN4	2.92871e-13	-0.326321	0.153	0.296	5.19173e-09
C1orf162	3.34154e-13	0.467528	0.403	0.298	5.92355e-09
MYOM2	3.80471e-13	-0.900275	0.132	0.236	6.74462e-09
PNPLA2	4.07644e-13	-0.309796	0.096	0.214	7.2263e-09
EBPL	4.09055e-13	-0.207781	0.005	0.064	7.25132e-09
ITGB2	4.66063e-13	0.224554	0.978	0.955	8.26189e-09
ACTG1	5.10597e-13	0.229278	0.985	0.963	9.05135e-09
SLC10A3	5.17336e-13	-0.282456	0.033	0.116	9.17081e-09
RAC2	5.22769e-13	0.223033	0.947	0.944	9.26713e-09
HNRNPAB	5.62251e-13	-0.247344	0.025	0.102	9.96702e-09
TOMM40	6.11337e-13	-0.227221	0.009	0.072	1.08372e-08
GK5	6.13375e-13	0.545499	0.346	0.25	1.08733e-08
C4orf48	6.17357e-13	-0.231997	0.001	0.054	1.09439e-08
OGFR	6.24644e-13	-0.25965	0.046	0.138	1.10731e-08
RPS18	6.56863e-13	-0.215323	0.994	0.98	1.16442e-08
B2M	6.67655e-13	0.0939601	1	1	1.18355e-08
TCF7	7.83654e-13	-0.336446	0.011	0.075	1.38918e-08
GPR183	8.38015e-13	-0.318967	0.003	0.058	1.48555e-08
AKR7A2	9.37211e-13	-0.251618	0.042	0.131	1.66139e-08
TAGAP	9.81727e-13	0.40458	0.561	0.488	1.74031e-08
RNF125	1.13075e-12	0.416514	0.46	0.375	2.00448e-08
SIDT1	1.17946e-12	-0.267814	0.032	0.112	2.09083e-08
SCAF4	1.33088e-12	-0.328542	0.059	0.154	2.35925e-08
CD38	1.52889e-12	0.451005	0.266	0.171	2.71026e-08
PFN1	1.54803e-12	0.172898	0.998	0.992	2.74419e-08
BRD9	1.61083e-12	-0.28929	0.029	0.106	2.85553e-08
LIX1L	1.73012e-12	-0.240801	0.028	0.104	3.06699e-08
TUBA1A	1.96523e-12	0.428293	0.665	0.634	3.48377e-08
ATG4D	1.99512e-12	-0.208744	0.015	0.082	3.53675e-08
MAFF	2.59572e-12	-0.298499	0.022	0.092	4.60144e-08
PRELID1	2.6832e-12	-0.352097	0.285	0.455	4.75651e-08
PRSS23	2.99583e-12	0.372025	0.645	0.565	5.31072e-08
LINC-PINT	3.54247e-12	0.364234	0.489	0.407	6.27973e-08
CDIPT	3.66539e-12	-0.269546	0.046	0.133	6.49763e-08
ARMC10	3.70299e-12	-0.216077	0.007	0.064	6.56429e-08
TNIP2	3.82378e-12	-0.223137	0.018	0.085	6.77841e-08
BCL2	4.33844e-12	-0.255572	0.016	0.082	7.69076e-08
COTL1	4.59977e-12	-0.368024	0.004	0.057	8.154e-08
GMDS	4.9402e-12	-0.192812	0.014	0.078	8.75749e-08
TGFB1	5.71711e-12	-0.357648	0.277	0.431	1.01347e-07
LTB	8.00218e-12	-0.488883	0.037	0.114	1.41855e-07
MAP2K4	8.02544e-12	-0.218881	0.007	0.063	1.42267e-07
TPM3	8.20615e-12	0.247509	0.89	0.856	1.4547e-07
PREP	8.45849e-12	-0.202283	0.007	0.063	1.49944e-07
HLA-DQB1	1.06597e-11	-0.284879	0.019	0.084	1.88964e-07
MYO6	1.13943e-11	-0.288962	0.024	0.092	2.01987e-07
CD3D	1.30177e-11	-0.616403	0.031	0.102	2.30764e-07
BIN2	1.30713e-11	0.294688	0.791	0.786	2.31714e-07
LRRC47	1.32622e-11	-0.21904	0.018	0.082	2.35098e-07
MIB2	1.38243e-11	-0.263967	0.074	0.172	2.45063e-07
2022-09-09	1.39155e-11	0.330713	0.658	0.619	2.4668e-07
CBX3	1.47795e-11	-0.310275	0.11	0.225	2.61996e-07
ARHGDIB	1.50372e-11	0.18162	0.97	0.961	2.66565e-07
PTP4A2	1.53926e-11	-0.357801	0.213	0.357	2.72865e-07
CTNNBIP1	1.74625e-11	-0.217232	0.021	0.087	3.09557e-07
RAD23B	1.84756e-11	-0.302373	0.072	0.169	3.27517e-07
ATXN2L	1.89627e-11	-0.281672	0.077	0.176	3.36152e-07
INPP4A	1.92216e-11	-0.298492	0.087	0.19	3.40741e-07
YPEL5	2.02828e-11	0.43281	0.497	0.419	3.59553e-07
BOP1	2.12776e-11	-0.190496	0.004	0.054	3.77188e-07
EOMES	2.13616e-11	-0.30084	0.061	0.15	3.78677e-07
UBB	2.18083e-11	0.26616	0.891	0.89	3.86595e-07
BAZ1B	2.25422e-11	-0.274854	0.053	0.138	3.99605e-07
RPL35A	2.63063e-11	-0.180132	0.988	0.986	4.66332e-07
HOXB2	3.03794e-11	-0.248737	0.025	0.093	5.38536e-07
BCL7B	3.08442e-11	-0.237246	0.058	0.146	5.46774e-07
RP11-291B21.2	3.31585e-11	-0.37052	0.007	0.06	5.87802e-07
PPM1A	3.70009e-11	-0.249028	0.027	0.095	6.55914e-07
CD99	3.92879e-11	0.206649	0.927	0.892	6.96457e-07
R3HDM4	4.19711e-11	-0.210101	0.041	0.12	7.44023e-07
MAP2K3	4.49342e-11	-0.263821	0.09	0.194	7.96549e-07
HSF1	4.61385e-11	-0.243041	0.092	0.198	8.17897e-07
NENF	4.78681e-11	-0.18821	0.004	0.053	8.48557e-07
FAM50A	4.81071e-11	-0.256573	0.03	0.101	8.52794e-07
MARK3	4.89416e-11	-0.253546	0.046	0.127	8.67588e-07
DBI	5.60201e-11	0.273586	0.713	0.699	9.93069e-07
TMEM62	6.11347e-11	-0.209731	0.004	0.052	1.08373e-06
BAX	6.4266e-11	-0.370062	0.201	0.334	1.13924e-06
RPS8	7.70827e-11	-0.201064	0.999	0.993	1.36644e-06
PTGER4	8.23393e-11	-0.311535	0.116	0.225	1.45963e-06
LAIR1	8.50465e-11	0.422947	0.319	0.237	1.50762e-06
BBC3	8.94523e-11	-0.217493	0.013	0.07	1.58572e-06
SIRT7	9.03691e-11	-0.2266	0.061	0.149	1.60197e-06
ACTB	1.03786e-10	0.189342	1	0.999	1.83982e-06
LBH	1.0792e-10	0.412196	0.505	0.433	1.91309e-06
PSAP	1.1233e-10	0.333885	0.69	0.647	1.99128e-06
DHX36	1.16599e-10	-0.274514	0.08	0.176	2.06694e-06
GIMAP7	1.23468e-10	-0.356377	0.318	0.466	2.18871e-06
H3F3A	1.24452e-10	0.188243	0.952	0.945	2.20617e-06
ALKBH6	1.29091e-10	-0.185337	0.007	0.058	2.28839e-06
GSTP1	1.31214e-10	0.26434	0.831	0.812	2.32603e-06
RPS23	1.46122e-10	-0.189878	0.996	0.992	2.5903e-06
PPP6R2	1.55808e-10	-0.23716	0.041	0.117	2.76202e-06
UNC119	1.62176e-10	0.437745	0.19	0.114	2.8749e-06
GRK6	1.66935e-10	-0.238001	0.041	0.117	2.95927e-06
PRRC2B	1.68758e-10	-0.293346	0.127	0.241	2.99158e-06
COL6A2	1.71146e-10	-0.293561	0.043	0.118	3.03391e-06
REST	1.81196e-10	-0.270433	0.101	0.204	3.21206e-06
MCL1	1.84649e-10	-0.410122	0.333	0.471	3.27328e-06
KIR2DL2	1.85411e-10	-0.396156	0.152	0.262	3.28678e-06
SRSF4	1.90013e-10	-0.316594	0.172	0.299	3.36835e-06
KLF2	2.18479e-10	-0.354579	0.322	0.469	3.87297e-06
RPL26	2.60384e-10	-0.153598	0.993	0.989	4.61583e-06
ARL5A	2.81077e-10	-0.294469	0.149	0.269	4.98266e-06
FKBP8	3.14296e-10	-0.297266	0.235	0.383	5.57153e-06
PITPNC1	3.18468e-10	-0.28684	0.109	0.214	5.64547e-06
SLC52A2	3.30601e-10	-0.253568	0.055	0.135	5.86056e-06
CCDC88C	3.70123e-10	-0.307625	0.174	0.3	6.56116e-06
SNX18	3.88195e-10	-0.23022	0.016	0.073	6.88153e-06
RNF149	3.91899e-10	-0.275935	0.145	0.265	6.94719e-06
PTGDS	4.04511e-10	0.652314	0.415	0.307	7.17077e-06
C19orf24	4.47726e-10	-0.250724	0.056	0.136	7.93683e-06
EIF2B5	4.65521e-10	-0.204476	0.019	0.076	8.25229e-06
DARS	4.73579e-10	-0.266982	0.082	0.175	8.39513e-06
CCR7	4.8592e-10	-0.202848	0	0.039	8.6139e-06
CHST11	5.68719e-10	-0.241299	0.048	0.124	1.00817e-05
LCK	6.13973e-10	-0.278075	0.539	0.698	1.08839e-05
ELAVL1	6.22826e-10	-0.212688	0.033	0.1	1.10408e-05
PPP3CC	6.5071e-10	-0.279701	0.254	0.403	1.15351e-05
TAF10	6.6643e-10	-0.185544	0.023	0.083	1.18138e-05
NFATC2IP	6.88017e-10	-0.224098	0.046	0.121	1.21965e-05
MTCH1	7.46468e-10	-0.253436	0.095	0.193	1.32326e-05
SPG21	7.473e-10	-0.218691	0.038	0.108	1.32474e-05
LMBR1	8.43329e-10	-0.226076	0.028	0.091	1.49497e-05
MAPRE2	8.43787e-10	0.351867	0.603	0.559	1.49578e-05
TMEM259	8.72252e-10	-0.244878	0.031	0.095	1.54624e-05
VOPP1	8.82371e-10	-0.218109	0.09	0.187	1.56418e-05
GCH1	1.09968e-09	-0.176139	0.019	0.075	1.9494e-05
IL2RG	1.14994e-09	0.211734	0.913	0.903	2.03849e-05
PRKX	1.17821e-09	-0.220235	0.056	0.135	2.08861e-05
ALOX5AP	1.18595e-09	0.259592	0.59	0.48	2.10233e-05
NEK7	1.28033e-09	-0.190185	0.019	0.074	2.26964e-05
POM121	1.34787e-09	-0.212091	0.047	0.121	2.38937e-05
ORAI1	1.3757e-09	-0.254902	0.063	0.144	2.43871e-05
SSU72	1.37873e-09	-0.236087	0.128	0.238	2.44407e-05
CEBPD	1.54635e-09	-0.234009	0.043	0.114	2.74122e-05
TMEM203	1.56262e-09	-0.167942	0.004	0.046	2.77006e-05
ANKRD13A	1.67985e-09	-0.186439	0.024	0.083	2.97787e-05
HSPA5	1.73805e-09	0.286763	0.733	0.698	3.08103e-05
TMX4	1.79773e-09	-0.267428	0.145	0.258	3.18683e-05
LILRB1	1.8383e-09	-0.280855	0.093	0.184	3.25875e-05
VASP	1.88006e-09	-0.281485	0.246	0.386	3.33279e-05
WHSC1L1	1.93471e-09	-0.255336	0.178	0.303	3.42965e-05
KLHDC2	1.94928e-09	-0.186453	0.037	0.105	3.45549e-05
PDLIM2	1.96665e-09	-0.221299	0.1	0.198	3.48628e-05
TTC7A	1.97106e-09	-0.17179	0.004	0.046	3.49409e-05
RHOB	1.97818e-09	-0.222054	0.013	0.064	3.50672e-05
WDR74	1.98029e-09	-0.788713	0.168	0.272	3.51046e-05
RFWD2	1.99596e-09	-0.168845	0.011	0.06	3.53824e-05
DAB2	2.05722e-09	0.347829	0.148	0.082	3.64684e-05
NCR3	2.09253e-09	0.391955	0.486	0.428	3.70942e-05
AAK1	2.15757e-09	-0.283383	0.195	0.321	3.82472e-05
ZNF580	2.27565e-09	-0.227598	0.032	0.095	4.03404e-05
RNF11	2.31596e-09	-0.213621	0.057	0.134	4.10551e-05
CCND3	2.36233e-09	0.227881	0.829	0.792	4.1877e-05
PDGFRB	2.44535e-09	-0.25158	0.028	0.088	4.33488e-05
GATA3	2.46191e-09	-0.353999	0.17	0.282	4.36422e-05
TMEM66	2.4631e-09	0.216255	0.86	0.867	4.36634e-05
CIDEB	2.52774e-09	-0.204293	0.015	0.067	4.48092e-05
CYBRD1	2.60724e-09	0.187826	0.043	0.01	4.62186e-05
ZNF683	2.77193e-09	-0.434784	0.036	0.099	4.91381e-05
KIR2DL1	2.80134e-09	0.40123	0.158	0.087	4.96594e-05
RTF1	2.80524e-09	-0.269488	0.123	0.227	4.97286e-05
AGTRAP	2.94014e-09	0.349841	0.388	0.316	5.21199e-05
PTOV1	3.21468e-09	-0.186827	0.021	0.076	5.69866e-05
NDNL2	3.28904e-09	-0.175955	0.027	0.086	5.83048e-05
TNIK	3.42495e-09	-0.222983	0.097	0.192	6.0714e-05
RDH14	3.71616e-09	-0.168818	0.008	0.053	6.58763e-05
AKIRIN1	3.97717e-09	-0.196107	0.06	0.138	7.05034e-05
C10orf128	4.10012e-09	-0.279789	0.048	0.118	7.26828e-05
CYB561	4.11863e-09	-0.189041	0.014	0.064	7.3011e-05
AFG3L2	4.49335e-09	-0.192462	0.025	0.082	7.96536e-05
CARNS1	4.76679e-09	-0.162488	0.005	0.046	8.4501e-05
KIF21A	4.99931e-09	-0.227954	0.035	0.098	8.86227e-05
C9orf89	5.4225e-09	-0.22731	0.032	0.093	9.61246e-05
ZFAND5	5.45343e-09	-0.191495	0.048	0.119	9.6673e-05
RNF166	5.76105e-09	-0.248219	0.178	0.303	0.000102126
IDS	5.82317e-09	0.324081	0.602	0.567	0.000103227
HNRNPL	6.40895e-09	-0.257831	0.127	0.23	0.000113612
REPS1	6.44109e-09	-0.197786	0.018	0.069	0.000114181
ZFAND3	6.55026e-09	-0.231834	0.052	0.122	0.000116116
TTC16	6.71778e-09	-0.196236	0.036	0.099	0.000119086
ATP6V0A2	7.03429e-09	-0.184428	0.025	0.081	0.000124697
PLAC8	7.262e-09	0.297871	0.644	0.615	0.000128734
KMT2E	7.42626e-09	0.276879	0.64	0.6	0.000131645
RGCC	7.62429e-09	-0.20494	0.015	0.065	0.000135156
RPL32	8.04691e-09	-0.147304	0.997	0.993	0.000142648
LCP1	8.14904e-09	0.249494	0.845	0.835	0.000144458
TOB1	8.32079e-09	-0.246405	0.094	0.184	0.000147503
FYN	8.67228e-09	-0.230125	0.307	0.455	0.000153733
MESDC1	8.77848e-09	-0.124989	0.007	0.049	0.000155616
KIAA1432	8.92493e-09	-0.181832	0.022	0.075	0.000158212
IFITM2	9.104e-09	0.210864	0.974	0.957	0.000161387
SH3BGRL3	9.13121e-09	-0.211411	0.963	0.981	0.000161869
CRTAP	9.4553e-09	-0.191832	0.031	0.09	0.000167614
SOCS1	9.57463e-09	-0.12581	0	0.033	0.000169729
LAT2	9.61683e-09	0.377167	0.355	0.289	0.000170478
SLC4A7	9.72482e-09	-0.181884	0.018	0.068	0.000172392
KLRC4	9.82648e-09	-0.249842	0.031	0.089	0.000174194
CLEC2D	1.11665e-08	-0.271121	0.055	0.124	0.000197949
KAT8	1.12527e-08	-0.168149	0.032	0.092	0.000199477
UBE3A	1.15799e-08	-0.20916	0.105	0.2	0.000205276
RNF126	1.20025e-08	-0.203277	0.12	0.222	0.000212768
PDE3B	1.20454e-08	-0.207703	0.031	0.09	0.000213528
GRINA	1.2152e-08	-0.178156	0.033	0.093	0.000215418
PRKD2	1.29318e-08	-0.198871	0.047	0.115	0.000229242
RPS27A	1.30966e-08	-0.136208	0.999	0.995	0.000232164
TSR3	1.32571e-08	-0.164129	0.008	0.05	0.000235008
ARL4A	1.32997e-08	0.392772	0.305	0.236	0.000235763
ATP5E	1.33716e-08	-0.185327	0.915	0.93	0.000237039
HBA2	1.34654e-08	-0.506251	0.011	0.056	0.000238701
RABL6	1.3772e-08	-0.177961	0.022	0.074	0.000244135
RNF187	1.39406e-08	-0.173304	0.014	0.062	0.000247126
CCDC102A	1.41335e-08	-0.150144	0.006	0.046	0.000250545
CDC42	1.44114e-08	0.207206	0.788	0.764	0.000255471
RPS24	1.44754e-08	-0.174435	0.994	0.994	0.000256606
IL4R	1.50745e-08	-0.201013	0.037	0.099	0.000267225
SIAH2	1.5274e-08	-0.182176	0.013	0.06	0.000270762
TSPAN5	1.67426e-08	-0.158583	0.008	0.05	0.000296797
NFKBIZ	1.67487e-08	-0.269187	0.099	0.187	0.000296904
FNBP1	1.76705e-08	-0.250565	0.191	0.311	0.000313246
RAB22A	1.86152e-08	-0.184629	0.022	0.074	0.000329991
BCL7C	1.91875e-08	-0.166524	0.026	0.08	0.000340138
ZEB2	1.96895e-08	0.282149	0.704	0.647	0.000349036
LY6E	2.02793e-08	0.261789	0.684	0.642	0.000359492
MAPK14	2.16422e-08	-0.179504	0.019	0.068	0.000383651
FAM134A	2.20792e-08	-0.187668	0.029	0.085	0.000391397
RNF31	2.46797e-08	-0.148773	0.01	0.053	0.000437496
MARCKSL1	2.60163e-08	-0.20852	0.025	0.078	0.00046119
SART1	2.60528e-08	-0.188729	0.032	0.09	0.000461838
HOXB4	2.62639e-08	-0.16384	0.013	0.059	0.000465579
KIFC3	2.65467e-08	-0.178613	0.027	0.081	0.000470593
FTL	2.67911e-08	0.164927	0.981	0.976	0.000474925
XCL1	2.73456e-08	-0.569893	0.079	0.152	0.000484755
MT-ND4	2.75248e-08	-0.229202	0.835	0.907	0.000487932
UBE2S	2.88253e-08	-0.139651	0.009	0.051	0.000510986
GSPT1	2.91346e-08	-0.207566	0.034	0.092	0.000516468
SNF8	2.94228e-08	-0.196815	0.049	0.117	0.000521577
C7orf26	3.09011e-08	-0.158921	0.016	0.064	0.000547784
SLC25A33	3.09603e-08	-0.128557	0.005	0.043	0.000548833
MT2A	3.1155e-08	-0.35312	0.33	0.455	0.000552284
TRAPPC12	3.19881e-08	-0.159229	0.018	0.065	0.000567053
ZNF362	3.327e-08	-0.170775	0.018	0.065	0.000589777
TMEM129	3.49818e-08	-0.159524	0.008	0.048	0.000620123
TTC39C	3.50549e-08	-0.181329	0.012	0.056	0.000621419
GSTM2	3.72188e-08	0.340429	0.127	0.069	0.000659778
SELPLG	3.76743e-08	0.308016	0.661	0.648	0.000667853
RNF130	3.80356e-08	-0.194494	0.053	0.12	0.000674258
CALM1	4.08314e-08	0.149319	0.981	0.977	0.000723818
RASSF4	4.17748e-08	0.413286	0.244	0.176	0.000740542
2022-03-03	4.18651e-08	0.269435	0.071	0.029	0.000742143
RNF10	4.22071e-08	-0.228258	0.081	0.161	0.000748205
SSNA1	4.36882e-08	-0.234578	0.198	0.321	0.00077446
SEPHS2	4.47522e-08	-0.163463	0.046	0.112	0.000793323
RPS14	4.48399e-08	-0.146024	1	0.994	0.000794877
FBXO31	4.51485e-08	-0.173848	0.008	0.048	0.000800347
RPS4X	4.68032e-08	-0.164788	0.992	0.99	0.000829681
VPS4A	4.6991e-08	-0.208966	0.082	0.163	0.000833009
SLC25A1	4.96888e-08	-0.170143	0.042	0.104	0.000880834
TTC13	5.18963e-08	-0.198697	0.035	0.092	0.000919965
MAP3K11	5.29808e-08	-0.171187	0.036	0.095	0.00093919
ACSS1	5.44741e-08	-0.169172	0.03	0.085	0.000965663
GYPC	5.6791e-08	0.306836	0.514	0.48	0.00100673
GNLY	5.89433e-08	-0.189975	0.879	0.944	0.00104489
CHMP4B	6.01836e-08	-0.185435	0.045	0.108	0.00106687
GGNBP2	6.27045e-08	0.299617	0.394	0.333	0.00111156
CD247	6.3351e-08	0.182913	0.945	0.876	0.00112302
TXNDC11	6.52774e-08	-0.162476	0.022	0.071	0.00115717
IRF2BPL	6.53864e-08	-0.151517	0.022	0.071	0.0011591
FAM129A	6.59595e-08	-0.19575	0.098	0.184	0.00116926
CTDSP2	7.05318e-08	-0.183052	0.041	0.102	0.00125032
RNF220	7.42152e-08	-0.167932	0.025	0.076	0.00131561
EPC1	7.63235e-08	0.242049	0.64	0.622	0.00135299
VAMP2	7.7356e-08	-0.255241	0.202	0.314	0.00137129
SIGLEC7	7.78175e-08	0.370801	0.196	0.131	0.00137947
ITGB7	8.22675e-08	-0.294169	0.319	0.445	0.00145836
STT3B	8.49945e-08	-0.177525	0.038	0.096	0.0015067
PPP3CA	8.69272e-08	-0.179968	0.056	0.122	0.00154096
PRDX1	8.90847e-08	-0.231127	0.151	0.253	0.0015792
PRDX5	9.39453e-08	0.298928	0.567	0.544	0.00166537
HMGA1	9.49545e-08	-0.171293	0.034	0.09	0.00168326
HERPUD2	9.69466e-08	-0.211006	0.136	0.235	0.00171857
IRF2BP2	9.80761e-08	-0.184088	0.043	0.104	0.0017386
SLC27A3	9.98449e-08	-0.211375	0.058	0.125	0.00176995
PCYT2	1.02539e-07	-0.165921	0.016	0.061	0.00181772
SERF2	1.07435e-07	0.148725	0.972	0.975	0.0019045
RCSD1	1.08555e-07	-0.249555	0.264	0.394	0.00192435
SPINK2	1.09007e-07	-0.162638	0	0.029	0.00193236
EIF4A1	1.099e-07	0.250703	0.693	0.695	0.0019482
HLA-DMA	1.1461e-07	-0.208058	0.03	0.082	0.0020317
CTDP1	1.2527e-07	-0.146122	0.012	0.053	0.00222067
KIAA0947	1.27854e-07	-0.164167	0.032	0.086	0.00226646
USP22	1.30372e-07	-0.174719	0.04	0.099	0.00231111
CES1	1.31853e-07	-0.186727	0.005	0.039	0.00233736
EIF4EBP2	1.32905e-07	-0.221861	0.07	0.141	0.00235601
CTDSP1	1.33201e-07	-0.244189	0.147	0.246	0.00236126
RBM3	1.35593e-07	0.242187	0.741	0.722	0.00240366
CALR	1.37977e-07	0.24537	0.796	0.785	0.00244592
TXNIP	1.39379e-07	0.205494	0.944	0.921	0.00247077
RUNX2	1.42798e-07	-0.151965	0	0.028	0.00253138
H2AFY	1.43458e-07	-0.206658	0.114	0.205	0.00254308
JAKMIP1	1.43578e-07	-0.176929	0.012	0.053	0.00254521
HAGHL	1.44721e-07	-0.162882	0.021	0.067	0.00256547
POM121C	1.48895e-07	-0.224833	0.065	0.134	0.00263946
DNM2	1.53596e-07	-0.224989	0.091	0.169	0.0027228
EGLN1	1.63333e-07	-0.169021	0.019	0.063	0.0028954
PDZD8	1.66536e-07	-0.166574	0.026	0.075	0.00295219
FBXO32	1.73633e-07	-0.160138	0.023	0.071	0.003078
UHRF2	1.75949e-07	-0.164326	0.025	0.074	0.00311904
TESC	1.82618e-07	-0.153023	0.034	0.088	0.00323727
ARIH1	1.89208e-07	-0.155104	0.023	0.07	0.0033541
TTC19	1.98921e-07	-0.177786	0.036	0.091	0.00352626
MTSS1	2.00374e-07	0.310286	0.356	0.291	0.00355202
KIAA1430	2.11533e-07	-0.233515	0.065	0.132	0.00374985
TMSB10	2.14794e-07	0.120948	1	0.996	0.00380766
EIF4A3	2.18061e-07	-0.183046	0.045	0.105	0.00386556
AKAP17A	2.19962e-07	-0.181016	0.043	0.102	0.00389927
EMC8	2.23619e-07	-0.154729	0.019	0.063	0.00396409
TBC1D20	2.33015e-07	-0.179206	0.052	0.114	0.00413066
CTSW	2.3597e-07	0.14156	0.99	0.983	0.00418303
ARRDC2	2.36247e-07	-0.161629	0.028	0.078	0.00418795
TNFRSF4	2.40193e-07	-0.150759	0.01	0.048	0.0042579
PLCG1	2.56875e-07	-0.155568	0.027	0.076	0.00455363
ATP1A1	2.62466e-07	-0.21749	0.124	0.212	0.00465273
NUDT18	2.65919e-07	-0.131206	0.009	0.046	0.00471395
SNRNP70	2.66124e-07	-0.203191	0.128	0.221	0.00471758
ZDHHC7	2.66781e-07	-0.17217	0.021	0.066	0.00472923
RC3H1	2.66793e-07	-0.159236	0.113	0.202	0.00472944
RPL21	2.69779e-07	-0.135887	0.967	0.962	0.00478237
MT1X	2.70148e-07	-0.208181	0.055	0.117	0.00478891
GFER	2.7141e-07	-0.12267	0.033	0.086	0.00481128
MCUR1	2.89273e-07	-0.137872	0.018	0.061	0.00512794
RNF144A	2.98812e-07	-0.132991	0.007	0.042	0.00529704
IGFBP4	3.20969e-07	-0.14383	0	0.026	0.00568981
DDX6	3.4543e-07	0.30512	0.52	0.487	0.00612343
H2AFX	3.60634e-07	-0.156485	0.029	0.078	0.00639296
CHAMP1	3.63199e-07	-0.128436	0.003	0.033	0.00643843
TNFRSF1B	3.71199e-07	-0.233091	0.243	0.364	0.00658024
ERGIC1	3.77572e-07	-0.173228	0.061	0.127	0.00669322
NAGPA	3.91605e-07	-0.13686	0.015	0.057	0.00694198
RNF115	3.95135e-07	-0.210008	0.124	0.212	0.00700455
LTBP3	4.10338e-07	-0.13948	0.014	0.054	0.00727405
ATPAF1	4.12089e-07	-0.117719	0.006	0.039	0.0073051
DOCK11	4.14996e-07	-0.141686	0.081	0.157	0.00735663
BTG2	4.17798e-07	0.454998	0.424	0.375	0.00740631
CDK17	4.40541e-07	-0.213664	0.16	0.26	0.00780948
PRKCH	4.40819e-07	0.285611	0.57	0.538	0.0078144
PPP2R5A	4.54716e-07	-0.16473	0.049	0.109	0.00806074
AP1S2	4.6869e-07	-0.186675	0.057	0.12	0.00830846
S1PR1	4.96493e-07	-0.1863	0.111	0.194	0.00880133
GTF2E2	4.98425e-07	-0.163388	0.045	0.103	0.00883558
PMAIP1	5.11303e-07	0.398443	0.281	0.221	0.00906387
RHOA	5.16344e-07	0.189902	0.892	0.898	0.00915324
SNX9	5.25416e-07	-0.116947	0.004	0.035	0.00931405
STAT5A	5.25523e-07	-0.154315	0.023	0.067	0.00931594
TP53I11	5.50716e-07	-0.116805	0	0.025	0.00976255
PRKCD	5.62552e-07	-0.141278	0.009	0.045	0.00997235
DHRS13	5.62997e-07	-0.136029	0.009	0.045	0.00998025
IQGAP1	6.26775e-07	0.236889	0.686	0.688	0.0111108
TYMP	6.54899e-07	-0.101306	0.013	0.052	0.0116094
GDPD5	6.61474e-07	-0.128387	0.004	0.034	0.0117259
TBC1D1	6.76362e-07	-0.154313	0.033	0.084	0.0119899
CASP1	6.80447e-07	-0.221064	0.163	0.259	0.0120623
GAB1	6.83197e-07	-0.123382	0.001	0.028	0.012111
E2F4	6.97168e-07	-0.145191	0.033	0.084	0.0123587
UBC	7.13477e-07	0.134885	0.964	0.961	0.0126478
SNTB2	8.11296e-07	-0.16067	0.022	0.065	0.0143819
LINC00861	8.11532e-07	0.33878	0.448	0.408	0.014386
PARP12	8.12111e-07	-0.120139	0.013	0.051	0.0143963
CD3G	8.3367e-07	-0.281737	0.043	0.097	0.0147785
ID2	8.4935e-07	-0.316629	0.321	0.438	0.0150564
ADAR	8.55693e-07	-0.198177	0.276	0.405	0.0151689
SACS	8.59679e-07	-0.141455	0.01	0.046	0.0152395
EI24	8.95323e-07	-0.143605	0.026	0.072	0.0158714
VAC14	9.10636e-07	-0.149606	0.015	0.054	0.0161428
REPIN1	9.20071e-07	-0.149231	0.021	0.063	0.0163101
CDKN2A	9.30472e-07	-0.165055	0.01	0.045	0.0164945
GCLM	9.62303e-07	-0.140472	0.016	0.056	0.0170587
IL2RB	1.01403e-06	0.200523	0.708	0.669	0.0179758
ZMAT3	1.0295e-06	-0.156552	0.033	0.083	0.01825
SDHAF1	1.03985e-06	-0.133554	0.028	0.075	0.0184335
RP11-367G6.3	1.08999e-06	-0.146707	0.018	0.058	0.0193222
DAP	1.1041e-06	-0.124312	0.034	0.084	0.0195723
LTBP4	1.10605e-06	-0.237557	0.044	0.098	0.019607
CTCF	1.10777e-06	-0.172209	0.036	0.086	0.0196374
KRAS	1.12531e-06	-0.179009	0.094	0.169	0.0199485
MYLIP	1.12745e-06	-0.19603	0.13	0.217	0.0199862
GLS	1.15569e-06	-0.153092	0.031	0.079	0.0204869
MALT1	1.17989e-06	-0.126131	0.015	0.054	0.0209158
S100B	1.25875e-06	-0.478661	0.092	0.157	0.0223138
TM9SF3	1.28709e-06	-0.152828	0.033	0.081	0.0228162
SNX27	1.31331e-06	-0.136129	0.014	0.052	0.023281
ZFYVE28	1.32713e-06	-0.186603	0.029	0.075	0.0235261
METTL9	1.34013e-06	-0.159167	0.109	0.191	0.0237565
TM7SF3	1.34494e-06	-0.148587	0.033	0.081	0.0238417
TMEM57	1.36364e-06	-0.129876	0.026	0.071	0.0241732
CERK	1.40144e-06	-0.150106	0.022	0.064	0.0248433
MT1F	1.40478e-06	-0.188163	0.048	0.104	0.0249025
PBRM1	1.41054e-06	-0.163244	0.065	0.129	0.0250047
APLP2	1.41215e-06	0.356188	0.269	0.213	0.0250331
RPL18A	1.41526e-06	-0.125126	0.994	0.991	0.0250884
NDUFB1	1.51579e-06	-0.171274	0.151	0.244	0.0268705
CHST14	1.52323e-06	-0.136321	0.005	0.035	0.0270024
FEZ2	1.52698e-06	-0.150879	0.032	0.079	0.0270688
TMEM55B	1.52876e-06	-0.122705	0.028	0.074	0.0271003
TRA2B	1.5321e-06	-0.210244	0.295	0.42	0.0271596
KCNA3	1.6954e-06	-0.164423	0.025	0.068	0.0300543
PPP3R1	1.78673e-06	-0.117689	0.032	0.079	0.0316733
PPM1B	1.84379e-06	-0.161267	0.087	0.158	0.0326849
SMARCC1	1.84659e-06	-0.148894	0.09	0.162	0.0327345
CMIP	1.86538e-06	-0.150921	0.041	0.093	0.0330677
RPLP2	1.87677e-06	-0.13193	0.986	0.979	0.0332695
FAM210B	1.89953e-06	-0.125643	0.005	0.034	0.0336729
GFI1	1.90498e-06	-0.121653	0.015	0.053	0.0337695
MT1E	1.90533e-06	-0.134362	0.005	0.034	0.0337758
TLE4	1.9073e-06	-0.198113	0.097	0.171	0.0338108
ATG16L2	1.90769e-06	-0.200972	0.055	0.112	0.0338176
MT-ND1	1.93182e-06	-0.148805	0.953	0.96	0.0342453
EHBP1L1	1.93899e-06	-0.0988395	0.006	0.036	0.0343725
PDCD7	1.95238e-06	-0.134481	0.016	0.054	0.0346098
PDS5A	1.97371e-06	-0.112765	0.052	0.108	0.034988
TUBA1B	1.98403e-06	0.233623	0.655	0.636	0.0351709
APPL1	2.00541e-06	-0.1403	0.084	0.153	0.0355499
OSTF1	2.01595e-06	0.242024	0.604	0.594	0.0357368
C14orf119	2.02381e-06	-0.192908	0.067	0.128	0.0358762
ACTR1B	2.11755e-06	-0.147347	0.081	0.15	0.0375379
DNAJB9	2.13404e-06	0.272792	0.193	0.134	0.0378301
KDM3B	2.14005e-06	-0.135758	0.014	0.051	0.0379367
KDSR	2.22756e-06	-0.130904	0.007	0.038	0.039488
TC2N	2.22965e-06	-0.190027	0.095	0.166	0.039525
TIPARP	2.25913e-06	0.306032	0.257	0.199	0.0400475
CSNK1G3	2.30907e-06	-0.150843	0.04	0.091	0.0409328
CEP350	2.35506e-06	-0.165663	0.121	0.202	0.0417481
CADM1	2.3644e-06	-0.1455	0.005	0.034	0.0419138
CXCR3	2.43596e-06	-0.154094	0.012	0.047	0.0431823
CCL3	2.44301e-06	0.338008	0.213	0.15	0.0433072
HLA-G	2.45584e-06	-0.129805	0.003	0.03	0.0435346
BCLAF1	2.53475e-06	0.296425	0.484	0.455	0.0449336
ANKMY1	2.573e-06	-0.113466	0.015	0.052	0.0456116
RBMS1	2.57387e-06	-0.172175	0.111	0.19	0.045627
RRP1B	2.60228e-06	-0.145035	0.077	0.144	0.0461306
FOXO3	2.60617e-06	-0.165637	0.041	0.092	0.0461996
FDX1	2.67351e-06	-0.168558	0.052	0.107	0.0473934
RPS7	2.69679e-06	-0.122158	0.995	0.988	0.0478061
IFNG	2.7578e-06	0.42863	0.265	0.207	0.0488875
NMT1	2.78762e-06	-0.173958	0.085	0.153	0.0494161
MYCBP2	2.84388e-06	-0.19955	0.169	0.264	0.0504134
PLEKHA3	2.8539e-06	-0.142148	0.015	0.052	0.050591
PBX4	2.89459e-06	-0.12529	0.01	0.043	0.0513124
DEK	2.97189e-06	-0.198728	0.285	0.409	0.0526826
BRWD1	3.00467e-06	-0.143675	0.118	0.199	0.0532638
HNRNPK	3.00834e-06	0.194242	0.76	0.772	0.0533289
TTN	3.03303e-06	-0.163864	0.009	0.041	0.0537666
MCOLN2	3.03788e-06	-0.173687	0.015	0.051	0.0538525
PABPC4	3.05102e-06	-0.147937	0.028	0.072	0.0540855
FLNB	3.06488e-06	-0.132374	0.011	0.045	0.0543312
USP12	3.09651e-06	-0.12775	0.006	0.035	0.0548919
NUS1	3.17741e-06	-0.157923	0.035	0.082	0.056326
RPS4Y1	3.1895e-06	-0.239598	0.475	0.588	0.0565403
PTPN18	3.19148e-06	-0.167772	0.145	0.233	0.0565754
MAPKAP1	3.22445e-06	-0.127528	0.041	0.092	0.0571599
ZNF296	3.22856e-06	-0.113324	0.004	0.031	0.0572328
CECR5	3.23708e-06	-0.135235	0.016	0.053	0.0573837
HIVEP3	3.27908e-06	-0.155007	0.024	0.065	0.0581283
DUT	3.28214e-06	-0.141092	0.106	0.182	0.0581826
PTCH2	3.28434e-06	-0.191982	0.01	0.043	0.0582216
C8orf82	3.30494e-06	-0.107168	0.005	0.033	0.0585866
TMEM107	3.35549e-06	-0.21461	0.097	0.168	0.0594827
SNHG7	3.45595e-06	-0.121892	0.021	0.06	0.0612636
CHCHD2	3.48592e-06	0.173931	0.807	0.827	0.061795
TRIM8	3.51188e-06	-0.137992	0.027	0.07	0.0622552
MCMBP	3.54383e-06	-0.120541	0.012	0.046	0.0628214
SCLT1	3.57606e-06	0.304387	0.22	0.164	0.0633928
PLEKHF1	3.65551e-06	-0.205066	0.119	0.196	0.0648013
PCBP1	3.79523e-06	-0.179993	0.184	0.282	0.067278
CHN2	3.80499e-06	-0.11737	0.007	0.037	0.0674511
CD8A	3.81346e-06	0.376984	0.219	0.158	0.0676011
VSTM4	3.83874e-06	0.111423	0.026	0.006	0.0680494
RASGRP2	3.97459e-06	-0.217486	0.222	0.329	0.0704576
JAK2	4.0301e-06	-0.142886	0.014	0.049	0.0714416
LSM6	4.22682e-06	-0.134487	0.086	0.154	0.0749289
CAPN12	4.245e-06	-0.178274	0.043	0.093	0.0752511
CRTAM	4.25995e-06	-0.120232	0.005	0.033	0.0755161
SNHG8	4.266e-06	-0.194085	0.155	0.244	0.0756234
EML3	4.35442e-06	-0.124347	0.044	0.095	0.0771907
TNFSF12	4.42696e-06	-0.112642	0.023	0.063	0.0784767
ERCC1	4.55554e-06	-0.186325	0.082	0.148	0.0807561
ZNF800	4.5658e-06	-0.164326	0.151	0.239	0.080938
S100A11	4.59496e-06	-0.198657	0.447	0.586	0.0814549
CUL4A	4.6019e-06	-0.16259	0.069	0.13	0.0815779
SSBP2	4.62388e-06	-0.149639	0.016	0.052	0.0819675
POLG	4.74614e-06	-0.172834	0.082	0.148	0.0841348
AGPAT2	4.87829e-06	-0.115662	0.015	0.051	0.0864775
MKRN1	4.92257e-06	-0.152335	0.104	0.179	0.0872624
VPS37B	4.95895e-06	0.31246	0.343	0.3	0.0879073
KLRG1	4.96415e-06	-0.229234	0.197	0.285	0.0879996
RELB	5.12695e-06	-0.195622	0.099	0.169	0.0908855
DNTTIP1	5.24137e-06	-0.116441	0.009	0.04	0.0929138
ATP5I	5.28362e-06	-0.237607	0.311	0.431	0.0936627
PURA	5.30277e-06	-0.194873	0.037	0.084	0.0940022
PITHD1	5.40524e-06	-0.197684	0.146	0.234	0.0958186
BSG	5.47261e-06	0.206534	0.608	0.591	0.0970129
CLSTN1	5.61589e-06	-0.148522	0.077	0.141	0.099553
CAPN2	5.65135e-06	-0.233627	0.329	0.447	0.100181
CCNH	5.73257e-06	0.35355	0.437	0.4	0.101621
SLC2A4RG	5.82275e-06	-0.14316	0.021	0.059	0.10322
RPS27L	5.859e-06	-0.244115	0.249	0.356	0.103863
TMEM102	5.90573e-06	-0.0790933	0.001	0.023	0.104691
LRPPRC	5.94735e-06	-0.153393	0.082	0.149	0.105429
UBR5	6.01314e-06	-0.176612	0.042	0.091	0.106595
GTF2I	6.13689e-06	-0.157369	0.091	0.158	0.108789
GPR25	6.25869e-06	-0.0949184	0	0.021	0.110948
SPINT2	6.25869e-06	-0.0858391	0	0.021	0.110948
PTGDR	6.28498e-06	0.249685	0.486	0.459	0.111414
INPP4B	6.6345e-06	-0.102282	0.002	0.025	0.11761
JUND	6.74457e-06	-0.22231	0.179	0.272	0.119561
UBE2J2	6.84799e-06	-0.157122	0.059	0.114	0.121394
PET100	6.96781e-06	-0.199959	0.26	0.376	0.123518
PTEN	7.07634e-06	-0.149437	0.02	0.057	0.125442
DEXI	7.13901e-06	-0.0967657	0.003	0.028	0.126553
SIPA1	7.18941e-06	-0.186189	0.118	0.194	0.127447
DTHD1	7.40881e-06	0.28519	0.298	0.243	0.131336
REV3L	7.83533e-06	-0.133498	0.018	0.053	0.138897
PALLD	8.10258e-06	-0.172594	0.044	0.093	0.143634
GIMAP5	8.2431e-06	-0.181425	0.142	0.224	0.146125
MTDH	8.42497e-06	-0.230516	0.284	0.4	0.149349
ZBTB1	8.61554e-06	0.320848	0.355	0.312	0.152728
CCDC117	8.72271e-06	-0.0950719	0.006	0.033	0.154628
BLOC1S1	8.80896e-06	-0.150892	0.101	0.172	0.156156
CTDNEP1	8.81584e-06	-0.137882	0.022	0.059	0.156278
CCDC109B	9.16737e-06	-0.118753	0.037	0.083	0.16251
FCRL3	9.35183e-06	0.299274	0.205	0.152	0.16578
REXO4	9.52008e-06	-0.146784	0.031	0.073	0.168763
FAM98C	9.69788e-06	-0.117066	0.024	0.062	0.171914
TPT1	9.70484e-06	0.0484867	0.999	0.984	0.172038
SERTAD1	9.91318e-06	0.311478	0.254	0.201	0.175731
EPN1	1.02459e-05	-0.117134	0.059	0.114	0.181629
FAM207A	1.03029e-05	-0.12781	0.018	0.052	0.182639
IFFO1	1.0343e-05	-0.0963921	0.022	0.059	0.18335
PNMA1	1.05389e-05	-0.0981041	0.007	0.035	0.186823
FAM122B	1.05471e-05	-0.147045	0.034	0.078	0.186969
ETS1	1.05608e-05	-0.196786	0.237	0.339	0.187211
MT-CO1	1.06889e-05	-0.106425	1	0.999	0.189482
DAZAP2	1.11192e-05	0.145058	0.861	0.858	0.197109
RAB11FIP5	1.12456e-05	-0.134624	0.01	0.04	0.199352
HNRNPA1	1.14567e-05	0.140502	0.914	0.916	0.203093
GPR155	1.15946e-05	-0.106075	0.005	0.031	0.205537
SNX20	1.18921e-05	-0.131476	0.054	0.106	0.210812
LEF1	1.19204e-05	-0.119386	0.004	0.029	0.211313
SEPW1	1.19269e-05	0.203737	0.539	0.529	0.211427
ZNF398	1.19438e-05	-0.109435	0.008	0.036	0.211728
NDUFB3	1.22767e-05	-0.135596	0.148	0.235	0.21763
SURF1	1.22966e-05	-0.143149	0.061	0.116	0.217982
HPS6	1.24454e-05	-0.116692	0.013	0.045	0.220619
CAPZA1	1.25258e-05	-0.225971	0.208	0.306	0.222044
LLGL2	1.2551e-05	-0.146623	0.048	0.098	0.222492
MEGF9	1.26861e-05	-0.122985	0.019	0.053	0.224886
FAM117A	1.30687e-05	-0.126977	0.036	0.08	0.231669
WNK1	1.33563e-05	-0.164877	0.118	0.192	0.236767
GRAMD1A	1.3536e-05	-0.108811	0.013	0.045	0.239952
RASGRP1	1.37133e-05	-0.152723	0.065	0.121	0.243096
RFXAP	1.3766e-05	-0.116618	0.006	0.032	0.24403
PARP8	1.39706e-05	0.243547	0.467	0.439	0.247657
TNFRSF11A	1.40882e-05	-0.0867956	0	0.019	0.249741
MT-CO2	1.41945e-05	0.0990659	1	0.998	0.251627
IL18R1	1.43986e-05	-0.139954	0.045	0.093	0.255244
WTAP	1.46939e-05	-0.180407	0.152	0.234	0.260479
SVIL	1.47744e-05	-0.129116	0.012	0.043	0.261905
GPR132	1.487e-05	-0.115004	0.01	0.039	0.263601
TNRC18	1.49297e-05	-0.119639	0.021	0.057	0.264659
PERP	1.49688e-05	-0.102714	0.004	0.028	0.265352
UFC1	1.50895e-05	0.233363	0.568	0.556	0.267491
LINC01003	1.51129e-05	-0.0856385	0.005	0.03	0.267907
NCAM1	1.53174e-05	-0.197295	0.187	0.277	0.271532
FEZ1	1.53398e-05	0.3217	0.17	0.122	0.271929
TTLL12	1.55933e-05	-0.0890369	0.003	0.026	0.276422
FAM89B	1.60597e-05	-0.0790936	0.004	0.028	0.28469
CPQ	1.68446e-05	0.311454	0.21	0.159	0.298604
ZNF844	1.69032e-05	0.21689	0.071	0.036	0.299643
WAPAL	1.71227e-05	-0.129545	0.122	0.198	0.303534
MRPS6	1.72119e-05	-0.178493	0.264	0.376	0.305116
ANKLE2	1.72835e-05	-0.115389	0.029	0.069	0.306384
TERF1	1.75417e-05	-0.183508	0.086	0.146	0.310961
SRP14	1.75815e-05	0.137887	0.853	0.855	0.311668
TNFAIP3	1.78738e-05	0.12653	0.728	0.682	0.316849
KIR2DL4	1.80268e-05	-0.157798	0.013	0.044	0.319561
PIKFYVE	1.80356e-05	-0.148879	0.046	0.094	0.319716
WDR37	1.80528e-05	-0.135964	0.064	0.119	0.320022
MT-ND5	1.81894e-05	-0.133222	0.911	0.955	0.322444
PPP1CA	1.83749e-05	0.168405	0.769	0.778	0.325733
CD70	1.84678e-05	-0.0865869	0	0.019	0.327379
RPS25	1.8663e-05	-0.124661	0.984	0.982	0.330839
CEP120	1.89354e-05	-0.122472	0.025	0.062	0.335668
EPB41L4A	1.91344e-05	-0.1202	0.016	0.049	0.339195
RAI14	1.91561e-05	0.110322	0.022	0.005	0.339579
NUDT4	1.92252e-05	-0.12854	0.034	0.076	0.340805
RAB21	1.94801e-05	-0.0964785	0.008	0.035	0.345325
CYC1	1.97709e-05	-0.124377	0.157	0.245	0.350479
VIM-AS1	1.98321e-05	-0.148881	0.044	0.09	0.351564
HLA-DMB	1.9916e-05	-0.105629	0.004	0.028	0.353051
ARAP2	2.02356e-05	-0.176454	0.156	0.24	0.358716
PTRH1	2.05638e-05	-0.151404	0.037	0.08	0.364534
BOD1	2.05719e-05	-0.0878064	0.004	0.028	0.364678
HMGN2	2.08592e-05	0.177083	0.637	0.633	0.369772
CREBL2	2.14365e-05	-0.105572	0.011	0.04	0.380005
GSR	2.16496e-05	-0.121595	0.027	0.065	0.383783
ATP13A1	2.19451e-05	-0.111841	0.022	0.057	0.38902
FAS	2.20922e-05	-0.18044	0.033	0.074	0.391629
IRS2	2.24187e-05	0.203931	0.055	0.025	0.397417
LONP2	2.24465e-05	-0.145762	0.096	0.161	0.397909
METRNL	2.2567e-05	0.282712	0.116	0.074	0.400045
HNRNPUL2-BSCL2	2.26982e-05	-0.0728654	0.001	0.021	0.402372
ZDHHC24	2.28817e-05	-0.134312	0.074	0.131	0.405625
SF3B1	2.2923e-05	0.237233	0.582	0.568	0.406355
ATP11B	2.36488e-05	-0.123586	0.061	0.114	0.419223
RP3-395M20.12	2.40128e-05	-0.129414	0.054	0.103	0.425675
TLE3	2.42603e-05	-0.100739	0.008	0.035	0.430061
NR2C2	2.43893e-05	-0.0917504	0.006	0.031	0.43235
APEX2	2.45483e-05	-0.107995	0.025	0.062	0.435168
PATL2	2.46954e-05	-0.182122	0.121	0.191	0.437775
DDX11	2.60268e-05	-0.109704	0.004	0.027	0.461376
FAM3C	2.67389e-05	-0.131694	0.031	0.071	0.474001
CIRBP	2.70509e-05	0.175818	0.822	0.834	0.479531
ARPC2	2.84565e-05	0.144898	0.929	0.938	0.504449
SLC2A13	2.95368e-05	-0.0762458	0.001	0.02	0.523599
ARHGAP15	2.9929e-05	-0.163939	0.212	0.312	0.530551
MEF2D	2.99424e-05	-0.0929389	0.039	0.083	0.530788
EVL	3.02341e-05	0.156766	0.8	0.8	0.535959
IRF1	3.03448e-05	0.214144	0.706	0.702	0.537923
EIF2AK1	3.14106e-05	-0.1307	0.101	0.167	0.556816
RP6-109B7.3	3.15173e-05	-0.0987189	0.01	0.038	0.558707
AFF3	3.17494e-05	-0.0713058	0	0.018	0.562822
TSPO	3.25158e-05	-0.172238	0.374	0.511	0.576408
DHRS7	3.25753e-05	0.217858	0.645	0.648	0.577463
ARHGAP9	3.28194e-05	0.251739	0.516	0.498	0.581789
DENND1B	3.29337e-05	-0.0944766	0.042	0.087	0.583815
WBSCR16	3.3527e-05	-0.0888252	0.008	0.034	0.594334
TMEM185B	3.35723e-05	-0.0720332	0.005	0.029	0.595136
SLC44A2	3.37364e-05	0.264102	0.456	0.434	0.598045
XPO6	3.39182e-05	-0.115574	0.023	0.058	0.601268
ZMAT4	3.40367e-05	0.307463	0.103	0.063	0.603369
SIN3B	3.42488e-05	-0.102044	0.014	0.045	0.607129
THRA	3.43496e-05	-0.109059	0.036	0.078	0.608916
WDR5	3.44778e-05	-0.0854378	0.013	0.043	0.611189
SGPP1	3.46261e-05	-0.0778881	0.004	0.026	0.613817
ABCC1	3.48285e-05	-0.076704	0.003	0.024	0.617404
RP11-1000B6.3	3.49166e-05	0.270728	0.265	0.217	0.618966
SMKR1	3.56449e-05	-0.104573	0.009	0.036	0.631878
SEC23B	3.57747e-05	-0.115118	0.049	0.097	0.634178
YDJC	3.58577e-05	-0.111364	0.064	0.116	0.63565
TMEM14C	3.59221e-05	-0.141256	0.013	0.043	0.636791
MAP2K5	3.639e-05	-0.107523	0.022	0.056	0.645086
PTPN6	3.65186e-05	-0.149825	0.243	0.341	0.647365
SDHD	3.66995e-05	-0.147736	0.166	0.251	0.650571
UNC93B1	3.67521e-05	-0.0883622	0.007	0.032	0.651505
PSPC1	3.7e-05	-0.120434	0.062	0.114	0.655899
PDE7A	3.71803e-05	-0.138458	0.027	0.063	0.659096
RASGEF1A	3.73388e-05	-0.113643	0.012	0.041	0.661906
MAPKAPK5	3.74985e-05	-0.0959925	0.037	0.079	0.664735
RP11-640M9.1	3.75744e-05	0.255344	0.192	0.143	0.666082
EZR	3.80007e-05	-0.161204	0.279	0.39	0.673638
SCAMP2	3.83011e-05	-0.196043	0.211	0.305	0.678964
ZC3H7A	3.83179e-05	-0.104405	0.039	0.082	0.679262
MAP3K2	3.85614e-05	-0.134011	0.031	0.07	0.683579
NBPF15	3.86761e-05	-0.0935603	0.023	0.058	0.685611
SH2D1A	3.88401e-05	-0.189718	0.114	0.181	0.688518
PPP4C	3.89354e-05	-0.142508	0.209	0.31	0.690208
P4HTM	3.95511e-05	-0.119216	0.022	0.056	0.701123
VBP1	3.95583e-05	-0.118961	0.07	0.125	0.701249
TRIM24	4.00764e-05	-0.0875792	0.006	0.03	0.710434
PABPN1	4.03155e-05	-0.151835	0.118	0.187	0.714673
PDE4B	4.11117e-05	-0.104396	0.002	0.022	0.728786
HEXA	4.17697e-05	0.298074	0.313	0.278	0.740452
ATXN2	4.19005e-05	-0.11219	0.038	0.08	0.74277
CENPV	4.19085e-05	-0.0927672	0.002	0.022	0.742911
ATAD3A	4.19717e-05	-0.0978785	0.005	0.028	0.744032
BRD3	4.23664e-05	-0.122959	0.064	0.116	0.751029
NDFIP1	4.26932e-05	-0.161934	0.218	0.314	0.756823
FAM195A	4.34243e-05	-0.0755257	0.005	0.028	0.769782
REL	4.34581e-05	0.263917	0.466	0.449	0.770382
RP11-473M20.7	4.39922e-05	-0.124604	0.08	0.138	0.77985
SARM1	4.40103e-05	-0.0898769	0.011	0.039	0.78017
UBXN1	4.45747e-05	0.217558	0.596	0.607	0.790175
SELM	4.48788e-05	-0.179375	0.036	0.076	0.795567
MAP1LC3B	4.55549e-05	0.242403	0.514	0.507	0.807552
PIK3AP1	4.58622e-05	-0.0977595	0.078	0.136	0.812998
IL17RA	4.65252e-05	-0.139547	0.054	0.101	0.824752
GID4	4.65604e-05	-0.0908595	0.007	0.032	0.825376
LINC00504	4.68947e-05	0.081938	0.021	0.005	0.831302
KLC1	4.69131e-05	-0.0888956	0.022	0.056	0.831628
GZMH	4.69592e-05	-0.207366	0.863	0.846	0.832446
SNHG12	4.76385e-05	-0.154209	0.058	0.106	0.844488
FAM160B1	4.76806e-05	-0.106059	0.018	0.049	0.845234
ATIC	4.92153e-05	-0.151409	0.059	0.107	0.87244
CTSH	5.00329e-05	-0.0814509	0.001	0.019	0.886933
ASF1A	5.08202e-05	-0.135986	0.016	0.047	0.900889
ZBTB24	5.25019e-05	-0.129612	0.024	0.058	0.9307
TOMM70A	5.25683e-05	-0.103724	0.023	0.057	0.931879
PAXBP1	5.37062e-05	-0.101804	0.011	0.038	0.95205
AAED1	5.39182e-05	-0.102931	0.014	0.044	0.955808
FHL3	5.39555e-05	-0.123645	0.063	0.114	0.956469
CHST7	5.46228e-05	-0.085905	0	0.017	0.968298
PACSIN1	5.46228e-05	-0.0746535	0	0.017	0.968298
IFNG-AS1	5.46228e-05	-0.073531	0	0.017	0.968298
YWHAZ	5.57167e-05	0.136294	0.898	0.92	0.987691
RNF139	5.60713e-05	-0.122271	0.069	0.122	0.993976
DIAPH1	5.61685e-05	-0.16823	0.268	0.373	0.995699
AUH	5.62382e-05	-0.150937	0.035	0.074	0.996934
RXRB	5.70294e-05	-0.119403	0.049	0.095	1
NEK6	5.80873e-05	-0.0900262	0.011	0.038	1
UBE2G1	5.85189e-05	-0.164319	0.112	0.178	1
DGKD	5.85407e-05	-0.139888	0.081	0.139	1
TMEM260	5.88824e-05	-0.130974	0.02	0.051	1
SFMBT2	5.95223e-05	-0.111063	0.013	0.042	1
PHF1	6.09209e-05	-0.174227	0.125	0.194	1
GLI4	6.11033e-05	-0.112547	0.01	0.036	1
2022-03-08	6.14038e-05	-0.0988789	0.02	0.051	1
PWWP2A	6.26293e-05	-0.107157	0.025	0.059	1
NBPF14	6.32081e-05	-0.150907	0.051	0.095	1
CDC42SE1	6.35589e-05	0.191039	0.616	0.619	1
SLC44A1	6.36174e-05	-0.0783924	0.01	0.036	1
CCL5	6.41289e-05	-0.165648	0.867	0.898	1
PDIA3	6.42871e-05	0.167873	0.756	0.754	1
TRIM14	6.45199e-05	-0.137028	0.039	0.08	1
ICMT	6.46276e-05	-0.0855096	0.01	0.036	1
AHCYL2	6.50648e-05	-0.0950881	0.001	0.019	1
PHF14	6.52045e-05	-0.128875	0.059	0.107	1
TPRG1	6.53311e-05	-0.0866809	0.001	0.019	1
HEATR3	6.55711e-05	-0.0824619	0.006	0.029	1
AC093323.3	6.56855e-05	-0.114113	0.015	0.045	1
AHR	6.57271e-05	-0.0893232	0.006	0.029	1
MFSD6	6.65236e-05	-0.0868554	0.014	0.043	1
TRNT1	6.70336e-05	-0.154397	0.068	0.119	1
OASL	6.74413e-05	-0.140305	0.039	0.079	1
ACAP3	6.74868e-05	-0.0984949	0.005	0.027	1
UBE2Q2	6.76978e-05	-0.111763	0.059	0.108	1
DENND3	6.99661e-05	-0.131914	0.047	0.091	1
KDM7A	7.01793e-05	-0.0947702	0.011	0.038	1
SPAG9	7.06101e-05	-0.11272	0.052	0.098	1
ZNF628	7.10773e-05	-0.0753404	0.005	0.027	1
TRIM27	7.12368e-05	-0.146932	0.065	0.114	1
IKZF2	7.16062e-05	0.223318	0.094	0.057	1
TMSB4X	7.16273e-05	0.0863216	1	0.997	1
NELL2	7.16696e-05	-0.0788719	0	0.016	1
RPL11	7.16697e-05	-0.122917	0.996	0.994	1
PFKP	7.18057e-05	-0.128427	0.065	0.115	1
CBFA2T2	7.29036e-05	-0.103912	0.02	0.051	1
LETM1	7.35456e-05	-0.061497	0.015	0.045	1
HIATL2	7.36314e-05	-0.0985788	0.012	0.039	1
FZR1	7.38142e-05	-0.0927578	0.009	0.034	1
GFOD1	7.50119e-05	-0.129576	0.077	0.132	1
C16orf80	7.52088e-05	0.325797	0.22	0.173	1
MDFIC	7.54409e-05	-0.0857205	0.003	0.023	1
TMEM245	7.5576e-05	-0.104531	0.021	0.052	1
MRPS36	7.65937e-05	-0.156358	0.138	0.212	1
GET4	7.66036e-05	-0.105141	0.029	0.065	1
CCAR2	7.67797e-05	-0.12474	0.063	0.113	1
ARF1	7.70515e-05	0.175168	0.71	0.744	1
UBE2O	7.71034e-05	-0.0874473	0.007	0.031	1
CMAS	7.71672e-05	-0.124199	0.038	0.078	1
NDRG3	7.74702e-05	-0.167283	0.06	0.107	1
ZNF331	7.88517e-05	0.295897	0.129	0.088	1
PTPN9	7.91105e-05	-0.113342	0.02	0.051	1
IVD	7.91908e-05	-0.129139	0.04	0.081	1
SEC24B	8.25473e-05	-0.102703	0.034	0.072	1
VARS	8.39554e-05	-0.0925233	0.014	0.043	1
ANKRD27	8.73402e-05	-0.107425	0.042	0.084	1
RPS20	8.79581e-05	-0.186379	0.438	0.568	1
TGFBR1	8.81913e-05	-0.106421	0.054	0.1	1
WWC3	8.91919e-05	-0.10152	0.009	0.034	1
SH3BP1	8.97125e-05	-0.12609	0.237	0.335	1
PDE4D	9.00543e-05	0.320784	0.254	0.212	1
TRIM11	9.06766e-05	-0.0770428	0.031	0.067	1
FPGS	9.17845e-05	-0.115809	0.09	0.148	1
MBNL1	9.23317e-05	0.125201	0.706	0.692	1
SUSD1	9.29944e-05	-0.117733	0.03	0.065	1
USP39	9.32666e-05	-0.116048	0.069	0.12	1
CD53	9.3854e-05	0.209691	0.698	0.717	1
KIT	9.40599e-05	-0.0759689	0	0.016	1
CD27	9.42507e-05	-0.0843789	0.002	0.02	1
SBF1	9.47979e-05	-0.12795	0.051	0.094	1
MSH2	9.49883e-05	-0.120036	0.03	0.065	1
MGMT	9.565e-05	0.277565	0.265	0.225	1
CCL4	9.56889e-05	0.329941	0.591	0.56	1
ZXDB	9.69707e-05	-0.0793597	0.003	0.022	1
SCYL1	9.81107e-05	-0.120497	0.08	0.135	1
CRLS1	9.88961e-05	-0.0748944	0.009	0.034	1
LRRC61	0.000100088	-0.105328	0.014	0.042	1
CXCR4	0.00010077	-0.168639	0.366	0.482	1
THG1L	0.000102149	-0.0917951	0.01	0.035	1
XRRA1	0.000102524	-0.115822	0.024	0.056	1
TRAPPC5	0.000105545	-0.120329	0.101	0.162	1
DCP1B	0.000107088	-0.0976628	0.018	0.047	1
PLCB1	0.000107474	-0.105527	0.016	0.045	1
AIP	0.000107863	-0.161025	0.204	0.296	1
PAIP2	0.000109177	0.275502	0.461	0.459	1
SLC25A25	0.000109547	-0.0719791	0.014	0.042	1
MYL6	0.000110601	0.0953155	0.957	0.949	1
RPTOR	0.000110828	-0.133265	0.06	0.106	1
KLHL36	0.000111064	-0.0812492	0.031	0.067	1
EIF3J	0.000114337	-0.127683	0.078	0.132	1
TMEM110	0.000114549	-0.0531338	0.001	0.018	1
KIAA0040	0.000115676	-0.111922	0.042	0.083	1
TRIM4	0.000115904	-0.133958	0.042	0.083	1
SUV420H1	0.000118367	-0.130831	0.045	0.087	1
MAP4K1	0.000118514	-0.174713	0.135	0.203	1
LLGL1	0.00011982	-0.0898167	0.02	0.05	1
GNB1	0.000120252	-0.130424	0.085	0.14	1
TPR	0.000121205	-0.131247	0.231	0.333	1
ARIH2	0.000121243	0.237541	0.422	0.401	1
MGST3	0.000121315	-0.182294	0.193	0.275	1
ANKS3	0.000123057	-0.101806	0.014	0.042	1
RAP1A	0.000124062	-0.175987	0.224	0.316	1
SUMO2	0.00012413	0.174655	0.768	0.791	1
STX3	0.000124769	-0.0662252	0.002	0.02	1
MYPOP	0.000124888	-0.0824717	0.002	0.02	1
SLFN5	0.000126249	-0.111201	0.232	0.33	1
GOLGA8A	0.000127797	-0.0729732	0.007	0.03	1
FUT11	0.000128335	-0.132755	0.144	0.216	1
SRP68	0.000128437	-0.117143	0.053	0.097	1
C8orf59	0.000129404	-0.141723	0.214	0.312	1
TMC8	0.000129756	-0.129183	0.243	0.343	1
TNRC6A	0.000132542	-0.120054	0.038	0.076	1
IGFLR1	0.000133005	-0.129253	0.071	0.121	1
PRDX3	0.000133976	-0.107129	0.04	0.079	1
RARA	0.000134489	-0.110494	0.049	0.092	1
TMEM181	0.000136996	-0.108403	0.051	0.094	1
PLP2	0.000138683	-0.125247	0.082	0.136	1
MRPL19	0.00014074	-0.118418	0.045	0.086	1
TAF6L	0.000141637	-0.0647982	0.006	0.028	1
TMEM173	0.000141719	-0.148676	0.17	0.247	1
PDLIM1	0.000142277	-0.151265	0.069	0.117	1
ARFGEF1	0.000142279	-0.114581	0.041	0.08	1
NSRP1	0.000142283	-0.149755	0.059	0.104	1
TAPBP	0.000145848	0.183314	0.673	0.679	1
C19orf52	0.000146062	-0.0908959	0.024	0.056	1
PSMD8	0.000147012	0.221333	0.413	0.4	1
DNAAF2	0.000147666	-0.113319	0.041	0.08	1
TP53I13	0.00014826	-0.141616	0.048	0.09	1
ECI1	0.000148736	-0.0715117	0.001	0.017	1
CFLAR	0.000149128	0.199575	0.59	0.585	1
DNLZ	0.000149645	-0.0694993	0.001	0.017	1
SNTB1	0.00014994	-0.0941991	0.026	0.059	1
PACSIN2	0.000150464	-0.114843	0.041	0.08	1
RP11-489E7.4	0.000150969	-0.0462441	0.013	0.039	1
RUFY1	0.000151415	-0.0678776	0.02	0.049	1
DBP	0.000151515	-0.081883	0.005	0.025	1
PPIP5K1	0.000153757	-0.0928374	0.007	0.029	1
JMJD6	0.000154193	0.271734	0.175	0.133	1
TFDP2	0.000154583	0.263862	0.391	0.368	1
HP1BP3	0.000154706	-0.142682	0.338	0.457	1
FUT7	0.000156256	-0.105108	0.004	0.023	1
RPL10A	0.000156633	-0.143209	0.915	0.932	1
RASSF7	0.000158384	-0.159265	0.096	0.152	1
TCEA2	0.000159596	-0.0940667	0.004	0.023	1
GPSM3	0.000160484	0.164846	0.713	0.709	1
IMPDH2	0.000162302	-0.113181	0.091	0.146	1
PUS1	0.000162522	-0.0800418	0.002	0.019	1
FBXL15	0.000163336	-0.114355	0.057	0.102	1
SNRK	0.000165508	0.264328	0.328	0.29	1
PICALM	0.000165653	-0.158529	0.057	0.101	1
PAOX	0.000165675	-0.0753906	0.003	0.021	1
PPP4R2	0.000166729	-0.133473	0.122	0.187	1
HTT	0.000167141	-0.1343	0.047	0.088	1
KCTD5	0.000167697	-0.0860365	0.015	0.043	1
CST3	0.000170858	-0.111888	0.046	0.087	1
GADD45GIP1	0.000171437	-0.12612	0.161	0.239	1
LRP10	0.000173363	-0.131921	0.276	0.384	1
NIPSNAP3A	0.000175563	-0.127801	0.025	0.056	1
SPG7	0.000176337	-0.123021	0.091	0.147	1
C1orf122	0.000180671	-0.122272	0.036	0.073	1
KDM4B	0.00018178	-0.0877933	0.018	0.046	1
ZZEF1	0.00018208	-0.124717	0.073	0.123	1
GLIPR1	0.000184131	0.267815	0.394	0.361	1
HEBP2	0.000185009	-0.106359	0.014	0.04	1
HMGN3	0.000187677	0.182413	0.528	0.521	1
YTHDF2	0.00018871	0.245822	0.338	0.308	1
ANKH	0.000189436	-0.0765042	0.021	0.05	1
MATK	0.000191668	-0.134783	0.306	0.411	1
PRAM1	0.000191993	-0.0702781	0.001	0.017	1
MYO1D	0.000195933	-0.0671005	0.001	0.017	1
CTSF	0.000197896	-0.0781924	0.014	0.04	1
S100A10	0.000203934	-0.221416	0.654	0.749	1
PLXND1	0.000204218	-0.0671065	0.007	0.029	1
C1orf86	0.000205112	-0.0762589	0.146	0.222	1
DNAJC5	0.000205219	-0.0839359	0.015	0.042	1
OTUD5	0.000205717	-0.112264	0.037	0.074	1
PIM3	0.000206334	-0.130048	0.022	0.051	1
XAB2	0.000206806	-0.100968	0.094	0.149	1
CEP104	0.000207848	-0.0878838	0.029	0.062	1
ZNF862	0.000211462	-0.106451	0.015	0.042	1
C9orf41	0.000212388	-0.0846256	0.016	0.044	1
HAPLN3	0.000213003	-0.0839899	0	0.014	1
TSC22D4	0.000213801	-0.160891	0.28	0.382	1
ANKHD1	0.000214331	-0.0940541	0.103	0.165	1
PIGX	0.000214752	-0.0986085	0.026	0.058	1
PLOD1	0.000215184	-0.13532	0.124	0.186	1
LINGO2	0.000215237	0.0656178	0.015	0.003	1
NSMAF	0.00021571	-0.112261	0.032	0.066	1
CYTIP	0.000216869	0.194311	0.506	0.498	1
ZNF721	0.000221161	-0.115982	0.098	0.156	1
MAPK8IP3	0.00022125	-0.0804655	0.051	0.092	1
UBALD2	0.000222159	-0.0970572	0.022	0.051	1
FLI1	0.000223435	-0.0956278	0.205	0.296	1
RAB11FIP4	0.000224234	-0.0965803	0.041	0.079	1
ANXA1	0.000225382	0.12852	0.844	0.846	1
HNRNPUL1	0.00022572	-0.0960631	0.288	0.393	1
UBE2E3	0.000225964	-0.125925	0.164	0.242	1
DDX18	0.000229578	-0.137773	0.226	0.318	1
CAMK2D	0.000229746	-0.106507	0.033	0.067	1
DICER1	0.000231752	-0.109345	0.037	0.073	1
PRKCZ	0.000234938	-0.0999222	0.009	0.032	1
ZFAND2B	0.000235784	-0.115212	0.106	0.166	1
SDE2	0.000236907	0.256094	0.155	0.114	1
LPIN2	0.000238326	-0.106111	0.067	0.114	1
COX4I1	0.000239747	0.118523	0.904	0.921	1
TRIP12	0.000240082	-0.113954	0.087	0.14	1
SF3B3	0.000241674	-0.140172	0.099	0.155	1
DAZAP1	0.000242985	-0.108199	0.064	0.11	1
PRKCI	0.000254456	-0.0999789	0.015	0.042	1
SP140	0.000257934	-0.111379	0.141	0.209	1
RB1	0.000258387	-0.134237	0.087	0.139	1
LARP4B	0.000258867	-0.0791683	0.016	0.043	1
PSMD5-AS1	0.000259012	0.263143	0.223	0.18	1
RRP36	0.000259348	-0.0741172	0.007	0.028	1
RPL15	0.000261166	0.108578	0.989	0.978	1
JAK3	0.000261486	-0.14214	0.125	0.188	1
TMEM256-PLSCR3	0.000262845	-0.0923085	0.114	0.176	1
ORC3	0.000263129	-0.09869	0.023	0.052	1
HNRNPD	0.000263192	-0.118052	0.14	0.21	1
TOR4A	0.00026456	-0.0636527	0.007	0.028	1
UPP1	0.000266921	0.246604	0.277	0.24	1
MARK2	0.000268972	-0.104212	0.044	0.083	1
DIAPH2	0.000270893	-0.0975213	0.023	0.052	1
HOPX	0.000274679	0.188578	0.795	0.806	1
LRRC14	0.000274891	-0.0694234	0.023	0.052	1
HSPA1A	0.000276	-0.115445	0.071	0.118	1
GPS2	0.000277375	-0.106997	0.07	0.118	1
ING2	0.000277416	-0.0808704	0.008	0.03	1
ITM2C	0.00027991	-0.0967015	0	0.013	1
ACAA1	0.000279975	-0.0940538	0.11	0.172	1
UBA2	0.000281063	-0.136062	0.108	0.167	1
IMMP1L	0.000281846	-0.105538	0.042	0.08	1
GOLGA8B	0.000282418	-0.109411	0.04	0.077	1
TMEM256	0.000283876	-0.131021	0.168	0.244	1
PFDN6	0.000284141	-0.113339	0.081	0.132	1
MYD88	0.000286347	-0.109462	0.102	0.159	1
SDAD1	0.000287513	-0.112649	0.124	0.187	1
FAM53B	0.000287543	-0.091464	0.069	0.116	1
TUBA4A	0.000293043	-0.109999	0.186	0.269	1
POMGNT1	0.000295052	-0.0744131	0.012	0.036	1
ATP6V1G1	0.000296698	0.182092	0.602	0.607	1
HELZ	0.000299862	0.290528	0.311	0.284	1
NAP1L4	0.000300253	-0.10456	0.185	0.265	1
RRBP1	0.000301121	-0.144579	0.127	0.189	1
C15orf61	0.000301953	-0.0986011	0.073	0.121	1
NDUFC1	0.000308218	-0.0840115	0.111	0.173	1
RAB5C	0.000310308	0.178661	0.489	0.48	1
NUP62	0.000311118	-0.103234	0.058	0.101	1
HS3ST3B1	0.000311278	-0.0779301	0.013	0.038	1
MICAL1	0.000314347	-0.133915	0.056	0.097	1
DYRK2	0.000317529	-0.0982898	0.03	0.062	1
PPP1R37	0.000318556	-0.0755534	0.009	0.031	1
SYNRG	0.000318572	-0.10719	0.185	0.265	1
RNF24	0.00031969	-0.0839302	0.01	0.033	1
OXSR1	0.000319871	-0.0869168	0.044	0.083	1
PLCG2	0.000321161	-0.124328	0.107	0.166	1
SHARPIN	0.000326888	-0.0922373	0.094	0.149	1
KLRF1	0.000328156	0.143312	0.685	0.668	1
GLTPD1	0.000328586	-0.0736624	0.021	0.049	1
FAM21C	0.00033137	-0.111473	0.099	0.155	1
AHCYL1	0.000333334	-0.0939437	0.019	0.046	1
WIPF1	0.000339663	0.170404	0.643	0.642	1
ZBTB38	0.000339854	-0.156606	0.266	0.357	1
AKT3	0.00034247	-0.128965	0.037	0.072	1
HPGD	0.000345246	-0.101666	0.021	0.048	1
DHX32	0.000345558	-0.0636088	0.004	0.022	1
CYB5R3	0.000345706	-0.135749	0.175	0.252	1
MRPL24	0.000347955	-0.107073	0.066	0.111	1
AOAH	0.000348396	0.214235	0.529	0.519	1
ILF3	0.000350648	0.242894	0.335	0.305	1
ARL16	0.000353624	-0.100571	0.075	0.123	1
TMED9	0.000354398	0.200772	0.46	0.454	1
CMTM7	0.000358553	-0.0913617	0.013	0.037	1
NFKBIB	0.000358907	0.268034	0.281	0.25	1
BMI1	0.000359437	-0.0773382	0.027	0.058	1
SCAF8	0.000359788	-0.111718	0.061	0.104	1
SRSF5	0.000370329	0.173697	0.77	0.781	1
RECQL	0.00037218	-0.139118	0.155	0.226	1
FXYD7	0.000374862	-0.0978986	0.009	0.031	1
ESD	0.000376915	-0.0843673	0.042	0.079	1
GIMAP4	0.000377926	-0.0934133	0.27	0.37	1
TMEM5	0.000377975	-0.0552872	0.013	0.037	1
MTHFD1	0.000389191	-0.0730738	0.022	0.05	1
LINC00116	0.000390302	-0.138902	0.067	0.111	1
BRF1	0.000390952	-0.0780138	0.02	0.047	1
WAC-AS1	0.000391117	-0.0759491	0.038	0.074	1
NEAT1	0.000392164	-0.169059	0.406	0.511	1
HSP90B1	0.000394958	0.17238	0.711	0.723	1
USP48	0.000396887	-0.100492	0.08	0.13	1
SPEN	0.000398406	-0.114848	0.095	0.148	1
FUS	0.000398964	0.196183	0.539	0.537	1
PEX6	0.000400398	-0.0654381	0.005	0.023	1
SYPL1	0.000403188	-0.104013	0.026	0.056	1
ANTXR2	0.000404506	-0.0721741	0.007	0.027	1
SRSF10.1	0.000406059	-0.0633084	0.015	0.04	1
MBOAT7	0.000407532	-0.0656049	0.016	0.042	1
IFIH1	0.000408146	-0.0878889	0.01	0.032	1
EVA1C	0.000410439	-0.0747066	0.007	0.027	1
CDHR1	0.000410485	-0.0773507	0.005	0.023	1
NDUFA11	0.000415431	-0.109527	0.175	0.251	1
SMPD3	0.000416028	-0.0510941	0.005	0.023	1
MAD1L1	0.000422863	0.291834	0.192	0.155	1
MRPS21	0.000423678	-0.125489	0.245	0.339	1
VAV3	0.000424564	-0.0571694	0.035	0.069	1
MRPL23	0.000425755	-0.126372	0.12	0.181	1
YIF1A	0.00043279	-0.11308	0.075	0.122	1
RRAGA	0.000439162	-0.0919806	0.103	0.16	1
IKBIP	0.000442087	-0.0958615	0.036	0.07	1
ZNF80	0.000443094	-0.0591574	0.001	0.015	1
PHTF1	0.000446867	-0.109933	0.037	0.071	1
MPST	0.000447171	-0.107654	0.086	0.137	1
SLC39A10	0.00044783	-0.13574	0.061	0.103	1
MRFAP1L1	0.000449154	-0.118459	0.148	0.218	1
STX8	0.0004501	0.257858	0.288	0.259	1
PSD4	0.000450119	-0.0822258	0.129	0.192	1
TANGO6	0.000457136	-0.103703	0.015	0.04	1
XXcos-LUCA11.4	0.000458475	-0.0974129	0.009	0.03	1
ZNF524	0.000459942	-0.100885	0.056	0.097	1
ACTA2	0.000460903	-0.111728	0.031	0.062	1
RCOR1	0.000466192	-0.062881	0.002	0.017	1
FAM110A	0.000467219	-0.102114	0.018	0.043	1
TMEM14A	0.00046796	-0.125019	0.062	0.104	1
EPRS	0.000468747	-0.113497	0.122	0.181	1
THAP11	0.000469299	-0.107836	0.051	0.09	1
XRCC4	0.000469354	-0.0705808	0.006	0.025	1
AP3D1	0.00047931	-0.124972	0.059	0.1	1
RGS14	0.000480498	-0.0863691	0.106	0.165	1
MED15	0.000480582	-0.134042	0.219	0.304	1
RNF5	0.000481704	-0.109755	0.13	0.193	1
ZFP91	0.000483829	-0.0699274	0.019	0.045	1
ADAMTS4	0.000483994	-0.0569578	0	0.012	1
MMRN1	0.000483994	-0.0622548	0	0.012	1
LRP5L	0.000483994	-0.0613953	0	0.012	1
CYCS	0.000485532	0.230182	0.455	0.461	1
TBKBP1	0.000488702	-0.0706755	0.015	0.04	1
SLIRP	0.00049002	-0.114876	0.107	0.165	1
DNPEP	0.000491171	-0.107518	0.118	0.179	1
LGALS9C	0.000491406	0.248546	0.109	0.075	1
LSM7	0.000492264	-0.162369	0.295	0.396	1
THEMIS2	0.000496354	-0.0926628	0.122	0.185	1
ADK	0.000496954	-0.0957533	0.032	0.064	1
PSME4	0.000502651	-0.123105	0.058	0.099	1
NDUFB4	0.000506479	-0.119915	0.279	0.382	1
RBM17	0.000509146	-0.148496	0.174	0.245	1
CHPF	0.000516758	-0.0612938	0.009	0.03	1
RAB33A	0.000520138	-0.0679818	0.007	0.026	1
XPC	0.000522428	-0.126358	0.109	0.165	1
TEC	0.000522527	-0.0690113	0.005	0.023	1
SRI	0.000531994	-0.103136	0.238	0.336	1
STOM	0.000536146	0.228066	0.442	0.436	1
SULT1B1	0.000536472	0.172903	0.059	0.033	1
RRAGC	0.000538445	-0.120902	0.022	0.049	1
GALNT1	0.000538768	-0.0915654	0.023	0.05	1
BLM	0.000539503	-0.105848	0.018	0.043	1
DCAF15	0.000544019	-0.0714717	0.027	0.057	1
C12orf75	0.00054507	-0.142036	0.463	0.578	1
MYO9A	0.000546512	-0.106954	0.06	0.101	1
TAP1	0.000548119	-0.13577	0.356	0.47	1
EDEM1	0.000556016	-0.0626405	0.012	0.035	1
SH3GL1	0.000560436	-0.0836341	0.015	0.039	1
GSTM1	0.000561596	0.108274	0.056	0.03	1
TMEM59	0.000563149	0.133718	0.568	0.582	1
SRPK2	0.000563831	0.227986	0.404	0.392	1
NUP210	0.000564907	-0.143044	0.146	0.213	1
ORAI2	0.000565301	-0.10945	0.038	0.072	1
ZEB1	0.000576657	-0.0786807	0.015	0.039	1
PDK1	0.000579857	-0.0734901	0.014	0.038	1
MAST3	0.000582321	-0.131948	0.072	0.116	1
PIP5K1C	0.000586762	-0.0855357	0.034	0.066	1
TP53INP1	0.000588728	-0.0848331	0.015	0.039	1
SYTL2	0.000590371	-0.0889038	0.14	0.206	1
SOX13	0.000594325	-0.0873809	0.006	0.024	1
RPL8	0.000597853	-0.14501	0.988	0.986	1
DRAXIN	0.000599854	-0.0821564	0.009	0.03	1
NUCB1	0.000600797	0.203292	0.419	0.412	1
GIPC1	0.000601638	-0.0674024	0.018	0.043	1
CHURC1	0.000604968	-0.119464	0.269	0.372	1
ZNF383	0.000605851	-0.0741435	0.02	0.046	1
MAN1A1	0.000606835	-0.0955245	0.041	0.076	1
GNAS	0.000607603	-0.116466	0.144	0.211	1
NOL9	0.000609182	-0.0673451	0.014	0.038	1
TMEM123	0.000612275	-0.161534	0.128	0.186	1
TMEM131	0.000615877	-0.0894454	0.037	0.071	1
GTF2IRD2B	0.0006162	-0.0539685	0.003	0.019	1
CCRN4L	0.000616414	-0.0556937	0.002	0.017	1
LRRC43	0.000618284	0.133927	0.032	0.013	1
KDELC2	0.000626572	-0.0654493	0.009	0.03	1
RGS10	0.000632946	-0.077994	0.106	0.161	1
COL9A2	0.000636899	-0.0510612	0	0.012	1
FXYD2	0.000636899	-0.0545967	0	0.012	1
LINC00944	0.000638787	-0.123321	0.036	0.068	1
RMND5A	0.000639418	-0.0973053	0.019	0.044	1
ZC3H12A	0.000642137	0.257039	0.205	0.168	1
HOXA10	0.000643681	-0.0918814	0.007	0.026	1
FLII	0.000645169	-0.0921457	0.1	0.155	1
2022-03-06	0.000651097	-0.0742274	0.075	0.121	1
ASPH	0.000663658	-0.0917291	0.012	0.034	1
PANX1	0.00066815	-0.0749484	0.022	0.048	1
CAPNS1	0.000676726	-0.115308	0.113	0.17	1
AAGAB	0.000676889	-0.063821	0.073	0.118	1
GTPBP4	0.000689167	-0.0873289	0.047	0.084	1
UVSSA	0.000692757	-0.0904993	0.018	0.042	1
EPHA4	0.000695612	-0.0839133	0.018	0.042	1
RMDN2	0.000700233	0.105244	0.035	0.016	1
FCHSD2	0.000704572	-0.0703251	0.022	0.048	1
TPRA1	0.000705352	-0.0902434	0.019	0.044	1
CAMK1D	0.000705878	-0.0786237	0.039	0.073	1
ICT1	0.000715901	-0.104126	0.047	0.084	1
EIF2S2	0.000716757	-0.0813416	0.165	0.237	1
LEPREL4	0.000716825	-0.0739506	0.008	0.028	1
POLR2G	0.000722372	0.229697	0.42	0.422	1
ZNF672	0.00072376	-0.0670469	0.015	0.039	1
RPL19	0.000728381	-0.0909716	0.999	0.992	1
PAN3	0.000728823	-0.0868661	0.025	0.052	1
NLRC5	0.00072928	-0.129274	0.103	0.155	1
ZNF284	0.00073625	0.0856476	0.023	0.008	1
BCL3	0.000743643	-0.073865	0.014	0.037	1
PHF11	0.000744979	-0.1041	0.139	0.203	1
KIAA0100	0.000746297	-0.0966727	0.051	0.088	1
RCC2	0.000747995	-0.0615358	0.016	0.04	1
MVB12B	0.000748496	-0.0707624	0.001	0.014	1
APOPT1	0.000749662	-0.0756229	0.016	0.04	1
PSMB9	0.000753533	-0.145044	0.619	0.73	1
SORBS2	0.000753922	0.105529	0.027	0.01	1
S100A4	0.000757882	-0.17504	0.967	0.926	1
GNB2L1	0.000761504	0.0783203	0.975	0.97	1
RP11-357H14.17	0.000762963	-0.0624468	0.001	0.014	1
IKZF1	0.00076583	-0.172044	0.32	0.415	1
LEMD2	0.000766839	-0.0748137	0.019	0.044	1
PRRT3	0.000774061	-0.0611705	0.003	0.018	1
LACTB	0.000777037	-0.0636397	0.006	0.024	1
TOE1	0.000777771	-0.100556	0.031	0.061	1
PTPRM	0.000778901	-0.128802	0.031	0.06	1
SMAP2	0.000781617	-0.0735434	0.096	0.147	1
WHSC1	0.000783966	-0.0511424	0.009	0.029	1
MTRNR2L2	0.000786348	0.188531	0.12	0.084	1
RBM42	0.000786976	-0.0813384	0.151	0.22	1
IKBKB	0.000791654	-0.0862742	0.082	0.13	1
RPL4	0.000792436	0.12876	0.877	0.889	1
IDUA	0.000795075	-0.0571509	0.003	0.018	1
WEE1	0.000800777	-0.0615416	0.002	0.016	1
SLX1B	0.000805978	-0.0567966	0.002	0.016	1
ANKRD17	0.000807621	-0.122688	0.081	0.128	1
FHL1	0.000809712	-0.0531885	0.002	0.016	1
ZNF256	0.000810964	0.166298	0.043	0.022	1
SKAP2	0.000812694	-0.125156	0.109	0.162	1
STX10	0.000817366	-0.0866795	0.126	0.188	1
ATF3	0.000818773	0.192077	0.071	0.043	1
DDHD1	0.000819746	-0.136408	0.063	0.103	1
TRAPPC8	0.000823801	-0.0764297	0.029	0.058	1
RALGDS	0.000831864	-0.121778	0.184	0.257	1
LPP	0.00083676	-0.112111	0.136	0.196	1
KCNK12	0.00083858	-0.0598994	0	0.011	1
CHD3	0.000840379	-0.0887981	0.099	0.152	1
BIRC6	0.000842229	-0.103354	0.174	0.245	1
BPNT1	0.000843368	-0.0950282	0.025	0.052	1
ABR	0.000847093	-0.0983798	0.07	0.114	1
ANXA7	0.000848227	-0.130977	0.167	0.237	1
BZW1	0.000855647	0.167434	0.575	0.58	1
GBAS	0.00085845	-0.112218	0.048	0.084	1
GSAP	0.000861787	0.263148	0.234	0.2	1
NUDT8	0.000866465	-0.0552739	0.007	0.025	1
TAZ	0.0008665	-0.0611502	0.049	0.087	1
TBL1XR1	0.000872461	-0.084285	0.014	0.037	1
TMBIM6	0.000872594	0.148917	0.729	0.742	1
GGA1	0.000880858	-0.117013	0.084	0.13	1
TRIM34	0.000886091	-0.0745422	0.018	0.042	1
KEAP1	0.000896427	-0.134986	0.071	0.114	1
BTBD1	0.0009	-0.0703183	0.036	0.068	1
SLC25A24	0.000900797	-0.0768569	0.026	0.053	1
PCED1A	0.00090417	-0.11639	0.053	0.089	1
MRPS18A	0.00090539	-0.0950188	0.058	0.097	1
CCDC126	0.000908934	-0.0854033	0.026	0.053	1
AC006369.2	0.000920962	-0.0655219	0.008	0.027	1
PGK1	0.000925014	0.157981	0.577	0.581	1
TSC22D2	0.000928199	-0.0755076	0.046	0.082	1
MOGS	0.000933138	-0.0638864	0.036	0.068	1
ASPSCR1	0.000935464	-0.0791052	0.04	0.073	1
PLEK	0.00093659	-0.15348	0.611	0.709	1
BIRC3	0.000937468	-0.109186	0.026	0.053	1
PNKP	0.00094047	-0.132349	0.146	0.208	1
CDC16	0.000940933	-0.0721156	0.031	0.061	1
MAST2	0.000962747	-0.0573767	0.004	0.02	1
GPR171	0.000966483	-0.0702246	0.009	0.029	1
CLASP1	0.000967511	-0.100477	0.073	0.117	1
PCNXL2	0.000968751	-0.0763661	0.006	0.023	1
DVL3	0.00097351	-0.0699307	0.009	0.029	1
ORAI3	0.000974233	-0.0514064	0.026	0.053	1
FAM58A	0.000975435	-0.0635991	0.009	0.029	1
COQ10A	0.000977462	-0.0959354	0.021	0.046	1
NPHP3	0.000979503	-0.0531796	0.006	0.023	1
C4orf29	0.000986856	-0.109696	0.052	0.088	1
TIGIT	0.000993224	-0.127177	0.169	0.237	1
FGFBP3	0.0010134	-0.0477508	0.003	0.018	1
DOCK8	0.00101943	-0.121518	0.219	0.298	1
BUB3	0.00102449	-0.158942	0.299	0.391	1
SERPINE1	0.00102478	-0.0632324	0.003	0.018	1
ALDOA	0.00102716	0.0961459	0.771	0.784	1
DDX3X	0.00103194	0.217207	0.369	0.345	1
RALBP1	0.00103927	-0.0854035	0.072	0.116	1
DYNLL2	0.00104913	-0.0707268	0.033	0.063	1
FGL2	0.0010503	-0.132757	0.089	0.135	1
SELT	0.00105203	0.18327	0.456	0.453	1
PPIB	0.00106468	0.130767	0.818	0.83	1
GXYLT1	0.00106815	-0.0752922	0.015	0.038	1
LEPROTL1	0.00106925	0.224112	0.295	0.268	1
PDIA4	0.00107079	0.227319	0.27	0.239	1
XPO1	0.00109953	-0.114617	0.099	0.149	1
SERBP1	0.00110298	0.17234	0.542	0.537	1
MICU3	0.00110481	-0.0458333	0	0.011	1
RGS1	0.00110518	0.25582	0.164	0.129	1
STIM2	0.00111285	-0.084616	0.06	0.099	1
NSL1	0.00111556	-0.0870588	0.078	0.123	1
MRPS18C	0.00112829	-0.0681526	0.093	0.143	1
TSPAN17	0.00114123	-0.0474374	0.032	0.062	1
NR1D2	0.00114507	-0.0873283	0.042	0.076	1
EPS8L2	0.00114556	-0.0850024	0.024	0.05	1
RAMP1	0.00115611	0.210409	0.103	0.072	1
SMAD3	0.00115733	-0.056207	0.016	0.039	1
KIR2DL3	0.00117955	-0.138959	0.153	0.211	1
TOPORS-AS1	0.00118163	-0.0938773	0.078	0.122	1
TXNRD2	0.00119423	-0.0673629	0.023	0.048	1
ARL8A	0.00120514	-0.0925337	0.019	0.042	1
AC016757.3	0.001213	0.0914186	0.023	0.008	1
MRPS26	0.00121695	-0.088185	0.091	0.139	1
RBX1	0.00122254	-0.12193	0.238	0.325	1
YPEL1	0.00122316	-0.088526	0.048	0.084	1
CCDC112	0.00122618	-0.0927578	0.014	0.036	1
NDST2	0.0012285	-0.0649727	0.006	0.023	1
GLRX5	0.00124638	-0.0815142	0.011	0.031	1
APOBEC3H	0.00125223	-0.109099	0.016	0.039	1
FUT8	0.00126141	-0.102384	0.028	0.055	1
RGS9	0.00127843	-0.133336	0.084	0.128	1
NDUFA3	0.00129079	-0.125949	0.314	0.419	1
PLK3	0.0012921	-0.0812736	0.001	0.013	1
MIR29A	0.00130252	-0.0518544	0.001	0.013	1
RP11-18H21.1	0.00131496	-0.0531492	0.003	0.017	1
SFT2D3	0.00131566	-0.0441486	0.001	0.013	1
DONSON	0.00131566	-0.0455319	0.001	0.013	1
LARP1	0.00131678	-0.046947	0.042	0.075	1
ZDHHC2	0.0013238	-0.0716921	0.007	0.024	1
ITGAV	0.00133427	-0.0680196	0.012	0.033	1
THUMPD1	0.001336	0.248539	0.238	0.206	1
CCDC61	0.0013456	-0.0503197	0.003	0.017	1
SMARCD1	0.00134561	-0.0788162	0.052	0.087	1
SUZ12	0.00134783	-0.0828587	0.043	0.076	1
UBE2Z	0.00134918	-0.0940378	0.035	0.065	1
CNR2	0.00135542	-0.0515903	0.002	0.015	1
MFSD10	0.0013571	-0.106052	0.255	0.348	1
TOPBP1	0.00136257	-0.0868767	0.051	0.086	1
DNAJC19	0.00136589	-0.0806505	0.137	0.199	1
TSHZ3	0.00136791	-0.0552798	0.002	0.015	1
PLCL2	0.00136882	-0.1014	0.038	0.069	1
DDX5	0.00137099	0.12532	0.932	0.937	1
VKORC1	0.00137178	-0.057704	0.007	0.024	1
LONRF1	0.00137924	-0.0531302	0.002	0.015	1
TRMT44	0.00137945	-0.0466697	0.007	0.024	1
KRT86	0.00138391	0.163667	0.053	0.03	1
GIMAP6	0.00139004	-0.103695	0.129	0.186	1
SHFM1	0.00140502	-0.126392	0.264	0.36	1
RALGAPB	0.00140728	-0.0564806	0.04	0.073	1
RP11-345J4.5	0.00141472	-0.0644722	0.046	0.08	1
ZSCAN5A	0.00141661	-0.0682627	0.005	0.021	1
ATRIP	0.00142634	-0.057404	0.005	0.021	1
WDR33	0.0014282	-0.097623	0.145	0.208	1
SDHB	0.00142844	-0.0962465	0.12	0.174	1
MRPL51	0.00142859	-0.0790739	0.171	0.244	1
HDAC1	0.00142925	0.248181	0.304	0.281	1
COPB2	0.00143404	-0.0598751	0.121	0.177	1
CYP2U1	0.00143722	-0.0532097	0.005	0.021	1
KLHL6	0.00144462	-0.0622233	0.008	0.026	1
RBM6	0.00144919	-0.12355	0.168	0.236	1
CC2D1A	0.00145018	-0.0522563	0.048	0.083	1
DAP3	0.00145341	-0.0688019	0.147	0.212	1
SMAD1	0.00145659	-0.0373063	0	0.01	1
ANO9	0.00145659	-0.0463552	0	0.01	1
HVCN1	0.00146167	-0.0622483	0.023	0.048	1
ZC3H13	0.00146318	-0.0760017	0.128	0.186	1
HTATSF1	0.00146656	-0.0730716	0.094	0.142	1
NINL	0.00147302	-0.071042	0.009	0.028	1
PEX3	0.00148224	-0.105142	0.029	0.056	1
KLHL9	0.00148231	-0.0656944	0.062	0.101	1
NKTR	0.00150096	-0.0611001	0.195	0.269	1
CDC73	0.00152518	-0.0924148	0.102	0.152	1
PDPR	0.00153292	-0.0977361	0.029	0.056	1
TBL3	0.00154276	-0.0779459	0.034	0.063	1
CYP4V2	0.00154357	-0.0642516	0.038	0.069	1
MIR155HG	0.00155848	-0.0692539	0.015	0.037	1
OFD1	0.00155899	0.281812	0.253	0.226	1
TMEM187	0.00156115	-0.0733615	0.006	0.022	1
GALE	0.00156437	-0.0754138	0.012	0.032	1
HDHD2	0.00156646	-0.0764202	0.035	0.065	1
APBB1IP	0.00157073	-0.147925	0.34	0.435	1
NIPAL3	0.00157187	-0.0870378	0.066	0.106	1
POLR1A	0.00159575	-0.0986847	0.035	0.064	1
ZNHIT3	0.00159953	-0.0893801	0.1	0.149	1
RPA3-AS1	0.0016015	-0.0775659	0.051	0.085	1
MIAT	0.00160274	-0.109611	0.031	0.059	1
SLC35A3	0.00160392	-0.0899342	0.04	0.072	1
KLB	0.00161317	0.0264066	0.005	0	1
RP11-760N9.1	0.00161317	0.0275604	0.005	0	1
FAM192A	0.00161926	-0.0815259	0.084	0.128	1
SMEK1	0.00163563	-0.0404135	0.095	0.145	1
PLCH2	0.0016407	-0.0901228	0.016	0.038	1
TCF7L2	0.00164143	0.127626	0.039	0.02	1
ZNF688	0.00164424	-0.0717824	0.018	0.04	1
SMS	0.0016512	-0.105226	0.1	0.148	1
RAVER1	0.00165367	-0.0821771	0.062	0.101	1
PSTPIP1	0.00165645	-0.0789075	0.175	0.245	1
ANKFY1	0.00165684	-0.0915445	0.037	0.067	1
ZNF319	0.00167721	-0.0711536	0.013	0.034	1
MCM3AP	0.00168215	-0.0759125	0.075	0.118	1
LDLRAP1	0.00168418	-0.101401	0.055	0.09	1
MLYCD	0.00169715	-0.0589788	0.007	0.024	1
DCK	0.00170105	-0.0732358	0.109	0.161	1
HNRNPF	0.001711	-0.123423	0.38	0.492	1
GNL1	0.00171102	-0.0706013	0.082	0.127	1
HBA1	0.00172188	-0.054107	0.001	0.012	1
CBFB	0.00173591	-0.077503	0.048	0.083	1
MAP3K3	0.0017399	-0.0943917	0.027	0.053	1
RERE	0.00176495	-0.0719934	0.032	0.06	1
UTS2	0.00176711	-0.0961085	0.091	0.136	1
2022-03-10	0.00177621	0.0480563	0.008	0.001	1
PUM1	0.00177729	0.237099	0.229	0.201	1
SAC3D1	0.00177733	-0.0520932	0.002	0.015	1
NCL	0.00178238	0.160508	0.735	0.759	1
FAIM3	0.00178393	0.287758	0.441	0.441	1
MCTP2	0.0017855	0.208517	0.398	0.387	1
TGOLN2	0.00178988	0.234095	0.401	0.391	1
RP11-796E2.4	0.00179236	-0.115949	0.048	0.081	1
C1orf63	0.00180759	0.178128	0.651	0.671	1
MEPCE	0.00181976	-0.0783124	0.019	0.041	1
DENND4B	0.00182338	-0.0791434	0.044	0.076	1
SNAI3	0.00183089	-0.0753264	0.026	0.051	1
AHNAK	0.00184099	-0.149421	0.833	0.861	1
GUF1	0.0018506	-0.0787406	0.03	0.057	1
LRCH4	0.00185107	-0.0787437	0.056	0.092	1
KIAA2026	0.00185524	-0.0554276	0.088	0.134	1
SDCCAG8	0.00185562	-0.0820325	0.038	0.069	1
PHF20L1	0.0018734	-0.0758386	0.093	0.14	1
GNL3	0.00188996	-0.0922043	0.043	0.075	1
ITGB1BP1	0.00189926	-0.0737873	0.141	0.201	1
UPF3A	0.00190036	-0.108179	0.152	0.212	1
FAM208B	0.00191218	-0.106175	0.032	0.06	1
YBX3	0.00192185	-0.0467831	0	0.01	1
HPSE	0.00192185	-0.0440534	0	0.01	1
NOD2	0.00192185	-0.0534892	0	0.01	1
SIRPG	0.00192185	-0.0467405	0	0.01	1
FGR	0.00192511	0.221929	0.511	0.512	1
C1orf216	0.00192527	-0.0772188	0.03	0.057	1
GTF3C6	0.00192857	-0.116596	0.154	0.215	1
SYNE1	0.00194709	0.137728	0.651	0.642	1
KIR3DX1	0.00194747	-0.0970729	0.048	0.081	1
CDK8	0.00195649	-0.0920376	0.018	0.039	1
MSI2	0.00195804	-0.0913878	0.035	0.064	1
CABIN1	0.00199972	-0.0448465	0.102	0.152	1
EIF3A	0.00204162	-0.121622	0.246	0.326	1
CHIC2	0.00204314	0.279539	0.293	0.272	1
AEBP2	0.00204691	-0.0566411	0.033	0.061	1
SMARCD2	0.00205017	-0.0627923	0.014	0.035	1
CHUK	0.00205269	-0.0616481	0.018	0.039	1
SIK3	0.00206036	-0.0570235	0.012	0.032	1
ZDHHC13	0.00206275	-0.0596862	0.023	0.047	1
AKR1C3	0.00208376	0.210749	0.285	0.248	1
NAPA	0.00209448	0.20279	0.431	0.438	1
GOLGA7	0.0021022	0.191454	0.338	0.321	1
PRKCQ-AS1	0.00210342	-0.0870935	0.037	0.066	1
TRIM17	0.00210461	0.0765539	0.023	0.009	1
GBP5	0.00210486	-0.107402	0.262	0.345	1
CLUH	0.00210982	-0.0711507	0.007	0.023	1
NOC2L	0.0021281	-0.0974401	0.123	0.176	1
TUT1	0.00213456	-0.0673516	0.007	0.023	1
SRPK1	0.0021372	-0.103923	0.089	0.132	1
ADAM15	0.00216678	-0.0946306	0.057	0.091	1
C12orf49	0.00218036	-0.0598587	0.007	0.023	1
CISD1	0.00218388	-0.0880196	0.04	0.07	1
PGP	0.00220585	-0.0544014	0.007	0.023	1
SESN3	0.00222309	-0.0672635	0.008	0.025	1
OPN3	0.00224569	-0.0520439	0.003	0.016	1
GNAI1	0.00224791	-0.0542166	0.001	0.012	1
RBBP8	0.00225692	-0.0599405	0.001	0.012	1
CYSTM1	0.00225706	-0.0723281	0.009	0.026	1
RALA	0.00225936	-0.0692259	0.094	0.141	1
NAA30	0.00226073	-0.0613841	0.033	0.061	1
EML2	0.00227988	-0.0635453	0.084	0.127	1
TRABD	0.00228065	-0.0987125	0.233	0.314	1
TMX2	0.00229059	-0.0875201	0.054	0.088	1
ZBTB43	0.00230164	-0.104637	0.063	0.099	1
UACA	0.00230227	0.0363451	0.009	0.002	1
UNC119B	0.00231256	-0.0586203	0.008	0.025	1
ARMC1	0.00232266	-0.0897096	0.043	0.074	1
AFTPH	0.00232315	-0.0996367	0.091	0.135	1
ZXDA	0.00232846	-0.0526124	0.002	0.014	1
GRK5	0.00233535	-0.0757852	0.023	0.046	1
KIFC2	0.00233905	-0.0461908	0.002	0.014	1
ETHE1	0.00234141	-0.0992276	0.14	0.198	1
PFAS	0.00234619	-0.0488748	0.008	0.025	1
PPP1R12C	0.00237158	-0.0691984	0.01	0.028	1
GATAD2A	0.00237939	-0.0405453	0.075	0.117	1
WDR89	0.00238403	-0.0801797	0.012	0.031	1
RASSF3	0.00239167	-0.0523674	0.025	0.049	1
RARS2	0.00239338	-0.102869	0.031	0.057	1
DOCK5	0.00239366	-0.103127	0.035	0.063	1
RHBDF2	0.00241148	-0.0935485	0.102	0.149	1
HNRNPLL	0.00242319	-0.0512491	0.009	0.026	1
GMIP	0.00242878	-0.0835393	0.123	0.178	1
AGAP1	0.00242897	-0.0558956	0.01	0.028	1
SMARCA4	0.00243259	-0.094751	0.071	0.111	1
MSL2	0.00244201	0.237212	0.154	0.122	1
ZNF543	0.00244804	0.0978784	0.029	0.013	1
RAP1B	0.00245537	0.153045	0.813	0.829	1
SGTB	0.00248357	-0.0647299	0.015	0.036	1
MOB2	0.00249134	-0.073015	0.057	0.092	1
TMED2	0.00249401	0.189826	0.451	0.452	1
FAM159A	0.00250666	-0.0433679	0.011	0.03	1
FLT3LG	0.00250937	-0.0975247	0.1	0.147	1
SAMD12	0.00253791	-0.0385888	0	0.009	1
MAML2	0.00254772	-0.114551	0.045	0.076	1
SGCB	0.00255059	-0.0840789	0.004	0.018	1
ZNF280D	0.00256408	-0.115149	0.068	0.105	1
RPA3	0.00258567	-0.0835172	0.084	0.127	1
ATF7	0.00258577	-0.1133	0.062	0.097	1
ITSN2	0.00260645	-0.127711	0.254	0.339	1
ITPR2	0.0026143	-0.060338	0.078	0.119	1
LDHB	0.00263105	-0.127656	0.384	0.486	1
CREG1	0.00263525	-0.0546267	0.004	0.018	1
ZNF442	0.00263872	0.0608997	0.013	0.004	1
CNN2	0.00266049	-0.0660694	0.357	0.455	1
PYCR2	0.00266157	-0.0721117	0.019	0.04	1
XKR8	0.00266482	-0.0544378	0.035	0.063	1
AIM1	0.0026677	-0.0846753	0.035	0.063	1
CTD-3187F8.14	0.00266966	0.161493	0.062	0.038	1
FAM219B	0.0026725	-0.0617591	0.039	0.069	1
AGPAT5	0.0026729	-0.0828484	0.007	0.023	1
CHORDC1	0.00268277	-0.111406	0.073	0.112	1
PARP14	0.0026843	-0.0908879	0.066	0.103	1
SETDB2	0.00269321	-0.0770229	0.035	0.063	1
HDAC10	0.00270094	-0.0752681	0.074	0.114	1
NDC80	0.00271402	0.0983319	0.028	0.012	1
UMPS	0.00272751	-0.074044	0.028	0.053	1
POLDIP2	0.00273125	-0.0837205	0.084	0.126	1
MEF2C	0.00273223	0.120319	0.036	0.018	1
PPP3CB	0.00275787	-0.0541204	0.032	0.059	1
LLPH	0.00276334	-0.0728314	0.113	0.164	1
METTL3	0.00277103	-0.0707528	0.039	0.069	1
CKAP5	0.00277236	-0.0798258	0.052	0.085	1
BFSP1	0.00277255	-0.0515102	0.007	0.023	1
CCDC91	0.00279264	-0.117714	0.137	0.192	1
EIF1AY	0.00280346	-0.0921414	0.044	0.075	1
IL27RA	0.00281089	0.265798	0.322	0.303	1
BTN3A1	0.00282036	-0.113628	0.194	0.264	1
CD59	0.00282112	-0.089954	0.049	0.082	1
CLDND1	0.00283118	-0.109515	0.154	0.211	1
TMEM127	0.00285059	-0.0684719	0.018	0.038	1
HPRT1	0.00285603	-0.0964645	0.088	0.131	1
BECN1	0.00287833	0.2283	0.238	0.21	1
KANK3	0.00289138	-0.0580703	0.003	0.016	1
PLEKHA2	0.0028938	-0.102527	0.097	0.142	1
EIF2S1	0.00289401	-0.0852553	0.092	0.136	1
SURF4	0.00289629	-0.0983807	0.182	0.251	1
CALHM2	0.00290377	-0.110577	0.118	0.167	1
HAUS2	0.00290456	0.197099	0.151	0.119	1
RP11-73E17.2	0.00290592	-0.0525322	0.008	0.024	1
TAF1C	0.00291923	-0.0576617	0.019	0.04	1
ASCC1	0.00292224	-0.0715374	0.055	0.089	1
HIRIP3	0.00292986	-0.0865651	0.036	0.064	1
TMEM14B	0.00295597	-0.0983496	0.118	0.168	1
C16orf54	0.00297503	0.232458	0.343	0.322	1
VAPB	0.0029756	-0.089199	0.043	0.073	1
CATSPER1	0.00299279	0.204604	0.11	0.081	1
SH3BGRL	0.00300751	0.136573	0.52	0.532	1
STX6	0.00302013	-0.0372732	0.024	0.047	1
CDK2AP2	0.00303602	0.200262	0.515	0.511	1
MICAL2	0.00304757	-0.017265	0.009	0.026	1
THEMIS	0.00304775	-0.0673291	0.002	0.013	1
BRD8	0.00305919	-0.108892	0.047	0.078	1
SIGMAR1	0.00306336	-0.05728	0.054	0.087	1
POLK	0.0030649	-0.103311	0.042	0.072	1
RP11-25K19.1	0.00309976	-0.0780295	0.062	0.098	1
ABCB8	0.00310837	-0.087948	0.04	0.069	1
URGCP	0.00312436	-0.056392	0.012	0.031	1
MOSPD3	0.00313011	-0.0700406	0.056	0.09	1
PPP2R5E	0.00313455	-0.0687871	0.126	0.18	1
RAB9A	0.00313761	0.234135	0.255	0.231	1
CARD16	0.00314654	0.231884	0.429	0.428	1
TADA3	0.00315065	0.231024	0.337	0.324	1
MT-ND2	0.00315704	-0.119343	0.857	0.888	1
ATAD1	0.00316303	-0.0943996	0.077	0.117	1
ADH5	0.00316378	-0.101741	0.179	0.245	1
INO80D	0.00317211	0.217309	0.118	0.089	1
SREK1IP1	0.00317438	-0.0632733	0.114	0.166	1
SNX10	0.00318017	-0.0711421	0.043	0.073	1
PDCD10	0.00318418	-0.0804837	0.158	0.221	1
SQSTM1	0.00318741	-0.164377	0.438	0.539	1
CDK9	0.00321638	-0.0932263	0.062	0.097	1
ST5	0.00321888	0.0523549	0.02	0.007	1
2022-03-07	0.0032469	-0.0878731	0.128	0.18	1
TCOF1	0.00325056	-0.0699971	0.079	0.12	1
USMG5	0.00325251	-0.130254	0.396	0.505	1
OTUD3	0.00326629	-0.0318119	0.006	0.021	1
SLC12A9	0.00327472	-0.0552291	0.021	0.043	1
ZNF329	0.0032836	0.11318	0.047	0.027	1
PAK6	0.00328583	-0.0463375	0.006	0.021	1
HEXB	0.00330807	-0.101131	0.119	0.169	1
KATNBL1	0.00330923	-0.0851576	0.055	0.088	1
CPD	0.00331448	-0.102962	0.103	0.149	1
ZNF211	0.00331623	0.144778	0.068	0.044	1
APOBEC3D	0.00332014	-0.0633388	0.031	0.057	1
DDIT4	0.00332764	0.231819	0.432	0.426	1
TBK1	0.00333575	-0.0785597	0.096	0.141	1
GMPPA	0.00334654	-0.0869421	0.036	0.063	1
TRABD2A	0.00335473	-0.0343796	0	0.009	1
RPS6KA2	0.00335473	-0.0331808	0	0.009	1
TJP2	0.00335473	-0.0363389	0	0.009	1
FXYD1	0.00335473	-0.0401582	0	0.009	1
NLRP3	0.00336105	0.0350172	0.006	0.001	1
DNAJC18	0.00337692	-0.0512603	0.004	0.017	1
HGS	0.00339588	-0.0786757	0.09	0.133	1
BMPR1A	0.00339802	-0.0465427	0.004	0.017	1
FAM213A	0.00340871	0.0658333	0.019	0.007	1
C12orf68	0.00341782	0.154418	0.052	0.031	1
NBPF12	0.00342239	-0.069965	0.045	0.076	1
MTG1	0.00343447	-0.0849433	0.135	0.191	1
UCP2	0.00344282	0.100868	0.735	0.746	1
ARRDC1	0.00346202	-0.0445737	0.102	0.149	1
B3GALT4	0.00346491	-0.089625	0.053	0.085	1
TMED10	0.00346532	0.208782	0.453	0.452	1
BCL2A1	0.00347669	-0.063966	0.027	0.051	1
DGAT1	0.00347872	-0.0497721	0.007	0.022	1
PPWD1	0.0034814	-0.0938806	0.088	0.13	1
SEC24D	0.00350048	-0.0743979	0.042	0.072	1
NSMCE4A	0.00350315	-0.0854784	0.052	0.084	1
MRGBP	0.00351031	-0.0546064	0.007	0.022	1
KLF7	0.00351613	0.13898	0.054	0.032	1
NXPE3	0.00353762	-0.0961811	0.054	0.086	1
DDHD2	0.00354508	-0.0907567	0.041	0.07	1
CDK13	0.00356832	-0.064001	0.07	0.108	1
PRCC	0.00357946	-0.0842217	0.085	0.126	1
SELO	0.00358403	-0.0493504	0.008	0.024	1
MKNK2	0.00363019	-0.0604409	0.057	0.091	1
ZNF775	0.00363838	-0.058141	0.015	0.035	1
SMYD2	0.00365093	-0.0762336	0.045	0.075	1
FN3KRP	0.00365848	-0.0600815	0.051	0.083	1
C9orf69	0.00368303	-0.0675246	0.014	0.033	1
LENG8-AS1	0.00368644	-0.0744717	0.012	0.03	1
ATP8A1	0.00369086	-0.0603798	0.129	0.183	1
CORO1C	0.00369175	-0.0691942	0.013	0.032	1
PKM	0.00370648	-0.142344	0.378	0.482	1
MYH9	0.00371553	0.130382	0.746	0.759	1
TTC22	0.00372313	-0.055559	0.015	0.035	1
SEL1L3	0.00372833	-0.0633206	0.012	0.03	1
TMEM251	0.00374097	-0.0605861	0.012	0.03	1
MGAM	0.00374165	0.0740043	0.018	0.006	1
NCAPD2	0.00375514	-0.0667092	0.032	0.058	1
SCLY	0.00375676	-0.0560014	0.014	0.033	1
ANAPC2	0.00377033	-0.0802553	0.04	0.069	1
A1BG	0.00377466	-0.0750581	0.028	0.052	1
UROS	0.00380873	-0.0609878	0.097	0.142	1
AKAP9	0.00381005	-0.0994616	0.202	0.27	1
HSH2D	0.00381255	0.289104	0.291	0.273	1
HUWE1	0.0038137	-0.0933896	0.144	0.201	1
RP11-94L15.2	0.00381657	-0.0974649	0.087	0.128	1
CMTR2	0.00383912	0.222429	0.077	0.052	1
RXRA	0.00384674	-0.0575942	0.011	0.029	1
TMOD3	0.0038539	-0.111624	0.207	0.278	1
ABHD8	0.00386553	-0.0343408	0.005	0.019	1
TMEM63A	0.00386715	-0.0728114	0.042	0.072	1
SCAP	0.00387533	-0.0650945	0.048	0.079	1
BAZ1A	0.00389384	-0.111263	0.179	0.242	1
MRPL3	0.00391145	-0.0932104	0.085	0.125	1
NCOA2	0.00391735	-0.0737966	0.073	0.111	1
EIF2AK3	0.00392078	-0.0459849	0.014	0.033	1
AGGF1	0.00392629	-0.0689363	0.103	0.149	1
DNAJC13	0.00392959	-0.0713329	0.024	0.046	1
RP1-40E16.12	0.00393461	-0.0391263	0.001	0.011	1
HSCB	0.00394476	-0.0621141	0.045	0.075	1
MSRA	0.00395761	-0.0437884	0.012	0.03	1
SMDT1	0.00397198	-0.10674	0.286	0.375	1
PLEC	0.00397283	-0.115514	0.095	0.137	1
LRRC70	0.00397552	0.105256	0.028	0.013	1
TSEN34	0.00398216	-0.0706969	0.037	0.064	1
BICD2	0.0039883	-0.0445694	0.038	0.066	1
NT5C	0.00399895	-0.0702868	0.193	0.261	1
PPP1R3D	0.00401803	-0.0388257	0.002	0.013	1
PI4K2B	0.00402088	-0.0533028	0.031	0.056	1
WDR82	0.00402522	-0.0928718	0.121	0.171	1
ATP8B4	0.00404152	-0.0816863	0.038	0.065	1
CPSF1	0.00404603	-0.0668941	0.064	0.1	1
MRPS34	0.00404837	-0.105719	0.203	0.273	1
POLR2E	0.00405495	0.20293	0.352	0.348	1
SH2D3C	0.004072	-0.0839677	0.077	0.116	1
PTPRCAP	0.00411376	0.0992239	0.949	0.936	1
DDX17	0.00412553	-0.0993545	0.402	0.501	1
TEN1	0.00415894	0.216717	0.136	0.107	1
SF3A2	0.00417787	-0.0979587	0.253	0.334	1
LEPRE1	0.00418011	-0.0666856	0.016	0.036	1
SLC25A44	0.00420957	-0.0669458	0.019	0.039	1
MDN1	0.00423899	-0.0652975	0.055	0.087	1
IL12RB2	0.00424203	-0.0629355	0.018	0.037	1
ATE1	0.00424768	-0.0681194	0.073	0.112	1
PGS1	0.00426319	-0.0539428	0.042	0.071	1
SLC1A5	0.00427706	-0.0949935	0.032	0.057	1
MTX1	0.00428349	-0.0775248	0.063	0.098	1
RGPD8	0.00428813	-0.0547228	0.007	0.022	1
RIPK1	0.00429454	-0.0560558	0.055	0.087	1
LYN	0.00429638	-0.0358975	0.06	0.094	1
FBP1	0.00429833	0.16461	0.068	0.045	1
NT5DC1	0.00430916	-0.0457641	0.056	0.089	1
SREBF1	0.0043195	-0.0515899	0.004	0.017	1
SESN1	0.00435119	-0.0556741	0.037	0.064	1
BAG4	0.00436586	0.154889	0.071	0.047	1
PVRIG	0.0043732	-0.0636652	0.015	0.034	1
BRPF1	0.00437657	-0.0495744	0.039	0.067	1
UBL4A	0.0043962	-0.0657498	0.049	0.08	1
CASP4	0.00443302	-0.0926996	0.229	0.302	1
PPP1R10	0.00443353	-0.0988253	0.105	0.15	1
MSC	0.0044393	-0.0403581	0	0.008	1
GRIK4	0.0044393	-0.0309639	0	0.008	1
STYK1	0.0044393	-0.0400888	0	0.008	1
TAF4B	0.0044393	-0.0313494	0	0.008	1
GALC	0.00445402	0.222878	0.127	0.099	1
UBA7	0.00445701	-0.102862	0.073	0.109	1
RPL6	0.00446579	-0.0771521	0.995	0.987	1
PBXIP1	0.00446816	-0.0691076	0.177	0.241	1
GTF2H2	0.00447507	-0.0459796	0.018	0.037	1
CXorf38	0.00450173	-0.0889925	0.084	0.124	1
ST3GAL5	0.00451916	-0.0585126	0.021	0.042	1
NOL8	0.00452638	-0.0890043	0.053	0.084	1
TP53TG1	0.00452673	-0.0808337	0.134	0.187	1
FAM120AOS	0.00454159	-0.0475401	0.049	0.08	1
NAPRT1	0.00454459	-0.0565569	0.022	0.043	1
ZNF677	0.0045632	0.144485	0.065	0.042	1
PTCH1	0.00456834	-0.0946272	0.043	0.072	1
MIOS	0.00458173	-0.0663415	0.021	0.042	1
PAICS	0.00459695	-0.0501331	0.013	0.031	1
CD164	0.00459734	0.162178	0.503	0.506	1
CACTIN	0.0046175	-0.0706423	0.011	0.028	1
RALGPS1	0.00461987	-0.041221	0.008	0.023	1
UBE2D2	0.00464225	0.144337	0.546	0.573	1
RPS6	0.00467655	-0.0996447	0.986	0.984	1
ATP5G3	0.00468157	-0.102615	0.512	0.642	1
PPP1R16B	0.00468764	-0.0724723	0.069	0.105	1
KDM2B	0.00470002	-0.0577995	0.078	0.118	1
STRN	0.00471653	-0.0807901	0.023	0.044	1
PHC2	0.00471691	-0.0484902	0.009	0.025	1
TYSND1	0.00473566	-0.0722007	0.023	0.044	1
CD46	0.00474892	-0.0872723	0.17	0.232	1
ABCD2	0.0047536	-0.0767983	0.003	0.015	1
UBR4	0.00477419	-0.0648137	0.119	0.168	1
PSME1	0.00478249	0.122981	0.842	0.874	1
RSAD1	0.00478754	-0.0629354	0.07	0.107	1
BNIP2	0.0047921	0.150323	0.359	0.35	1
ZFAT-AS1	0.00480193	0.0235772	0.004	0	1
PAG1	0.00481166	-0.0949676	0.043	0.071	1
EED	0.00481627	-0.0868973	0.042	0.071	1
PRR4	0.00484191	-0.0324851	0.096	0.14	1
SCML1	0.00485641	-0.045537	0.003	0.015	1
TCF25	0.00487771	0.136075	0.609	0.631	1
CAMKK2	0.00487935	-0.0339055	0.021	0.042	1
HLTF	0.00488072	-0.0334975	0.028	0.051	1
PML	0.00488269	-0.070908	0.114	0.161	1
VPS72	0.00488283	-0.100763	0.087	0.126	1
PMS1	0.00489992	-0.0969973	0.067	0.102	1
CTD-2562J15.6	0.00490454	-0.0459626	0.003	0.015	1
ABCG1	0.00490857	-0.0339124	0.003	0.015	1
ZBP1	0.00491356	-0.0781061	0.18	0.244	1
ZBTB10	0.00492812	0.198641	0.078	0.054	1
RPL24	0.00494568	-0.0809245	0.952	0.963	1
LDHA	0.00502644	0.143116	0.573	0.584	1
HCFC1	0.00507105	-0.0477055	0.103	0.148	1
MRPL33	0.00508091	-0.0730409	0.179	0.244	1
MAGEF1	0.0050865	-0.0725946	0.042	0.07	1
ARGLU1	0.00509116	0.117945	0.566	0.585	1
WIZ	0.00509762	-0.0516029	0.002	0.012	1
GNPTAB	0.00511245	-0.154151	0.349	0.432	1
RP11-254F7.2	0.00511306	-0.0589831	0.006	0.02	1
CRY1	0.00511643	0.226533	0.234	0.209	1
FLYWCH1	0.00514406	-0.0726614	0.025	0.047	1
SMARCA2	0.00516142	-0.0922364	0.137	0.19	1
SUCLG1	0.00516413	-0.0809348	0.143	0.198	1
STK25	0.00516416	-0.0273647	0.079	0.119	1
PDSS1	0.00518708	-0.0333357	0.001	0.01	1
FBXO3	0.00520942	-0.0734236	0.092	0.133	1
LANCL1	0.00521558	-0.0760677	0.047	0.077	1
ETS2	0.00523116	-0.0358027	0.002	0.012	1
CMPK1	0.00523209	-0.0768291	0.118	0.166	1
LYPLA2	0.00526713	-0.106457	0.158	0.217	1
TARSL2	0.00526826	-0.0388186	0.089	0.131	1
SF3B14	0.00528941	0.185723	0.368	0.364	1
SLC25A39	0.0053088	-0.0928848	0.168	0.228	1
HTATIP2	0.00535354	-0.0908265	0.104	0.148	1
FAM168B	0.00537417	-0.0581867	0.022	0.043	1
SLCO3A1	0.00538161	-0.0508874	0.016	0.035	1
GRAP2	0.00538369	-0.107376	0.118	0.165	1
PYROXD2	0.00539125	-0.0800518	0.03	0.053	1
NPRL3	0.00541931	-0.0512967	0.076	0.114	1
FUZ	0.00542149	-0.0618033	0.015	0.034	1
HMHA1	0.00543928	-0.103525	0.302	0.39	1
SYF2	0.00545727	0.180049	0.403	0.403	1
MAPKAPK2	0.0054704	-0.083551	0.041	0.069	1
RNF34	0.00547573	-0.0381214	0.079	0.118	1
SF3A1	0.00550995	0.175311	0.393	0.388	1
AGPAT3	0.0055257	-0.0460594	0.004	0.016	1
ENO2	0.00552818	-0.0663276	0.019	0.038	1
CTD-2341M24.1	0.00554522	-0.0619445	0.013	0.031	1
BRK1	0.00555416	0.149649	0.584	0.616	1
MFSD5	0.00557487	-0.0426648	0.07	0.106	1
POLL	0.00558031	-0.0627151	0.03	0.053	1
PSMG1	0.00558425	-0.0664261	0.024	0.045	1
UBQLN4	0.0055871	-0.0412827	0.015	0.034	1
CNBP	0.00558739	-0.134115	0.622	0.718	1
NOP16	0.00560473	-0.0761463	0.027	0.049	1
PHYKPL	0.00562679	-0.08126	0.121	0.168	1
WDR59	0.00565576	-0.0416304	0.015	0.034	1
ETFA	0.00567015	-0.0526277	0.147	0.203	1
CERS2	0.00568153	-0.0465093	0.099	0.142	1
PLEKHG4	0.00569642	0.0421708	0.008	0.002	1
SLC25A12	0.00570335	-0.0550984	0.057	0.089	1
ABLIM1	0.00571311	0.252649	0.289	0.268	1
NME7	0.0057141	-0.0699075	0.01	0.026	1
MPHOSPH9	0.00572414	-0.0573904	0.078	0.116	1
NFKB1	0.00574473	-0.0540741	0.02	0.039	1
MINK1	0.00574751	-0.100482	0.067	0.101	1
ZNF598	0.00577719	-0.0417328	0.008	0.023	1
PLBD2	0.00578062	-0.0560968	0.012	0.029	1
TMEM241	0.00578939	-0.0407292	0.013	0.031	1
SLC20A1	0.00581006	-0.123422	0.106	0.149	1
CALM2	0.00582986	-0.119748	0.532	0.636	1
TRIM25	0.0058373	-0.0595367	0.032	0.056	1
LGALS1	0.00584849	-0.244263	0.591	0.635	1
HAVCR2	0.00587866	0.214439	0.194	0.165	1
LRRC8B	0.00588179	-0.0314495	0	0.008	1
HOXA9	0.00588179	-0.036695	0	0.008	1
TPRN	0.00588179	-0.0336139	0	0.008	1
AC023490.2	0.00588179	-0.0296887	0	0.008	1
ZNF512	0.00589128	-0.052654	0.036	0.062	1
TGIF2	0.00590188	-0.0447567	0.009	0.024	1
ZHX2	0.00590215	-0.0693602	0.045	0.074	1
PAIP1	0.00590545	-0.066996	0.039	0.065	1
ITPR1	0.00590837	-0.101336	0.062	0.094	1
KIAA0232	0.00591837	-0.0678725	0.049	0.079	1
SNX6	0.0059212	-0.0952154	0.279	0.364	1
RPS13	0.00593646	-0.098263	0.982	0.988	1
EIF4EBP1	0.00594803	-0.0611734	0.03	0.053	1
DCAF10	0.00596888	-0.0450041	0.045	0.074	1
ZNF511	0.00598253	-0.0722627	0.045	0.074	1
LPCAT4	0.00599423	-0.0674972	0.047	0.076	1
PRR7	0.00601837	-0.025354	0.045	0.074	1
SLC2A3	0.00603547	0.252773	0.306	0.291	1
RAB4A	0.00604916	-0.0642071	0.097	0.14	1
SETD1B	0.00605879	-0.0622152	0.032	0.056	1
DIP2A	0.00607347	-0.0929989	0.331	0.422	1
DESI2	0.00607991	-0.0501435	0.057	0.088	1
GPR56	0.00608611	0.177303	0.697	0.688	1
RPS19BP1	0.0061076	0.197479	0.359	0.358	1
KLRC4-KLRK1	0.00611093	-0.0592706	0.005	0.018	1
FBXL3	0.00611534	-0.0566692	0.032	0.056	1
NCOA3	0.00611749	-0.0715291	0.093	0.134	1
DEAF1	0.0061241	-0.0473959	0.005	0.018	1
RINL	0.00612808	-0.0680143	0.072	0.108	1
RPP25L	0.00613598	-0.0212353	0.033	0.058	1
ZMYM3	0.00614929	-0.0585076	0.016	0.035	1
PRICKLE2	0.00616952	0.0380293	0.009	0.002	1
VAMP7	0.00621205	-0.0455311	0.081	0.12	1
[truncated: 15,728 more rows]

## Sheet: nk1_all_DEGs_AD_vs_control
	p_val	avg_log2FC	pct.1	pct.2	p_val_adj
MYOM2	1.27068e-149	2.02291	0.494	0.079	2.25253e-145
DUSP1	2.62619e-219	1.87459	0.924	0.357	4.65545e-215
PNRC1	2.66898e-236	1.72163	0.895	0.269	4.73131e-232
CYBA	6.18585e-236	1.66346	0.967	0.609	1.09657e-231
BTG1	1.16211e-213	1.50333	0.944	0.364	2.06007e-209
ZFP36L2	5.517e-203	1.41527	0.926	0.357	9.77999e-199
IGFBP7	6.38353e-151	1.3976	0.539	0.091	1.13161e-146
YBX1	9.07817e-170	1.32661	0.792	0.242	1.60929e-165
TBX21	3.74359e-176	1.31676	0.61	0.098	6.63627e-172
RPS2	6.44968e-192	1.30465	0.971	0.659	1.14334e-187
ATP5D	3.02927e-184	1.29014	0.637	0.103	5.37e-180
ZYX	9.00141e-143	1.1977	0.6	0.127	1.59568e-138
EFHD2	6.60298e-119	1.13567	0.782	0.321	1.17051e-114
CITED2	2.39477e-119	1.09405	0.416	0.059	4.24521e-115
C19orf43	2.57897e-119	1.06663	0.758	0.272	4.57174e-115
ASCL2	9.13167e-128	1.02358	0.368	0.031	1.61877e-123
LAMP1	1.38048e-105	1.00641	0.492	0.109	2.44717e-101
XBP1	1.74958e-91	1.00607	0.65	0.242	3.10148e-87
GNB2	2.68482e-117	1.00228	0.593	0.146	4.75938e-113
ARF6	4.59517e-103	0.997261	0.536	0.137	8.14585e-99
KLF3	1.39537e-106	0.975008	0.511	0.115	2.47357e-102
SDF4	1.8609e-111	0.973018	0.557	0.135	3.29882e-107
S100B	1.44953e-40	0.969376	0.268	0.079	2.56959e-36
C20orf24	1.76985e-102	0.969128	0.434	0.082	3.13741e-98
HLA-C	1.14524e-244	0.957272	0.999	0.988	2.03017e-240
STK17A	6.71461e-115	0.944982	0.513	0.104	1.1903e-110
KRT10	5.27499e-108	0.940509	0.452	0.084	9.35097e-104
JAK1	9.37072e-98	0.939389	0.868	0.432	1.66115e-93
KIR2DL2	3.22153e-68	0.934098	0.439	0.135	5.71081e-64
KHDRBS1	4.08435e-105	0.930333	0.454	0.088	7.24033e-101
DNAJC1	2.14447e-103	0.924601	0.397	0.065	3.80151e-99
NFATC2	1.18756e-89	0.922374	0.611	0.205	2.10519e-85
ABHD17A	2.36373e-95	0.914365	0.453	0.098	4.19018e-91
CAST	6.55446e-83	0.902768	0.681	0.277	1.16191e-78
RASAL3	2.03318e-97	0.885578	0.515	0.13	3.60422e-93
RPS26	8.61481e-58	0.876658	0.925	0.807	1.52715e-53
SUN2	2.1452e-74	0.867603	0.717	0.323	3.80279e-70
RAC1	1.66771e-84	0.858342	0.425	0.098	2.95635e-80
STUB1	4.16229e-106	0.855901	0.392	0.059	7.3785e-102
MAP7D1	4.87755e-98	0.847398	0.352	0.049	8.64643e-94
HBA2	2.14359e-22	0.846279	0.096	0.018	3.79994e-18
PIM1	3.39868e-66	0.822927	0.474	0.152	6.02484e-62
GLTSCR2	3.436e-72	0.819431	0.685	0.289	6.091e-68
CX3CR1	7.99002e-70	0.793943	0.752	0.366	1.41639e-65
SFPQ	1.14142e-71	0.792156	0.508	0.162	2.02339e-67
FMNL1	3.59083e-73	0.789232	0.482	0.143	6.36546e-69
CEBPB	1.43596e-94	0.788875	0.294	0.029	2.54552e-90
RCN2	2.51108e-98	0.786764	0.335	0.042	4.45139e-94
ZNF683	1.11558e-35	0.781809	0.174	0.038	1.9776e-31
LPCAT1	3.88612e-67	0.77694	0.403	0.11	6.88892e-63
GLUD1	3.10893e-80	0.774213	0.354	0.068	5.5112e-76
MAF1	8.5218e-68	0.750094	0.418	0.117	1.51066e-63
ITGB7	5.85694e-57	0.747022	0.646	0.301	1.03826e-52
KLF2	9.83934e-45	0.738078	0.631	0.331	1.74422e-40
SNX3	1.80335e-68	0.725768	0.48	0.147	3.19679e-64
CMTM3	3.51394e-77	0.721577	0.334	0.062	6.22917e-73
TMEM160	3.29537e-73	0.714623	0.409	0.1	5.8417e-69
SRSF9	1.50436e-71	0.714457	0.354	0.077	2.66679e-67
FAM173A	2.28633e-84	0.710167	0.261	0.026	4.05298e-80
MCL1	2.09347e-48	0.709864	0.644	0.333	3.71109e-44
CD6	4.01962e-72	0.708469	0.286	0.045	7.12558e-68
TGFB1	5.80854e-53	0.696914	0.619	0.279	1.02968e-48
C1QBP	6.66917e-70	0.692846	0.314	0.061	1.18224e-65
VPS26B	3.42989e-71	0.692342	0.323	0.063	6.08017e-67
RAP2B	1.14081e-62	0.684916	0.292	0.059	2.02231e-58
RTN4	1.5849e-62	0.677879	0.475	0.153	2.80956e-58
TNFRSF1B	4.38279e-56	0.668434	0.568	0.221	7.76937e-52
PTPRA	3.1247e-61	0.659165	0.316	0.07	5.53916e-57
PITPNC1	1.80655e-56	0.657033	0.364	0.101	3.20247e-52
RNF149	2.2912e-55	0.654734	0.43	0.139	4.06161e-51
TERF2IP	3.60361e-53	0.650053	0.501	0.186	6.38812e-49
HPCAL1	8.90328e-69	0.649874	0.239	0.031	1.57828e-64
RPS29	3.12067e-78	0.644478	0.98	0.857	5.53202e-74
ATP2A3	7.52887e-53	0.643609	0.313	0.081	1.33464e-48
SMCHD1	3.26813e-56	0.640089	0.432	0.14	5.79341e-52
WDR74	1.06138e-18	0.63796	0.354	0.189	1.88151e-14
SNORD3A	1.48597e-18	0.631185	0.225	0.099	2.63418e-14
GNPTAB	3.66201e-45	0.630196	0.637	0.307	6.49164e-41
AAK1	1.25796e-48	0.628449	0.491	0.19	2.22999e-44
CCDC85B	6.96596e-49	0.626639	0.564	0.244	1.23486e-44
GOLPH3	6.39756e-62	0.626197	0.273	0.05	1.1341e-57
TGFBR2	2.82773e-61	0.615521	0.287	0.057	5.01272e-57
PSIP1	4.06552e-55	0.612258	0.321	0.081	7.20694e-51
SSBP4	3.77128e-59	0.611037	0.247	0.042	6.68534e-55
GRSF1	2.94131e-61	0.61025	0.26	0.046	5.21407e-57
CLTB	8.6848e-65	0.605679	0.313	0.065	1.53955e-60
RRAS2	2.58548e-64	0.604484	0.208	0.023	4.58328e-60
MMP24-AS1	7.40693e-54	0.602319	0.289	0.068	1.31303e-49
MLEC	2.51737e-59	0.594452	0.234	0.037	4.46255e-55
PTGDS	5.25609e-25	0.590209	0.498	0.279	9.31747e-21
TMEM248	2.45636e-56	0.586756	0.238	0.042	4.35438e-52
CDKN2D	1.44507e-40	0.585241	0.352	0.125	2.56167e-36
DIP2A	1.17981e-43	0.584412	0.618	0.297	2.09144e-39
TMUB1	3.21517e-56	0.58407	0.262	0.052	5.69954e-52
APOBEC3G	4.7405e-36	0.582348	0.608	0.323	8.40349e-32
H2AFV	1.39728e-44	0.576186	0.43	0.16	2.47696e-40
TMEM165	5.25328e-59	0.575085	0.226	0.034	9.31248e-55
KTN1	3.1106e-39	0.571261	0.415	0.167	5.51416e-35
VAMP2	1.65303e-36	0.569836	0.458	0.201	2.93033e-32
S1PR5	3.4399e-44	0.569256	0.728	0.38	6.09792e-40
FNTA	1.89826e-50	0.56817	0.293	0.074	3.36505e-46
C17orf89	3.08525e-53	0.567617	0.263	0.056	5.46922e-49
RBBP6	3.60809e-45	0.566774	0.333	0.103	6.39606e-41
INPP4A	8.006e-46	0.561309	0.313	0.09	1.41922e-41
PDCD2	5.00127e-52	0.559572	0.237	0.045	8.86575e-48
BAX	3.39688e-36	0.558116	0.477	0.211	6.02164e-32
GNAI2	5.61986e-36	0.555928	0.474	0.207	9.96232e-32
SPOCK2	1.62205e-35	0.551186	0.444	0.197	2.87541e-31
PTMS	1.52378e-39	0.549819	0.159	0.026	2.7012e-35
CCDC88C	1.3903e-38	0.546563	0.443	0.181	2.46458e-34
BLOC1S4	7.00926e-62	0.546335	0.206	0.023	1.24253e-57
GIMAP7	8.4942e-34	0.54483	0.618	0.332	1.50577e-29
THEMIS2	1.11201e-46	0.541791	0.329	0.094	1.97126e-42
PTPN18	6.03278e-41	0.540595	0.372	0.133	1.06943e-36
FKBP8	2.59197e-39	0.539386	0.544	0.245	4.59478e-35
PRRC2B	1.34883e-42	0.529285	0.377	0.13	2.39106e-38
SKIL	3.89474e-28	0.528492	0.33	0.141	6.9042e-24
AKR7A2	5.88611e-50	0.528462	0.234	0.046	1.04343e-45
RPL36A	1.79697e-28	0.528019	0.628	0.361	3.18548e-24
YPEL3	6.94782e-37	0.524237	0.269	0.083	1.23164e-32
OGFR	1.23097e-47	0.518734	0.241	0.051	2.18214e-43
CTDSP1	5.38157e-35	0.517016	0.374	0.146	9.53991e-31
CHST11	3.05251e-43	0.516193	0.22	0.048	5.41119e-39
TPGS1	3.37069e-58	0.515335	0.193	0.022	5.97521e-54
IL32	2.64341e-20	0.515136	0.685	0.521	4.68597e-16
CD320	3.167e-30	0.513813	0.317	0.125	5.61414e-26
PTGER4	9.00211e-34	0.511891	0.336	0.127	1.5958e-29
STARD7	8.55479e-42	0.510697	0.31	0.096	1.51651e-37
UBN1	8.60006e-46	0.50758	0.215	0.043	1.52453e-41
SRRM2	6.09374e-33	0.507452	0.553	0.282	1.08024e-28
IQGAP2	4.75579e-38	0.505846	0.389	0.15	8.43059e-34
PNPLA2	6.192e-36	0.505343	0.321	0.113	1.09766e-31
MZT2A	6.44939e-43	0.504481	0.274	0.075	1.14328e-38
SRSF4	4.92706e-35	0.504403	0.431	0.184	8.7342e-31
YY1	4.90401e-44	0.502625	0.317	0.094	8.69334e-40
SYTL1	1.03243e-31	0.499472	0.602	0.321	1.83019e-27
PRKX	7.95239e-42	0.499428	0.234	0.056	1.40972e-37
MATK	1.11522e-35	0.49891	0.583	0.289	1.97694e-31
VASP	1.02175e-31	0.498499	0.527	0.261	1.81125e-27
H1FX	6.21843e-39	0.49828	0.169	0.031	1.10234e-34
CEBPD	9.74165e-43	0.495653	0.206	0.042	1.7269e-38
S1PR4	1.05264e-40	0.494457	0.213	0.047	1.86602e-36
MAP2K3	2.03699e-38	0.493768	0.306	0.098	3.61097e-34
SIDT1	9.71573e-43	0.493015	0.197	0.039	1.72231e-38
APBB1IP	3.31362e-30	0.488684	0.601	0.321	5.87406e-26
MIB2	7.27092e-39	0.488074	0.275	0.082	1.28892e-34
WIPI2	9.43991e-45	0.486567	0.205	0.04	1.67341e-40
HNRNPAB	3.55261e-45	0.483728	0.185	0.03	6.29771e-41
WHAMM	3.31624e-34	0.482383	0.256	0.081	5.87869e-30
ATXN2L	1.20908e-38	0.481238	0.282	0.085	2.14334e-34
VOPP1	3.15256e-38	0.478193	0.297	0.094	5.58854e-34
NEAT1	2.67644e-25	0.478002	0.655	0.401	4.74452e-21
MZT2B	3.00128e-40	0.476706	0.267	0.075	5.32038e-36
RNF166	1.96489e-33	0.474031	0.443	0.185	3.48316e-29
BAG1	9.15667e-40	0.471362	0.256	0.071	1.6232e-35
TNKS2	1.27432e-36	0.469619	0.221	0.058	2.25898e-32
SCAF4	9.99478e-38	0.468817	0.248	0.07	1.77177e-33
LIX1L	8.03563e-41	0.468725	0.184	0.035	1.42448e-36
TMX4	5.28703e-31	0.464563	0.376	0.155	9.37232e-27
ITGB1	2.5308e-25	0.46268	0.642	0.371	4.48635e-21
IKZF1	3.85159e-28	0.460312	0.573	0.303	6.82771e-24
CD52	9.98419e-11	0.459155	0.658	0.548	1.7699e-06
SIPA1	4.11284e-31	0.457252	0.302	0.112	7.29083e-27
ID2	2.0732e-21	0.453572	0.564	0.329	3.67515e-17
ORAI1	2.76904e-39	0.453387	0.245	0.064	4.90868e-35
CHST2	5.83416e-35	0.452601	0.269	0.084	1.03422e-30
ABHD12	4.38443e-43	0.452344	0.17	0.026	7.77228e-39
ZFAND3	9.61116e-37	0.451466	0.211	0.052	1.70377e-32
RC3H1	2.77882e-36	0.449515	0.322	0.11	4.92602e-32
HOXB2	7.63633e-39	0.449506	0.167	0.029	1.35369e-34
SLBP	8.40165e-42	0.449271	0.191	0.036	1.48936e-37
ARL5A	1.18948e-32	0.447451	0.392	0.161	2.10859e-28
HNRNPL	3.15713e-29	0.44717	0.337	0.137	5.59665e-25
CRELD2	2.17174e-40	0.446184	0.192	0.039	3.84984e-36
RNF126	6.5196e-34	0.441859	0.34	0.124	1.15573e-29
CCL4	6.19315e-31	0.44005	0.786	0.48	1.09786e-26
ARHGAP10	3.87293e-37	0.43948	0.156	0.026	6.86555e-33
BAZ1B	6.22214e-37	0.438721	0.227	0.06	1.103e-32
RNF145	1.05927e-38	0.436085	0.176	0.033	1.87777e-34
LPGAT1	3.73871e-37	0.434894	0.192	0.043	6.62762e-33
FHL3	5.80953e-33	0.433862	0.201	0.053	1.02986e-28
MTCH1	3.35885e-33	0.433539	0.296	0.103	5.95424e-29
MTDH	9.79097e-27	0.432119	0.547	0.283	1.73565e-22
NDUFB1	5.50849e-29	0.43146	0.361	0.151	9.7649e-25
LAG3	2.24197e-29	0.430953	0.128	0.023	3.97434e-25
PDLIM2	3.02302e-30	0.430338	0.297	0.11	5.35891e-26
HLA-DQA1	2.95632e-22	0.430073	0.176	0.058	5.24066e-18
FAM50A	1.16727e-35	0.427126	0.174	0.036	2.06922e-31
CDK17	1.91016e-27	0.426493	0.375	0.164	3.38613e-23
LRP10	2.28206e-25	0.422883	0.527	0.273	4.04541e-21
PRELID1	1.08096e-28	0.42273	0.598	0.314	1.91621e-24
PPP4C	1.00568e-27	0.422552	0.443	0.207	1.78278e-23
CDIPT	4.812e-34	0.421907	0.215	0.058	8.53024e-30
HLA-DRB5	6.8862e-24	0.421527	0.267	0.111	1.22072e-19
TMEM107	2.08914e-17	0.421357	0.235	0.106	3.70342e-13
FNBP1	1.58316e-27	0.421058	0.434	0.203	2.80646e-23
KLRG1	1.12206e-28	0.420971	0.415	0.189	1.98907e-24
ODC1	8.18014e-37	0.42011	0.17	0.033	1.45009e-32
TRADD	5.01674e-41	0.419954	0.165	0.026	8.89317e-37
BRD9	3.00003e-36	0.418934	0.18	0.038	5.31815e-32
TXNL4A	7.67318e-39	0.418349	0.185	0.037	1.36022e-34
DIAPH1	3.17611e-26	0.41664	0.515	0.264	5.63029e-22
PPP6R2	1.68756e-31	0.416162	0.191	0.05	2.99154e-27
PANK2	1.15365e-42	0.41545	0.152	0.02	2.04508e-38
CYC1	8.28764e-31	0.415403	0.371	0.15	1.46915e-26
CHCHD10	4.18137e-47	0.413819	0.136	0.01	7.41231e-43
VPS4A	9.43864e-34	0.413535	0.263	0.083	1.67319e-29
SPG21	6.56593e-36	0.413243	0.187	0.042	1.16394e-31
C19orf24	5.11958e-30	0.412643	0.215	0.065	9.07548e-26
MT-ND4	1.7497e-30	0.409168	0.971	0.846	3.10169e-26
RNF213	6.32114e-26	0.405551	0.875	0.644	1.12055e-21
RPS27	6.36921e-62	0.40497	1	0.988	1.12907e-57
DHX36	1.54602e-27	0.403976	0.261	0.095	2.74063e-23
ADAR	1.85596e-26	0.402858	0.547	0.285	3.29006e-22
MYCBP2	1.32565e-25	0.400034	0.379	0.17	2.34998e-21
PLEK	8.46081e-26	0.398318	0.849	0.604	1.49985e-21
MARCKSL1	2.78414e-37	0.397228	0.149	0.023	4.93544e-33
TNIK	1.22902e-25	0.3969	0.281	0.11	2.17868e-21
SNF8	6.05968e-34	0.396694	0.2	0.05	1.0742e-29
ALOX5AP	1.76399e-20	0.396099	0.677	0.449	3.12702e-16
MBP	4.5843e-25	0.393291	0.778	0.501	8.12658e-21
DGKZ	2.93882e-26	0.38993	0.379	0.169	5.20964e-22
FCGR3A	1.02811e-30	0.388979	0.974	0.787	1.82254e-26
ZFAND5	3.60817e-32	0.388602	0.198	0.053	6.39621e-28
MAPK1	3.41959e-22	0.388453	0.39	0.185	6.0619e-18
RASSF1	1.89044e-21	0.388368	0.557	0.311	3.35119e-17
AKIRIN1	1.81095e-29	0.387433	0.219	0.067	3.21026e-25
DGKD	7.86915e-26	0.387104	0.224	0.076	1.39496e-21
SLC10A3	2.52463e-32	0.386047	0.187	0.047	4.47542e-28
PTPN6	8.47326e-19	0.385983	0.444	0.252	1.50205e-14
RTF1	1.37094e-24	0.385521	0.324	0.137	2.43027e-20
PLEKHF1	2.77176e-26	0.385191	0.297	0.116	4.91349e-22
METTL9	5.8073e-26	0.384916	0.287	0.113	1.02946e-21
NDNL2	1.97736e-36	0.384703	0.158	0.028	3.50526e-32
PPM1M	4.21114e-31	0.384416	0.178	0.044	7.46509e-27
RP11-773D16.1	1.41285e-34	0.382837	0.173	0.037	2.50456e-30
SPN	2.71844e-20	0.382547	0.732	0.495	4.81898e-16
MAP2K1	7.56881e-32	0.381284	0.177	0.043	1.34172e-27
SQSTM1	1.25962e-17	0.381134	0.677	0.434	2.23292e-13
LRRFIP1	6.23869e-23	0.380382	0.644	0.377	1.10593e-18
ATG4D	8.76015e-34	0.379348	0.143	0.025	1.55291e-29
SH3BP5	4.67471e-24	0.379216	0.468	0.233	8.28687e-20
MYLIP	1.18732e-20	0.378973	0.303	0.14	2.10475e-16
LRRC47	5.2031e-39	0.378958	0.151	0.023	9.22354e-35
EOMES	4.05116e-26	0.378929	0.225	0.077	7.1815e-22
SIRT7	6.01633e-31	0.378868	0.233	0.072	1.06652e-26
BBC3	4.69192e-35	0.378495	0.13	0.018	8.31736e-31
AKR1C3	1.08061e-18	0.378355	0.391	0.205	1.9156e-14
CLSTN1	1.21882e-25	0.377021	0.224	0.076	2.1606e-21
GFOD1	2.91828e-27	0.376401	0.218	0.07	5.17324e-23
CD47	1.26379e-21	0.374304	0.621	0.363	2.24032e-17
GCH1	9.63037e-36	0.374127	0.139	0.021	1.70717e-31
ELAVL1	6.79121e-31	0.373777	0.169	0.04	1.20388e-26
ZBTB7A	5.5555e-29	0.371241	0.194	0.055	9.84824e-25
PTP4A2	1.26106e-21	0.370675	0.464	0.244	2.23548e-17
MT-CO3	1.70979e-47	0.370551	0.999	0.989	3.03095e-43
NFKBIZ	7.30757e-16	0.369996	0.247	0.12	1.29541e-11
PPP2R5A	5.15167e-29	0.369905	0.184	0.049	9.13236e-25
RNF10	6.83884e-25	0.368313	0.242	0.09	1.21232e-20
TLE4	5.22823e-25	0.367302	0.259	0.099	9.26808e-21
RNF187	9.37448e-34	0.364947	0.119	0.015	1.66181e-29
JUN	6.61266e-08	0.364777	0.742	0.63	0.00117223
DNM2	4.01203e-21	0.362737	0.245	0.1	7.11212e-17
BCL7B	7.31379e-27	0.362655	0.221	0.073	1.29651e-22
TNIP2	2.56312e-38	0.362605	0.153	0.024	4.54365e-34
TNFRSF18	9.54195e-23	0.362432	0.248	0.099	1.6915e-18
KIFC3	3.64038e-31	0.360457	0.146	0.028	6.45331e-27
PTOV1	9.35673e-34	0.360198	0.139	0.023	1.65867e-29
PIK3AP1	1.6546e-24	0.359839	0.217	0.075	2.9331e-20
TMEM259	3.89202e-28	0.359491	0.158	0.039	6.89938e-24
RIN3	1.37628e-24	0.358005	0.46	0.228	2.43973e-20
RHOBTB3	3.8484e-27	0.357676	0.16	0.04	6.82205e-23
PTGES2	2.25618e-32	0.357322	0.136	0.023	3.99953e-28
BCL7C	2.2518e-30	0.355993	0.143	0.028	3.99177e-26
AKNA	3.30789e-16	0.355528	0.694	0.457	5.86389e-12
C1orf86	1.50503e-24	0.355343	0.33	0.14	2.66797e-20
TRIM44	5.9897e-25	0.354961	0.189	0.059	1.06179e-20
GMDS	8.35462e-33	0.354496	0.137	0.023	1.48102e-28
USP22	1.23731e-28	0.352485	0.167	0.042	2.19338e-24
ZZEF1	2.3443e-23	0.351201	0.199	0.068	4.15574e-19
PPM1A	2.70815e-25	0.351167	0.151	0.04	4.80073e-21
PBRM1	1.81421e-22	0.350633	0.199	0.069	3.21605e-18
CPD	9.30721e-22	0.350562	0.234	0.092	1.64989e-17
POM121	1.18284e-25	0.350486	0.19	0.058	2.09682e-21
ZNF276	1.09718e-19	0.349404	0.276	0.123	1.94497e-15
SLC25A1	1.09066e-27	0.348798	0.173	0.046	1.93341e-23
HNRNPUL1	1.3134e-20	0.348211	0.522	0.289	2.32826e-16
ABI3	4.72312e-21	0.347692	0.578	0.325	8.37267e-17
CBX3	3.19427e-23	0.347318	0.311	0.134	5.66248e-19
PRKD2	1.84199e-23	0.346974	0.178	0.056	3.26529e-19
HNRNPD	1.16802e-21	0.345761	0.308	0.136	2.07056e-17
RAD23B	8.73608e-26	0.345331	0.248	0.09	1.54865e-21
CXXC5	8.35458e-19	0.345207	0.282	0.131	1.48102e-14
C4orf48	2.92227e-35	0.345173	0.103	0.008	5.18031e-31
UBE3A	3.43351e-24	0.34487	0.289	0.117	6.08659e-20
DOCK5	5.92676e-23	0.34213	0.118	0.026	1.05064e-18
MYBL1	4.24774e-21	0.342107	0.273	0.116	7.52997e-17
POM121C	2.54347e-27	0.341707	0.214	0.068	4.50881e-23
GIMAP4	1.71151e-19	0.340839	0.492	0.272	3.03399e-15
GBP5	4.56032e-21	0.340607	0.475	0.251	8.08407e-17
RNF139	2.90147e-24	0.339909	0.198	0.065	5.14343e-20
RPL38	8.32189e-21	0.339216	0.929	0.756	1.47522e-16
CAPN2	1.12963e-20	0.337259	0.583	0.334	2.00249e-16
RNPEP	5.16729e-32	0.337073	0.141	0.025	9.16005e-28
GSR	9.99033e-29	0.336162	0.124	0.022	1.77099e-24
MT-ND3	9.49427e-36	0.336156	0.996	0.969	1.68305e-31
KMT2E-AS1	8.23692e-17	0.334755	0.256	0.12	1.46016e-12
KIAA0947	2.82453e-24	0.33473	0.143	0.037	5.00705e-20
HERPUD2	9.33341e-21	0.334717	0.326	0.15	1.65453e-16
RPS21	5.00969e-34	0.334252	0.995	0.953	8.88067e-30
MKRN1	1.05733e-22	0.333969	0.265	0.107	1.87432e-18
MT2A	3.64025e-15	0.333484	0.557	0.352	6.45307e-11
TESC	3.05854e-26	0.333076	0.15	0.037	5.42187e-22
DOCK11	2.61624e-23	0.33209	0.235	0.088	4.63781e-19
CD3G	2.8486e-14	0.331732	0.139	0.053	5.04971e-10
TBC1D20	1.83301e-27	0.331725	0.189	0.053	3.24938e-23
MARK3	5.41828e-26	0.331564	0.196	0.06	9.60499e-22
PTPN4	8.75369e-18	0.331314	0.543	0.313	1.55177e-13
KLHDC2	2.00623e-27	0.33068	0.171	0.045	3.55645e-23
SYNE2	5.96175e-20	0.330435	0.779	0.504	1.05684e-15
REST	1.26054e-24	0.328996	0.292	0.118	2.23456e-20
SPEN	4.75624e-23	0.328436	0.233	0.088	8.43138e-19
RELB	1.16736e-17	0.327743	0.239	0.106	2.06937e-13
FAM49B	4.58412e-17	0.326342	0.676	0.432	8.12627e-13
ZNF800	6.54148e-21	0.325985	0.334	0.157	1.15961e-16
GTF2I	2.97535e-19	0.325825	0.231	0.096	5.27441e-15
PDE3B	3.28901e-25	0.32546	0.149	0.037	5.83042e-21
PHF20L1	2.06286e-20	0.325069	0.219	0.085	3.65683e-16
ADRB2	2.05046e-21	0.324586	0.35	0.162	3.63484e-17
ANKRD13A	2.96227e-26	0.324348	0.138	0.031	5.25121e-22
ARIH1	1.63105e-22	0.324171	0.118	0.027	2.89135e-18
RPL41	7.60158e-28	0.323657	0.988	0.92	1.34753e-23
GLS	1.09765e-22	0.323607	0.132	0.034	1.9458e-18
B3GNT2	2.17453e-27	0.322735	0.17	0.046	3.8548e-23
BCL2	9.27058e-27	0.322636	0.135	0.029	1.6434e-22
CSK	1.91593e-16	0.3202	0.509	0.296	3.39636e-12
PHF14	5.36503e-21	0.320029	0.172	0.057	9.51059e-17
ATP5I	2.76664e-18	0.319831	0.557	0.322	4.90442e-14
UBR5	5.14669e-17	0.319133	0.139	0.047	9.12354e-13
YWHAH	3.51048e-26	0.318178	0.135	0.03	6.22303e-22
RASA3	1.39558e-14	0.317547	0.522	0.321	2.47394e-10
TMC8	3.00924e-16	0.317431	0.446	0.252	5.33448e-12
SH3KBP1	2.09333e-19	0.31615	0.479	0.26	3.71084e-15
APPL1	2.04385e-20	0.315737	0.226	0.09	3.62313e-16
YPEL1	5.43272e-23	0.31516	0.148	0.04	9.63057e-19
SSU72	2.83392e-18	0.314941	0.317	0.152	5.02369e-14
MMP23B	4.37831e-22	0.314595	0.169	0.052	7.76143e-18
PPP3CC	1.06355e-17	0.314356	0.506	0.289	1.88536e-13
PPP3CA	2.89225e-21	0.314088	0.185	0.065	5.1271e-17
PPP2R5C	5.06072e-16	0.313949	0.646	0.418	8.97114e-12
TOMM40	2.38261e-29	0.312983	0.123	0.021	4.22365e-25
BLOC1S1	2.51921e-18	0.31282	0.247	0.107	4.4658e-14
PALLD	2.22815e-23	0.312592	0.156	0.044	3.94984e-19
NEK7	1.25121e-24	0.31195	0.124	0.027	2.21803e-20
ATP6V0A2	2.33615e-23	0.311412	0.132	0.033	4.14129e-19
CTNNBIP1	5.39818e-25	0.311275	0.139	0.034	9.56936e-21
EIF2AK1	1.27618e-21	0.311171	0.251	0.101	2.26229e-17
JUND	8.66068e-15	0.311124	0.355	0.194	1.53528e-10
NENF	1.5548e-34	0.310977	0.103	0.009	2.7562e-30
ETS1	2.54175e-17	0.310785	0.444	0.247	4.50576e-13
FAM3C	2.31366e-23	0.310517	0.125	0.029	4.10142e-19
RAB22A	2.52039e-30	0.309414	0.133	0.024	4.46789e-26
PRF1	1.33973e-26	0.308991	0.998	0.94	2.37494e-22
NBEAL2	5.72167e-20	0.308449	0.21	0.08	1.01428e-15
ARMC10	5.1235e-29	0.308186	0.112	0.017	9.08243e-25
MAP2K4	1.37672e-29	0.307453	0.111	0.016	2.4405e-25
STT3B	6.91371e-24	0.306693	0.156	0.044	1.22559e-19
AC092580.4	3.61105e-18	0.306238	0.146	0.049	6.40132e-14
GFI1	3.90148e-26	0.306104	0.101	0.015	6.91615e-22
SLC52A2	8.56829e-20	0.30582	0.194	0.072	1.5189e-15
ZNF580	9.75774e-25	0.305348	0.153	0.041	1.72976e-20
SSNA1	2.88416e-19	0.304491	0.426	0.219	5.11275e-15
ADD1	1.41073e-16	0.303971	0.431	0.238	2.5008e-12
BTN3A2	2.33583e-16	0.303028	0.643	0.401	4.14073e-12
RPL37A	4.40498e-26	0.30231	0.991	0.922	7.8087e-22
ZMAT3	8.17338e-26	0.301912	0.143	0.034	1.4489e-21
PPM1B	1.85119e-22	0.301904	0.238	0.091	3.2816e-18
COL6A2	2.9973e-15	0.301619	0.162	0.064	5.31331e-11
HMHA1	3.6741e-16	0.301391	0.509	0.298	6.51308e-12
SURF1	2.05249e-25	0.301356	0.192	0.058	3.63844e-21
RASGRP2	1.91551e-18	0.300152	0.439	0.232	3.39562e-14
ALKBH6	8.30353e-33	0.300005	0.109	0.012	1.47197e-28
PLCG1	9.02484e-25	0.299742	0.131	0.03	1.59983e-20
CYFIP2	7.31265e-14	0.299138	0.66	0.449	1.29631e-09
RNF11	1.84862e-23	0.299067	0.204	0.069	3.27704e-19
DEK	7.45816e-17	0.298761	0.522	0.303	1.32211e-12
APOL6	5.49338e-16	0.298758	0.506	0.294	9.73811e-12
VCP	3.20546e-16	0.298445	0.584	0.349	5.68232e-12
FBXO32	7.3705e-25	0.297588	0.123	0.026	1.30657e-20
BIRC6	3.82859e-16	0.297259	0.336	0.174	6.78694e-12
SEPHS2	2.02009e-23	0.297116	0.176	0.054	3.58101e-19
EBPL	3.26744e-28	0.295841	0.11	0.017	5.79219e-24
CERK	5.9902e-29	0.295754	0.121	0.02	1.06188e-24
ATG16L2	2.86569e-19	0.294682	0.171	0.06	5.08001e-15
SNRNP70	6.01556e-18	0.292906	0.302	0.143	1.06638e-13
BRWD1	1.31409e-17	0.292726	0.278	0.127	2.32948e-13
CTBP2	1.15801e-18	0.292099	0.273	0.121	2.0528e-14
ANKHD1	6.63829e-17	0.291542	0.238	0.105	1.17677e-12
SIAH2	2.29313e-27	0.291541	0.109	0.017	4.06504e-23
CHD3	3.68279e-19	0.291156	0.23	0.094	6.52849e-15
RDH14	9.88629e-27	0.291079	0.097	0.013	1.75254e-22
SHARPIN	7.97269e-19	0.291042	0.225	0.092	1.41332e-14
LYSMD2	4.7159e-24	0.290516	0.121	0.026	8.35987e-20
PCBP1	8.79445e-18	0.290501	0.378	0.195	1.55899e-13
EML3	4.68763e-21	0.289091	0.153	0.047	8.30977e-17
ZDHHC7	1.62616e-29	0.28874	0.123	0.021	2.88269e-25
NFATC2IP	1.94231e-19	0.288489	0.176	0.063	3.44313e-15
EIF2B5	3.65841e-26	0.288289	0.129	0.027	6.48525e-22
SART1	1.35418e-20	0.288046	0.141	0.041	2.40055e-16
UBR4	4.56769e-17	0.287967	0.246	0.112	8.09714e-13
LAIR2	8.82141e-13	0.287954	0.198	0.095	1.56377e-08
FAM134A	3.99629e-24	0.287401	0.141	0.035	7.08422e-20
RNF115	3.59799e-16	0.286509	0.286	0.139	6.37815e-12
RFWD2	3.09313e-25	0.285496	0.105	0.018	5.4832e-21
MAPK14	1.63229e-23	0.284785	0.116	0.024	2.89357e-19
POLG	6.0365e-15	0.283777	0.206	0.093	1.07009e-10
AFG3L2	1.14523e-22	0.283609	0.132	0.034	2.03015e-18
PLEKHA1	7.4804e-17	0.283401	0.293	0.14	1.32605e-12
TAF10	3.55776e-26	0.283162	0.138	0.031	6.30684e-22
R3HDM4	6.09918e-20	0.282725	0.173	0.06	1.0812e-15
GFER	8.21595e-23	0.282129	0.142	0.038	1.45644e-18
LMBR1	1.14691e-21	0.281661	0.142	0.04	2.03312e-17
TGFBR1	2.89251e-23	0.281487	0.167	0.049	5.12755e-19
PREP	1.18916e-27	0.281202	0.109	0.017	2.10803e-23
GTF2E2	1.26e-24	0.280653	0.169	0.048	2.23361e-20
H2AFX	6.37451e-20	0.28035	0.126	0.035	1.13001e-15
TMEM62	1.00407e-31	0.280175	0.1	0.01	1.77991e-27
EGLN1	4.81905e-23	0.280137	0.11	0.023	8.54273e-19
NDUFA11	9.1311e-16	0.279819	0.342	0.177	1.61867e-11
KIAA1432	8.16782e-21	0.279655	0.121	0.031	1.44791e-16
HP1BP3	1.58508e-16	0.278416	0.584	0.348	2.80987e-12
GRINA	6.66319e-24	0.278351	0.151	0.041	1.18118e-19
GLRX	6.31625e-16	0.278309	0.456	0.254	1.11968e-11
CRTAP	2.62237e-22	0.277396	0.144	0.04	4.64867e-18
EIF4EBP2	3.13779e-19	0.276857	0.207	0.08	5.56235e-15
MAP3K11	3.67915e-20	0.276703	0.148	0.045	6.52203e-16
RP3-395M20.12	2.25048e-16	0.27668	0.156	0.058	3.98943e-12
GCLM	2.14954e-26	0.27608	0.105	0.017	3.81049e-22
AES	1.17279e-15	0.275822	0.781	0.561	2.07901e-11
SNX20	4.86735e-18	0.275327	0.163	0.057	8.62836e-14
EPN1	7.5668e-20	0.274958	0.177	0.062	1.34137e-15
SYTL2	4.42385e-16	0.274722	0.289	0.14	7.84216e-12
ACSS1	3.06711e-20	0.274198	0.133	0.038	5.43707e-16
RBMS1	8.51912e-17	0.274164	0.263	0.122	1.51018e-12
PXN	7.74781e-16	0.273857	0.56	0.329	1.37345e-11
BOP1	2.38914e-26	0.273543	0.096	0.013	4.23522e-22
LASP1	5.36099e-15	0.273219	0.458	0.263	9.50342e-11
CARD11	2.11186e-17	0.271376	0.23	0.098	3.7437e-13
NDFIP1	1.33473e-15	0.271376	0.413	0.227	2.36608e-11
CHMP4B	9.46802e-21	0.271318	0.166	0.054	1.6784e-16
TTC39C	3.83229e-22	0.271298	0.097	0.018	6.79351e-18
RABL6	7.69975e-20	0.270656	0.118	0.031	1.36493e-15
SLC9A3R1	1.72204e-15	0.270379	0.852	0.648	3.05266e-11
TRAPPC12	1.78882e-20	0.270245	0.108	0.025	3.17104e-16
UBE2J2	3.72776e-18	0.270157	0.173	0.063	6.60821e-14
STK10	5.00266e-16	0.269534	0.637	0.404	8.86821e-12
SLC27A3	8.92333e-18	0.269284	0.181	0.069	1.58184e-13
REPS1	1.18588e-25	0.269193	0.119	0.023	2.10221e-21
PARP12	7.98504e-24	0.268743	0.095	0.015	1.41551e-19
BTN3A1	1.11967e-11	0.26844	0.342	0.198	1.98484e-07
MAPKAPK5	2.90231e-17	0.268129	0.126	0.039	5.14492e-13
IGF2R	3.253e-14	0.268069	0.34	0.182	5.76659e-10
RRP1B	8.6638e-19	0.267756	0.212	0.084	1.53583e-14
KCNA3	1.04104e-19	0.267417	0.114	0.028	1.84545e-15
HOXB4	2.98603e-26	0.267086	0.107	0.017	5.29334e-22
IRF2BPL	1.59877e-22	0.266319	0.119	0.027	2.83414e-18
ITM2B	1.34896e-19	0.265467	0.918	0.731	2.39131e-15
WAPAL	1.61115e-16	0.265426	0.275	0.129	2.85608e-12
RCSD1	5.36286e-13	0.26447	0.486	0.294	9.50675e-09
SNX18	1.60616e-22	0.2644	0.118	0.027	2.84723e-18
FAM53B	5.53329e-19	0.26425	0.183	0.066	9.80887e-15
CSNK1G3	2.51585e-17	0.263703	0.139	0.047	4.45985e-13
UHRF2	5.4484e-21	0.263082	0.122	0.03	9.65839e-17
MEF2D	7.22148e-19	0.262729	0.135	0.041	1.28015e-14
THRA	6.92858e-20	0.262564	0.13	0.036	1.22823e-15
GATAD2A	2.6853e-17	0.261781	0.181	0.07	4.76024e-13
AK5	2.94857e-22	0.260945	0.096	0.017	5.22692e-18
TMEM129	2.07294e-23	0.260941	0.088	0.013	3.6747e-19
NMUR1	8.9795e-13	0.260688	0.238	0.118	1.5918e-08
BAZ1A	4.88776e-12	0.260657	0.321	0.18	8.66453e-08
TYMP	4.27631e-25	0.260291	0.097	0.015	7.58061e-21
TSPAN5	5.64613e-23	0.260209	0.089	0.014	1.00089e-18
MAPK8IP3	1.6845e-17	0.258953	0.146	0.05	2.9861e-13
HLA-F	6.34412e-13	0.258519	0.755	0.535	1.12462e-08
PPP3R1	1.12943e-23	0.258305	0.136	0.033	2.00213e-19
RNF130	1.05818e-15	0.258238	0.17	0.068	1.87584e-11
CD247	2.23701e-18	0.257893	0.974	0.868	3.96554e-14
TPM4	7.03901e-12	0.257508	0.355	0.207	1.2478e-07
TM9SF3	4.68627e-20	0.257348	0.132	0.037	8.30736e-16
TTC16	1.36508e-17	0.256843	0.146	0.049	2.41987e-13
CISD3	1.9802e-14	0.25673	0.375	0.204	3.5103e-10
CIDEB	4.10259e-20	0.256343	0.108	0.025	7.27266e-16
TRIM11	1.1525e-21	0.255911	0.119	0.028	2.04304e-17
ARRDC2	1.85787e-18	0.255291	0.123	0.035	3.29344e-14
TGFBR3	1.75566e-13	0.255265	0.581	0.365	3.11226e-09
TTC19	9.61517e-18	0.255176	0.139	0.045	1.70448e-13
EIF4A3	7.87121e-20	0.255171	0.162	0.053	1.39533e-15
PBX4	1.90381e-23	0.254673	0.083	0.011	3.37489e-19
ARHGEF1	5.32588e-12	0.254358	0.686	0.469	9.44119e-08
EMC8	6.3737e-21	0.254302	0.107	0.023	1.12987e-16
PET100	2.92225e-14	0.25411	0.484	0.276	5.18027e-10
TM7SF3	9.25182e-18	0.254053	0.128	0.039	1.64007e-13
RASGRP1	4.04217e-16	0.253797	0.178	0.07	7.16555e-12
CAMK1D	3.32631e-14	0.253492	0.115	0.039	5.89655e-10
CBFA2T2	4.06482e-19	0.253076	0.091	0.019	7.2057e-15
TLN1	1.2501e-11	0.252556	0.646	0.439	2.21606e-07
PARP10	4.47688e-15	0.252517	0.256	0.123	7.93616e-11
TMEM203	1.08666e-24	0.252485	0.084	0.01	1.92632e-20
ICAM2	1.22302e-13	0.252432	0.467	0.274	2.16805e-09
LLGL2	1.06518e-17	0.252337	0.152	0.052	1.88825e-13
IL17RA	2.10331e-16	0.252218	0.155	0.056	3.72854e-12
TRIM22	1.21211e-12	0.252017	0.453	0.269	2.14871e-08
CCDC102A	1.31413e-22	0.251798	0.083	0.012	2.32957e-18
ZFYVE28	2.24935e-18	0.251789	0.121	0.034	3.98743e-14
USP28	1.6979e-14	0.251746	0.285	0.141	3.00986e-10
MLLT6	9.85888e-14	0.250821	0.363	0.201	1.74768e-09
RBX1	3.17905e-13	0.250661	0.425	0.242	5.6355e-09
PITHD1	1.61811e-14	0.250375	0.31	0.16	2.86842e-10
SIGIRR	7.85241e-14	0.250367	0.57	0.35	1.392e-09
CTDP1	1.34688e-21	0.249961	0.094	0.017	2.38762e-17
CYTH1	2.09368e-12	0.24971	0.643	0.428	3.71147e-08
CUL4A	6.56958e-17	0.24948	0.191	0.076	1.16459e-12
USMG5	8.1557e-11	0.249334	0.616	0.407	1.44576e-06
CCDC69	5.38228e-13	0.248476	0.431	0.249	9.54116e-09
MEGF9	2.57684e-18	0.247749	0.093	0.021	4.56797e-14
FNDC3B	2.7574e-15	0.247493	0.259	0.122	4.88805e-11
ANKLE2	3.09254e-19	0.246092	0.116	0.03	5.48215e-15
TSC22D4	5.00537e-13	0.245938	0.485	0.291	8.87302e-09
S100A6	1.14103e-13	0.245889	0.947	0.814	2.0227e-09
PLCG2	8.47592e-15	0.245888	0.234	0.11	1.50253e-10
RPTOR	7.23491e-16	0.245819	0.162	0.061	1.28253e-11
MESDC1	2.41257e-21	0.245698	0.085	0.014	4.27677e-17
H2AFY	4.09293e-14	0.245625	0.27	0.135	7.25554e-10
NR1D2	1.18013e-18	0.245303	0.129	0.038	2.09201e-14
SDHAF1	3.8807e-20	0.245224	0.123	0.032	6.87933e-16
ATP13A1	1.28682e-21	0.244948	0.103	0.021	2.28115e-17
HTT	2.13531e-15	0.244898	0.137	0.048	3.78526e-11
GSPT1	1.59843e-19	0.244685	0.143	0.044	2.83354e-15
WDR1	6.98124e-16	0.244392	0.755	0.488	1.23756e-11
DENND1B	1.70391e-19	0.244047	0.142	0.043	3.02052e-15
MRFAP1L1	2.63467e-15	0.243981	0.302	0.15	4.67048e-11
RIPK1	9.43739e-17	0.243495	0.143	0.048	1.67297e-12
RAB11FIP4	8.10595e-19	0.243334	0.132	0.039	1.43694e-14
E2F4	1.66579e-16	0.243	0.128	0.041	2.95295e-12
SMEK1	3.9516e-16	0.242853	0.214	0.092	7.005e-12
NDUFB3	5.96068e-14	0.24281	0.311	0.162	1.05665e-09
TOPORS-AS1	1.39542e-13	0.242217	0.179	0.078	2.47367e-09
DENND3	9.59285e-16	0.242177	0.141	0.05	1.70052e-11
CAPNS1	3.7669e-16	0.242063	0.245	0.112	6.67758e-12
RASSF3	1.2296e-20	0.24184	0.095	0.019	2.17971e-16
UBE2Q2	3.93073e-15	0.24183	0.16	0.063	6.968e-11
TBC1D10C	2.50608e-12	0.241649	0.644	0.42	4.44253e-08
NAGPA	1.55021e-23	0.241524	0.102	0.018	2.74805e-19
IFFO1	4.15543e-20	0.241304	0.103	0.023	7.36633e-16
MAPKAP1	9.19068e-19	0.241196	0.145	0.046	1.62923e-14
SLFN5	1.50212e-11	0.240723	0.412	0.249	2.6628e-07
PSPC1	1.59261e-17	0.24048	0.173	0.064	2.82322e-13
FLI1	1.04589e-13	0.24023	0.385	0.215	1.85406e-09
MT-CO1	1.74948e-23	0.23961	1	1	3.1013e-19
PLOD1	8.23208e-14	0.238856	0.258	0.127	1.4593e-09
CEP350	6.32564e-15	0.237906	0.273	0.134	1.12135e-10
C14orf119	7.13902e-15	0.237899	0.183	0.076	1.26553e-10
C7orf26	9.51213e-21	0.237824	0.107	0.023	1.68622e-16
LTBP4	8.34851e-18	0.237697	0.15	0.05	1.47994e-13
GET4	3.27714e-18	0.237397	0.11	0.029	5.80939e-14
LTBP3	4.25852e-19	0.237224	0.093	0.02	7.54908e-15
KAT8	1.2841e-19	0.236973	0.142	0.043	2.27633e-15
PATL2	1.31247e-11	0.236699	0.251	0.133	2.32661e-07
CALCOCO1	6.74424e-12	0.236521	0.268	0.141	1.19555e-07
GRK6	1.00359e-16	0.235677	0.164	0.061	1.77907e-12
IRF2BP2	1.64963e-15	0.235474	0.15	0.056	2.9243e-11
RNF31	9.67154e-23	0.235433	0.094	0.016	1.71447e-18
NBPF12	2.26603e-15	0.235286	0.124	0.041	4.01699e-11
TNFSF12	1.18656e-18	0.235137	0.105	0.026	2.10342e-14
ZNF362	1.92702e-22	0.234967	0.111	0.023	3.41604e-18
TSEN54	3.41131e-10	0.234033	0.412	0.254	6.04723e-06
FAM98C	1.04387e-18	0.233997	0.105	0.026	1.85047e-14
TXNDC11	5.87847e-17	0.233804	0.11	0.031	1.04208e-12
RORA	4.20117e-11	0.233732	0.417	0.254	7.44742e-07
NIN	7.10775e-14	0.232918	0.162	0.067	1.25999e-09
DHRS13	1.09402e-19	0.232821	0.08	0.013	1.93936e-15
WDR82	1.92648e-12	0.232288	0.237	0.12	3.41507e-08
ZC3H7A	1.17084e-13	0.231473	0.123	0.045	2.07554e-09
FYN	3.81731e-12	0.2311	0.544	0.348	6.76694e-08
RNF220	1.3946e-16	0.230801	0.116	0.035	2.4722e-12
FAM107B	1.0285e-13	0.230761	0.376	0.205	1.82323e-09
SLC16A3	7.52508e-18	0.230491	0.145	0.048	1.33397e-13
ZFAND2B	6.13995e-14	0.23018	0.232	0.11	1.08843e-09
CARNS1	6.6252e-22	0.229974	0.082	0.012	1.17445e-17
TSR3	2.0911e-22	0.229971	0.089	0.014	3.7069e-18
MAN1A1	2.52524e-15	0.229926	0.122	0.04	4.47649e-11
TTC38	1.09166e-13	0.229399	0.731	0.482	1.93518e-09
UBE2S	5.6456e-19	0.228662	0.085	0.017	1.0008e-14
NME4	1.48216e-14	0.227685	0.126	0.044	2.62743e-10
GMIP	2.85366e-14	0.227041	0.251	0.121	5.05869e-10
HNRNPU	4.91833e-11	0.227025	0.649	0.443	8.71872e-07
CGGBP1	1.889e-10	0.226792	0.343	0.203	3.34863e-06
FOXO3	2.68376e-15	0.226591	0.137	0.049	4.75749e-11
MYO1G	1.0025e-10	0.226271	0.657	0.461	1.77713e-06
MARK2	9.6308e-14	0.225957	0.126	0.047	1.70725e-09
PSMB10	5.36613e-11	0.225476	0.756	0.535	9.51255e-07
CC2D1A	6.84274e-16	0.224972	0.133	0.046	1.21301e-11
FAM65B	6.09288e-11	0.22486	0.576	0.373	1.08008e-06
MAST3	3.15721e-14	0.224828	0.172	0.072	5.59679e-10
CDC25B	1.2256e-11	0.224805	0.333	0.19	2.17262e-07
PTK2B	2.29562e-13	0.224714	0.361	0.198	4.06945e-09
FAM120AOS	1.27807e-15	0.224679	0.131	0.045	2.26563e-11
MCMBP	7.77037e-19	0.224478	0.082	0.015	1.37745e-14
FDX1	8.96783e-17	0.224092	0.16	0.058	1.58973e-12
C10orf128	1.84152e-13	0.224051	0.16	0.067	3.26446e-09
TRIM4	3.65107e-14	0.223788	0.126	0.045	6.47225e-10
HPS6	4.67233e-20	0.223486	0.083	0.014	8.28264e-16
KLC1	3.14769e-17	0.223045	0.095	0.023	5.57991e-13
CDC73	9.75515e-13	0.222894	0.213	0.103	1.7293e-08
FPGS	5.90712e-14	0.222832	0.208	0.095	1.04715e-09
ZNF263	4.41356e-16	0.222747	0.138	0.047	7.82393e-12
FGL2	2.24038e-11	0.222452	0.189	0.091	3.97153e-07
DDX18	1.60092e-10	0.222189	0.399	0.24	2.83794e-06
FLNA	6.09477e-13	0.221936	0.943	0.799	1.08042e-08
ARAP2	1.2742e-14	0.221686	0.322	0.165	2.25878e-10
HNRNPF	1.87374e-10	0.221604	0.604	0.393	3.32157e-06
SMARCC1	5.2448e-15	0.221523	0.225	0.102	9.29746e-11
NBPF14	2.80733e-12	0.22132	0.137	0.057	4.97655e-08
ATP1A1	8.89386e-12	0.221091	0.27	0.145	1.57662e-07
SLC20A1	3.147e-12	0.22041	0.211	0.103	5.57869e-08
SPAG9	1.04446e-14	0.220369	0.146	0.055	1.85152e-10
PIGX	2.17659e-15	0.218845	0.096	0.026	3.85844e-11
SDHD	6.58848e-11	0.21841	0.32	0.182	1.16794e-06
WIPI1	1.69691e-13	0.218312	0.149	0.059	3.00812e-09
SEC24B	8.95093e-15	0.218086	0.114	0.037	1.58673e-10
NDUFA3	2.6873e-10	0.21803	0.514	0.33	4.76377e-06
PARP15	1.56716e-13	0.217667	0.304	0.158	2.7781e-09
ATP11B	1.13726e-15	0.21756	0.169	0.066	2.01603e-11
MCM3AP	1.10283e-15	0.217506	0.179	0.072	1.95498e-11
MGAT1	4.22839e-13	0.217505	0.392	0.217	7.49566e-09
AGGF1	1.69674e-11	0.217353	0.207	0.103	3.00782e-07
TTC13	6.84362e-12	0.216794	0.126	0.051	1.21317e-07
HLA-G	4.96434e-18	0.216788	0.056	0.006	8.80028e-14
IFI16	3.28177e-10	0.21677	0.359	0.214	5.81759e-06
ZFP36L1	4.70781e-08	0.21523	0.625	0.446	0.000834554
RALBP1	2.4786e-11	0.214964	0.163	0.075	4.39381e-07
DPYD	7.21059e-11	0.21479	0.278	0.153	1.27822e-06
KCTD5	6.15966e-18	0.214075	0.078	0.015	1.09192e-13
XKR8	4.16631e-17	0.213881	0.11	0.03	7.38562e-13
YES1	3.53449e-12	0.213825	0.203	0.097	6.26558e-08
LRCH4	4.7221e-13	0.212845	0.139	0.055	8.37086e-09
SNHG7	3.78376e-18	0.212795	0.101	0.024	6.70747e-14
LONP2	7.07575e-12	0.212755	0.217	0.107	1.25432e-07
PTGER2	8.3491e-12	0.212194	0.459	0.276	1.48004e-07
S100A4	7.4443e-12	0.212098	0.987	0.92	1.31965e-07
DECR1	1.27839e-12	0.211573	0.276	0.143	2.26621e-08
TBC1D1	4.59601e-13	0.211257	0.121	0.044	8.14734e-09
LINC00299	2.60126e-09	0.211156	0.33	0.202	4.61125e-05
SNTB1	4.94632e-18	0.210841	0.102	0.025	8.76834e-14
ATXN2	4.13006e-12	0.210809	0.117	0.045	7.32136e-08
ACTR1B	3.48493e-13	0.210387	0.204	0.095	6.17773e-09
TLE1	8.68354e-13	0.210287	0.111	0.04	1.53933e-08
PTPRJ	1.58945e-14	0.210186	0.107	0.033	2.81762e-10
NPRL3	1.54174e-13	0.210121	0.171	0.072	2.73304e-09
DUSP2	6.56719e-33	0.210077	0.306	0.109	1.16417e-28
HMGA1	1.5647e-13	0.209927	0.128	0.047	2.77374e-09
ANKRD17	5.72096e-12	0.20988	0.18	0.084	1.01416e-07
SRCAP	2.63972e-10	0.209468	0.191	0.096	4.67944e-06
S100A11	9.39299e-12	0.209204	0.701	0.472	1.6651e-07
PLEKHG3	2.50507e-14	0.208848	0.283	0.141	4.44073e-10
FEZ2	1.0879e-14	0.208545	0.119	0.04	1.92851e-10
ZDHHC24	3.25819e-12	0.20852	0.18	0.084	5.77579e-08
MT-ATP6	5.4734e-15	0.208346	0.998	0.964	9.7027e-11
ACTR2	2.33662e-09	0.208316	0.63	0.439	4.14213e-05
CTSF	1.27175e-16	0.208067	0.074	0.014	2.25444e-12
CEP104	1.17139e-15	0.207956	0.103	0.029	2.07652e-11
WHSC1L1	6.3365e-13	0.207881	0.377	0.212	1.12327e-08
TMCO1	6.14278e-12	0.207866	0.381	0.214	1.08893e-07
SF3B3	3.49087e-13	0.207775	0.217	0.103	6.18826e-09
FAM43A	1.85183e-10	0.207724	0.09	0.033	3.28274e-06
DOCK10	2.58325e-09	0.207429	0.254	0.148	4.57932e-05
CTDSP2	2.85993e-15	0.207254	0.146	0.054	5.06979e-11
DIAPH2	6.46678e-16	0.206998	0.09	0.023	1.14637e-11
RGCC	1.2255e-12	0.206808	0.093	0.03	2.17245e-08
ARHGAP30	5.39739e-11	0.206693	0.601	0.397	9.56795e-07
CEP120	4.07699e-13	0.20663	0.096	0.03	7.22727e-09
ELF4	6.42076e-15	0.206507	0.117	0.038	1.13821e-10
CDC42EP3	1.22457e-11	0.206448	0.349	0.197	2.17079e-07
ZBP1	3.62703e-13	0.206418	0.331	0.177	6.42963e-09
TRAPPC8	1.27149e-13	0.206345	0.095	0.029	2.25397e-09
PCYT2	1.03541e-18	0.206211	0.101	0.023	1.83547e-14
AKAP17A	3.46109e-12	0.206086	0.139	0.058	6.13548e-08
ANXA5	1.24784e-11	0.206017	0.151	0.068	2.21205e-07
RALGDS	9.17925e-10	0.2059	0.327	0.193	1.62721e-05
RANBP1	1.00427e-10	0.205575	0.266	0.145	1.78026e-06
PLEKHB2	6.94882e-12	0.205345	0.226	0.114	1.23182e-07
PSD4	2.09376e-13	0.205266	0.263	0.132	3.7116e-09
HEATR3	2.79733e-21	0.20524	0.061	0.005	4.95883e-17
SLC25A33	6.10192e-19	0.204921	0.074	0.012	1.08169e-14
DHRS3	3.89432e-13	0.204478	0.194	0.087	6.90346e-09
FAM160B1	5.8546e-18	0.204426	0.087	0.018	1.03784e-13
IKBIP	4.98366e-14	0.204065	0.111	0.037	8.83454e-10
SCAF8	6.24886e-12	0.203904	0.15	0.065	1.10774e-07
ABRACL	1.5992e-10	0.20364	0.439	0.269	2.83491e-06
REPIN1	2.66629e-15	0.203419	0.098	0.028	4.72653e-11
SCAMP2	8.29898e-10	0.20332	0.378	0.23	1.47116e-05
RUFY1	6.52708e-17	0.203159	0.087	0.02	1.15706e-12
SBF1	4.33817e-13	0.203149	0.139	0.055	7.69027e-09
MCUR1	2.95735e-17	0.203091	0.098	0.024	5.2425e-13
PWWP2A	6.6112e-16	0.202945	0.098	0.026	1.17197e-11
SETD2	3.22099e-10	0.202889	0.252	0.14	5.70986e-06
DAZAP1	1.10797e-12	0.202825	0.159	0.068	1.96411e-08
PRKCQ	1.74234e-10	0.20275	0.233	0.124	3.08865e-06
CDK16	7.62315e-15	0.202302	0.095	0.026	1.35136e-10
C19orf12	3.72989e-12	0.202213	0.172	0.077	6.61198e-08
ANKH	4.62021e-18	0.201755	0.09	0.02	8.19024e-14
TNFRSF4	5.50785e-14	0.201638	0.076	0.019	9.76377e-10
CAPZA1	1.60462e-10	0.201584	0.384	0.227	2.84451e-06
PLEKHA3	2.18571e-14	0.201405	0.083	0.022	3.87462e-10
TOMM70A	1.83746e-15	0.20079	0.094	0.025	3.25726e-11
PIP5K1C	1.70747e-13	0.200178	0.105	0.035	3.02684e-09
TAZ	2.61129e-13	0.199876	0.132	0.05	4.62903e-09
TNFRSF1A	7.15367e-12	0.199709	0.307	0.165	1.26813e-07
WTAP	2.94255e-10	0.199614	0.295	0.169	5.21626e-06
RB1	5.95823e-11	0.199522	0.19	0.093	1.05622e-06
NUDT18	1.55825e-17	0.199373	0.078	0.015	2.7623e-13
IMPDH1	6.98563e-10	0.199276	0.197	0.103	1.23834e-05
MRPS36	1.83484e-12	0.198783	0.282	0.148	3.25261e-08
ITPR2	1.42706e-11	0.198136	0.17	0.078	2.52975e-07
WNK1	1.346e-10	0.197944	0.248	0.133	2.38605e-06
WAC-AS1	4.8149e-13	0.197769	0.114	0.04	8.53537e-09
HIST1H4C	8.5388e-08	0.197033	0.603	0.438	0.00151367
EIF3A	1.63313e-10	0.196936	0.411	0.253	2.89505e-06
FBXO31	2.59647e-14	0.196717	0.075	0.018	4.60276e-10
THOC3	5.11741e-10	0.19671	0.155	0.074	9.07163e-06
FAM110A	6.40149e-16	0.196684	0.077	0.017	1.13479e-11
SUSD1	6.90356e-15	0.196616	0.105	0.032	1.22379e-10
LPIN2	3.39697e-11	0.196463	0.159	0.073	6.02181e-07
CMIP	1.57218e-14	0.196169	0.137	0.05	2.78701e-10
GLG1	2.05949e-09	0.196157	0.516	0.336	3.65086e-05
NUP210	8.14905e-10	0.196094	0.275	0.156	1.44458e-05
P4HTM	8.2734e-14	0.195833	0.089	0.025	1.46663e-09
TMEM55B	9.3718e-14	0.195698	0.11	0.037	1.66134e-09
VAC14	3.09312e-16	0.195556	0.089	0.022	5.48318e-12
CD164	4.59017e-08	0.195303	0.635	0.451	0.000813699
SPPL2A	3.42758e-12	0.195285	0.253	0.13	6.07607e-08
SFT2D1	7.63845e-11	0.195041	0.289	0.16	1.35407e-06
PLEKHA2	2.44925e-12	0.194859	0.201	0.096	4.34179e-08
MAGEF1	1.37364e-11	0.194725	0.109	0.041	2.43505e-07
SH2D2A	5.35884e-09	0.194672	0.626	0.432	9.49962e-05
PPP1R10	1.50782e-11	0.194434	0.208	0.104	2.67291e-07
NDUFA12	2.84625e-10	0.194083	0.56	0.354	5.04554e-06
TTC7A	1.53187e-13	0.193807	0.069	0.016	2.71555e-09
C1orf216	4.45708e-13	0.193062	0.094	0.029	7.90107e-09
CAP1	2.76331e-09	0.192928	0.8	0.629	4.89853e-05
RAP1GAP2	1.65149e-09	0.192722	0.333	0.198	2.92759e-05
ARL4C	2.42792e-08	0.192624	0.817	0.649	0.000430397
S1PR1	1.48461e-11	0.192622	0.248	0.132	2.63178e-07
CYP4V2	4.24248e-14	0.192435	0.111	0.037	7.52065e-10
RSAD1	1.23162e-11	0.192218	0.156	0.069	2.1833e-07
HIVEP3	4.95647e-12	0.192079	0.096	0.032	8.78634e-08
ZAP70	1.71316e-08	0.191754	0.807	0.616	0.000303692
PTPN22	1.33332e-08	0.191656	0.311	0.187	0.000236357
SETX	5.67789e-09	0.191534	0.361	0.223	0.000100652
ARHGEF2	3.05522e-12	0.19134	0.225	0.111	5.41598e-08
TMEM57	4.24605e-14	0.191329	0.107	0.034	7.52698e-10
PREX1	6.46121e-09	0.191199	0.258	0.15	0.000114538
GBP1	3.82335e-11	0.190878	0.131	0.055	6.77766e-07
HES6	1.40612e-19	0.190846	0.064	0.007	2.49263e-15
SEC23B	9.54707e-12	0.190539	0.137	0.057	1.69241e-07
GDPD5	1.29572e-16	0.190533	0.061	0.009	2.29691e-12
NCKAP1L	5.6955e-11	0.190481	0.361	0.206	1.00964e-06
DAP	2.57281e-12	0.190194	0.119	0.046	4.56083e-08
PPP1R12A	8.48831e-09	0.189937	0.498	0.323	0.000150472
GIMAP5	8.71253e-10	0.189876	0.282	0.161	1.54447e-05
TRANK1	9.60082e-12	0.189791	0.286	0.154	1.70194e-07
CAMK2D	4.46918e-12	0.189724	0.103	0.036	7.92252e-08
GRAP2	1.18307e-10	0.189202	0.226	0.116	2.09722e-06
SRP68	5.01599e-12	0.189112	0.139	0.058	8.89184e-08
PTPRE	9.07551e-10	0.188987	0.365	0.22	1.60882e-05
HSF1	4.92202e-12	0.188863	0.247	0.127	8.72527e-08
TOPBP1	1.34491e-11	0.188552	0.128	0.052	2.38413e-07
ERBB2	8.97352e-13	0.188483	0.141	0.056	1.59074e-08
TMEM245	1.39819e-12	0.188386	0.083	0.024	2.47856e-08
VAV3	1.39305e-12	0.18782	0.107	0.037	2.46946e-08
PARP14	9.58514e-11	0.187634	0.148	0.067	1.69916e-06
ARHGAP26	4.22308e-11	0.187264	0.122	0.049	7.48626e-07
RPS20	1.08545e-06	0.187233	0.653	0.47	0.0192418
SLC2A4RG	3.27444e-11	0.187132	0.087	0.029	5.80461e-07
ITPRIP	1.57756e-08	0.186998	0.203	0.112	0.000279654
HPGD	6.56051e-13	0.186805	0.08	0.022	1.16298e-08
ARPC1B	2.51349e-11	0.186406	0.889	0.7	4.45565e-07
SNTB2	5.84891e-12	0.186396	0.095	0.032	1.03684e-07
MALAT1	3.46111e-17	0.186291	1	1	6.13551e-13
FASTK	1.7695e-11	0.186009	0.169	0.078	3.1368e-07
SPG7	3.03484e-10	0.185758	0.196	0.1	5.37986e-06
CYB5R3	5.20717e-10	0.185728	0.321	0.186	9.23074e-06
NAA38	1.75832e-08	0.185225	0.39	0.242	0.000311697
HSPA1A	4.0884e-10	0.184935	0.162	0.078	7.24751e-06
GLTPD1	2.66667e-13	0.184613	0.081	0.022	4.72721e-09
KMT2A	7.64954e-11	0.184524	0.302	0.17	1.35603e-06
TMEM71	7.23018e-09	0.184383	0.246	0.14	0.000128169
LRRC61	4.70334e-13	0.184232	0.07	0.017	8.33761e-09
HAVCR2	3.79355e-09	0.183996	0.251	0.142	6.72483e-05
LEMD2	4.49019e-15	0.183674	0.077	0.018	7.95976e-11
MAFF	1.92206e-09	0.183524	0.114	0.05	3.40723e-05
CLPTM1	4.79935e-12	0.183376	0.231	0.115	8.50781e-08
EI24	2.12272e-12	0.183244	0.104	0.036	3.76294e-08
REXO4	7.28308e-13	0.18321	0.109	0.038	1.29107e-08
MOGS	1.08705e-12	0.182903	0.107	0.037	1.92702e-08
ACTR3	2.88749e-09	0.182853	0.737	0.55	5.11865e-05
POLRMT	1.16643e-15	0.182529	0.083	0.02	2.06774e-11
CXCR2	2.66988e-10	0.182441	0.185	0.092	4.73289e-06
PDCD7	4.34934e-12	0.182385	0.082	0.025	7.71007e-08
CDC16	2.26382e-12	0.18212	0.096	0.032	4.01306e-08
RALGAPB	2.14395e-12	0.18206	0.112	0.041	3.80058e-08
LAT	1.71906e-09	0.181916	0.528	0.336	3.04738e-05
MGEA5	1.12271e-09	0.181828	0.378	0.233	1.99022e-05
HMG20B	8.29515e-13	0.181615	0.194	0.089	1.47048e-08
SLC4A7	4.48496e-12	0.181401	0.096	0.032	7.95049e-08
PDGFRB	3.17469e-12	0.181396	0.121	0.046	5.62778e-08
GNL1	2.34229e-12	0.181363	0.181	0.083	4.15217e-08
YDJC	6.21652e-12	0.181197	0.163	0.072	1.102e-07
TBCC	8.67562e-11	0.181163	0.316	0.176	1.53793e-06
C12orf23	6.47378e-09	0.180957	0.16	0.082	0.000114761
STRN	5.41782e-14	0.180718	0.078	0.02	9.60418e-10
ATPAF1	5.4481e-15	0.180483	0.066	0.013	9.65785e-11
KIF21A	5.69219e-10	0.180475	0.126	0.056	1.00906e-05
RAB4A	1.36735e-10	0.180367	0.194	0.096	2.4239e-06
WDR37	2.80941e-12	0.179781	0.166	0.073	4.98025e-08
RRBP1	2.2375e-08	0.179751	0.238	0.139	0.000396642
TPRA1	4.21512e-15	0.179724	0.077	0.018	7.47214e-11
JOSD1	1.4196e-11	0.17958	0.119	0.047	2.51652e-07
CORO1A	9.27702e-09	0.179439	0.965	0.866	0.000164454
TMEM184B	3.04097e-13	0.179314	0.108	0.036	5.39073e-09
PRMT2	4.89697e-08	0.178924	0.781	0.584	0.000868085
ADAM10	5.69307e-10	0.178895	0.383	0.228	1.00921e-05
PDE7A	5.06236e-12	0.178724	0.096	0.032	8.97405e-08
PTPN12	3.26898e-11	0.178505	0.268	0.143	5.79493e-07
TSPAN17	2.88186e-13	0.178442	0.1	0.032	5.10868e-09
KDM4B	5.06062e-14	0.178348	0.077	0.019	8.97096e-10
RBM17	1.15064e-10	0.178052	0.319	0.181	2.03974e-06
COA4	4.25121e-10	0.178028	0.157	0.074	7.53612e-06
AC093495.4	2.63148e-11	0.177995	0.085	0.028	4.66482e-07
TERF1	7.84135e-09	0.177762	0.187	0.1	0.000139004
RAB11FIP5	5.03271e-16	0.177514	0.07	0.013	8.92149e-12
DNAJC5	6.72987e-15	0.17749	0.074	0.016	1.193e-10
LYN	1.72792e-11	0.177408	0.139	0.059	3.06309e-07
UBL4A	1.12114e-09	0.177325	0.117	0.05	1.98744e-05
TMEM2	9.47348e-12	0.17728	0.384	0.219	1.67936e-07
DNTTIP1	8.27178e-15	0.176985	0.068	0.014	1.46634e-10
ADAM8	3.90685e-09	0.17673	0.587	0.386	6.92568e-05
TMBIM4.1	4.98282e-09	0.176436	0.265	0.151	8.83305e-05
CTCF	2.46915e-09	0.17631	0.115	0.05	4.37706e-05
DYNLL2	2.4195e-12	0.176117	0.1	0.034	4.28906e-08
LINC01003	2.35668e-17	0.176106	0.057	0.007	4.17768e-13
UTRN	1.99461e-08	0.175981	0.619	0.425	0.000353585
PHTF1	2.68063e-10	0.175935	0.104	0.041	4.75195e-06
AGPAT2	2.55081e-14	0.175748	0.082	0.021	4.52182e-10
FAM117A	2.87389e-13	0.175699	0.119	0.043	5.09455e-09
CREBL2	3.27633e-12	0.175513	0.066	0.016	5.80795e-08
RP11-94L15.2	2.02914e-09	0.175279	0.174	0.089	3.59705e-05
PRKCQ-AS1	4.40345e-13	0.175181	0.107	0.036	7.80599e-09
TSTA3	9.91348e-10	0.175035	0.206	0.107	1.75736e-05
TMEM185B	5.45997e-18	0.175028	0.056	0.006	9.67889e-14
AC093323.3	2.8831e-13	0.174977	0.074	0.019	5.11087e-09
NDUFC1	3.46799e-12	0.174853	0.237	0.117	6.1477e-08
TNRC18	2.08023e-13	0.174825	0.089	0.026	3.68763e-09
TSC22D2	1.44138e-08	0.174714	0.114	0.052	0.000255514
CRLS1	1.78835e-17	0.174478	0.064	0.009	3.17021e-13
TAP1	9.71169e-09	0.17378	0.564	0.376	0.000172159
EIF2S2	1.46048e-09	0.173683	0.301	0.176	2.58899e-05
GIMAP6	2.74249e-09	0.173461	0.244	0.135	4.86162e-05
REV3L	3.11185e-11	0.173456	0.08	0.025	5.51638e-07
TMEM173	3.16673e-09	0.173437	0.31	0.184	5.61366e-05
CEP250	2.81351e-11	0.173405	0.152	0.068	4.98752e-07
KIAA2026	1.64349e-10	0.173203	0.184	0.091	2.91341e-06
LIME1	1.30667e-07	0.172869	0.322	0.202	0.00231634
SLA2	5.33587e-09	0.172444	0.425	0.269	9.45889e-05
CMPK1	8.06441e-10	0.172416	0.222	0.119	1.42958e-05
RNF144A	1.00908e-15	0.172403	0.07	0.014	1.7888e-11
MIR4435-1HG	6.98291e-12	0.172326	0.254	0.13	1.23786e-07
ZBTB4	9.58474e-11	0.172273	0.114	0.045	1.69909e-06
SUV420H1	2.51624e-09	0.172189	0.119	0.053	4.46054e-05
PRKCD	3.91247e-13	0.172167	0.07	0.017	6.93564e-09
ANKMY1	1.00518e-12	0.172123	0.081	0.023	1.78189e-08
DOCK8	2.02546e-07	0.171695	0.359	0.235	0.00359052
MOSPD3	6.04732e-10	0.171385	0.129	0.057	1.07201e-05
ICMT	1.54537e-15	0.171296	0.066	0.012	2.73948e-11
PPP5C	1.57288e-09	0.171263	0.224	0.121	2.78824e-05
ORAI3	1.68293e-12	0.171213	0.087	0.026	2.98334e-08
FAM134C	1.75996e-07	0.170855	0.21	0.121	0.00311988
UBE2F	5.29409e-10	0.170758	0.249	0.137	9.38484e-06
KMT2C	8.35691e-10	0.17074	0.276	0.157	1.48143e-05
TMEM181	2.06748e-11	0.170073	0.135	0.056	3.66502e-07
CCAR2	2.02698e-10	0.169951	0.155	0.071	3.59323e-06
CACNA2D2	1.81719e-13	0.169906	0.074	0.018	3.22134e-09
WDR5	3.50522e-14	0.169695	0.073	0.017	6.21371e-10
SSH1	7.04519e-10	0.169518	0.1	0.039	1.2489e-05
HEXB	1.44615e-08	0.169366	0.221	0.123	0.000256359
ACADVL	1.46881e-08	0.169298	0.365	0.23	0.000260376
NSL1	3.29022e-09	0.168438	0.166	0.084	5.83257e-05
SYNJ2	5.36339e-12	0.168415	0.076	0.022	9.50767e-08
ACAP2	1.30043e-07	0.168176	0.451	0.299	0.00230527
KDM7A	4.77496e-11	0.168126	0.061	0.016	8.46457e-07
EIF3J	1.17678e-09	0.168048	0.176	0.088	2.08608e-05
RNF135	1.50297e-10	0.16799	0.078	0.025	2.66431e-06
MALT1	1.75595e-12	0.167891	0.082	0.024	3.11276e-08
TMA7	3.90412e-10	0.167881	0.95	0.824	6.92083e-06
FBXW7	1.02876e-07	0.167812	0.111	0.053	0.00182369
PHKG2	4.33768e-11	0.167732	0.085	0.028	7.6894e-07
FLII	1.26571e-10	0.167522	0.208	0.106	2.24372e-06
PTPN9	5.63709e-13	0.167195	0.082	0.023	9.99288e-09
NADK	1.62215e-11	0.167044	0.096	0.033	2.87558e-07
FAM89B	4.60011e-17	0.166805	0.054	0.006	8.15461e-13
FUT11	1.65937e-10	0.166731	0.281	0.155	2.94156e-06
SLC25A25	1.60866e-14	0.166726	0.073	0.016	2.85167e-10
AF213884.2	5.96656e-09	0.166463	0.121	0.056	0.000105769
STAT5B	2.39663e-11	0.16633	0.087	0.028	4.2485e-07
HIATL2	9.60367e-15	0.166296	0.069	0.014	1.70244e-10
RRAGA	4.82882e-10	0.16613	0.213	0.111	8.56005e-06
MT-ATP8	1.66602e-10	0.166051	0.996	0.977	2.95335e-06
PPP2R5E	5.32284e-09	0.165757	0.235	0.131	9.43581e-05
DEF6	6.91083e-09	0.165676	0.491	0.316	0.000122508
CD300A	6.17405e-06	0.165623	0.557	0.407	0.109447
PFDN6	6.84972e-09	0.165496	0.174	0.091	0.000121425
TBCD	1.4231e-09	0.165399	0.116	0.05	2.52273e-05
GADD45GIP1	5.96111e-09	0.165335	0.302	0.176	0.000105673
STK25	8.61481e-10	0.16508	0.165	0.081	1.52715e-05
FN3KRP	7.20408e-09	0.164955	0.117	0.053	0.000127707
PHYKPL	4.11169e-09	0.164939	0.222	0.123	7.2888e-05
EHMT2	1.16461e-10	0.16491	0.128	0.054	2.0645e-06
PAXBP1	8.64427e-13	0.164772	0.064	0.015	1.53237e-08
LRRC14	6.87343e-12	0.164189	0.083	0.025	1.21845e-07
OXSR1	2.353e-10	0.164135	0.118	0.049	4.17116e-06
ATP6V0D1	3.02793e-10	0.164085	0.314	0.177	5.3676e-06
TMEM214	7.39708e-11	0.163359	0.107	0.041	1.31128e-06
FBXO6	8.65809e-11	0.163317	0.197	0.097	1.53482e-06
TOR4A	2.23981e-17	0.162792	0.056	0.006	3.97052e-13
PRR4	2.5512e-10	0.162783	0.193	0.097	4.5225e-06
HMGN1	2.8665e-07	0.162765	0.603	0.418	0.00508144
PAN3	2.14495e-11	0.16275	0.083	0.026	3.80236e-07
MAT2A	2.7313e-08	0.162698	0.181	0.099	0.000484178
HDAC10	1.55266e-08	0.162689	0.153	0.079	0.000275239
C12orf75	2.80711e-10	0.162663	0.696	0.474	4.97617e-06
TACC1	9.25143e-07	0.162302	0.278	0.175	0.0164
NMT1	1.00577e-10	0.162298	0.201	0.1	1.78293e-06
DCAF10	2.32284e-08	0.16227	0.105	0.047	0.000411769
RMND5A	5.95898e-11	0.161898	0.07	0.021	1.05635e-06
TMEM189	4.24997e-09	0.16189	0.122	0.055	7.53393e-05
MYEOV2	2.34203e-07	0.161752	0.445	0.291	0.00415172
CASP1	1.30091e-08	0.161611	0.314	0.19	0.000230613
GBP4	3.44275e-10	0.16153	0.255	0.14	6.10297e-06
AP2A1	1.46761e-09	0.161494	0.321	0.185	2.60164e-05
LGALS1	6.89383e-10	0.161372	0.751	0.565	1.22207e-05
TNRC6A	6.29008e-11	0.161232	0.111	0.044	1.11504e-06
STIM2	1.10273e-10	0.161015	0.142	0.063	1.9548e-06
TAF6L	2.01901e-16	0.160577	0.054	0.006	3.57909e-12
CD3D	7.32882e-07	0.160577	0.118	0.062	0.0129918
TRA2B	1.3378e-08	0.160473	0.502	0.326	0.000237151
STAT6	2.14422e-09	0.160436	0.303	0.177	3.80107e-05
SACS	5.33951e-12	0.160091	0.07	0.019	9.46535e-08
PAM	6.67444e-10	0.159992	0.142	0.066	1.18318e-05
SETD5	1.66944e-09	0.159891	0.222	0.12	2.95942e-05
AHCYL1	2.44309e-14	0.159738	0.078	0.019	4.33087e-10
RP11-108M9.4	9.90863e-10	0.159724	0.11	0.046	1.7565e-05
MYO9B	3.20884e-12	0.159693	0.21	0.1	5.68831e-08
SASH3	2.87665e-07	0.159626	0.68	0.492	0.00509943
FAM210B	2.48086e-14	0.159519	0.059	0.01	4.39782e-10
CERS4	3.33027e-09	0.159465	0.146	0.07	5.90357e-05
C9orf41	3.22009e-10	0.159165	0.068	0.021	5.70825e-06
RALGAPA1	1.85411e-07	0.158984	0.201	0.116	0.00328678
PDZD8	5.08511e-11	0.15876	0.104	0.04	9.01437e-07
TRIM8	1.68057e-09	0.15851	0.096	0.038	2.97915e-05
C8orf82	3.02263e-15	0.158087	0.059	0.009	5.35822e-11
BTBD1	3.75015e-10	0.158038	0.101	0.039	6.6479e-06
SNX9	4.04332e-16	0.157936	0.061	0.009	7.1676e-12
AUTS2	8.53639e-10	0.157831	0.129	0.057	1.51325e-05
C15orf39	5.4553e-09	0.157797	0.139	0.067	9.67061e-05
SBK1	7.19061e-11	0.157692	0.097	0.035	1.27468e-06
RUNX3	3.30358e-08	0.157467	0.556	0.386	0.000585626
IFNGR1	1.26232e-06	0.157349	0.206	0.123	0.0223771
RBPMS2	1.00369e-14	0.157331	0.046	0.005	1.77925e-10
FAM8A1	4.37905e-11	0.15733	0.093	0.032	7.76274e-07
HLA-DPB1	3.26648e-07	0.157094	0.612	0.44	0.00579049
PPP1R18	3.09173e-06	0.156997	0.732	0.55	0.0548071
PCBP2	5.9477e-08	0.156923	0.821	0.622	0.00105435
WBSCR16	1.31176e-15	0.156734	0.062	0.01	2.32535e-11
ARFGEF1	7.03032e-08	0.156697	0.108	0.05	0.00124626
RHBDF2	2.30698e-08	0.15664	0.196	0.108	0.000408959
MYL12A	1.71674e-10	0.156442	0.995	0.948	3.04326e-06
ACAA1	6.05721e-09	0.156156	0.221	0.122	0.000107376
BICD2	1.38903e-10	0.156152	0.101	0.038	2.46233e-06
IL16	2.5591e-08	0.155979	0.396	0.25	0.000453652
AKAP9	5.76393e-07	0.155789	0.328	0.213	0.0102177
CAB39	3.84699e-09	0.15552	0.087	0.033	6.81956e-05
NOP10	1.40881e-09	0.155499	0.409	0.247	2.49739e-05
ATP8A1	1.03482e-09	0.155284	0.241	0.133	1.83442e-05
GRB2	1.40583e-08	0.15528	0.427	0.264	0.000249212
NAA30	1.0336e-09	0.155175	0.091	0.035	1.83227e-05
UBA2	4.90985e-11	0.154836	0.225	0.115	8.7037e-07
EHBP1L1	4.1447e-13	0.154722	0.06	0.012	7.3473e-09
TCOF1	6.85893e-08	0.154708	0.158	0.085	0.00121588
ITGAL	8.03585e-08	0.154701	0.658	0.469	0.00142451
PPP3CB	3.397e-11	0.154571	0.093	0.032	6.02187e-07
PABPC4	5.01126e-09	0.154382	0.097	0.04	8.88346e-05
PARP4	1.40483e-07	0.154343	0.204	0.116	0.00249034
SLAMF7	4.05071e-08	0.154125	0.331	0.204	0.00071807
AKAP8L	4.6071e-09	0.154028	0.167	0.085	8.167e-05
TMEM102	1.3e-16	0.154021	0.046	0.003	2.30451e-12
SMARCA4	2.3243e-08	0.154016	0.149	0.076	0.000412029
RPL37	1.48362e-13	0.154016	1	0.977	2.63001e-09
GPR56	9.67702e-09	0.153955	0.829	0.633	0.000171544
SRP9	9.59205e-07	0.153911	0.596	0.421	0.0170038
DLG1	2.00238e-10	0.153861	0.096	0.036	3.54963e-06
GOLGA8B	2.53341e-08	0.153791	0.105	0.047	0.000449098
MT1X	8.64958e-09	0.153422	0.15	0.074	0.000153331
AIP	7.25437e-08	0.153398	0.361	0.225	0.00128598
RAVER1	4.76273e-08	0.153209	0.136	0.068	0.00084429
ZNF652	7.09608e-09	0.153205	0.101	0.043	0.000125792
RAB2A	2.06356e-07	0.153131	0.468	0.31	0.00365807
GNA13	6.66438e-09	0.152872	0.143	0.07	0.000118139
C8orf33	5.1174e-09	0.152828	0.119	0.054	9.07161e-05
TRAPPC5	1.87132e-08	0.152764	0.207	0.115	0.000331729
RFXAP	8.13511e-15	0.152662	0.057	0.009	1.44211e-10
KLHL36	3.49997e-09	0.152583	0.095	0.038	6.2044e-05
SMKR1	2.65811e-12	0.152512	0.06	0.013	4.71204e-08
TYSND1	4.57118e-10	0.152489	0.071	0.023	8.10334e-06
RAPGEF1	4.66445e-09	0.152115	0.143	0.068	8.26868e-05
GID4	4.12909e-12	0.151941	0.054	0.011	7.31964e-08
RCC2	1.32618e-10	0.151898	0.066	0.019	2.35093e-06
PIP4K2A	3.35742e-09	0.151775	0.226	0.124	5.95169e-05
DDX17	1.21925e-08	0.151612	0.595	0.415	0.000216136
MIOS	9.55962e-13	0.151611	0.073	0.019	1.69463e-08
C19orf52	8.75006e-12	0.151497	0.087	0.027	1.55112e-07
NACC2	2.14044e-13	0.151474	0.06	0.012	3.79436e-09
GAB3	5.81795e-08	0.15134	0.221	0.126	0.00103135
RBM6	2.38939e-07	0.151106	0.29	0.181	0.00423567
MFSD5	2.59387e-10	0.151025	0.152	0.07	4.59816e-06
PIKFYVE	1.26389e-09	0.151016	0.128	0.057	2.2405e-05
AGAP1	8.49906e-14	0.150884	0.054	0.009	1.50663e-09
HGS	9.11301e-09	0.150779	0.179	0.093	0.000161546
TMEM256-PLSCR3	2.98298e-08	0.150769	0.225	0.127	0.000528793
PCNXL3	2.42092e-09	0.150723	0.059	0.017	4.29156e-05
NT5C	5.1499e-08	0.150711	0.324	0.202	0.000912922
CTDNEP1	3.81907e-11	0.150539	0.088	0.029	6.77007e-07
ZNF628	2.00786e-14	0.150445	0.05	0.007	3.55934e-10
KIAA0040	2.77009e-09	0.149903	0.115	0.05	4.91053e-05
DYRK2	2.93546e-09	0.149816	0.09	0.035	5.20368e-05
MIAT	6.11001e-08	0.149748	0.084	0.035	0.00108312
SH3BP1	5.16558e-09	0.149512	0.409	0.258	9.15702e-05
LPXN	8.26139e-08	0.149446	0.327	0.203	0.0014645
CTB-133G6.1	9.10735e-08	0.149406	0.179	0.098	0.00161446
EIF2AK3	1.20019e-14	0.149284	0.063	0.012	2.12758e-10
TMEM131	1.08579e-08	0.149238	0.1	0.043	0.000192477
RPL23A	2.43174e-09	0.149077	0.994	0.961	4.31074e-05
DNPEP	3.25512e-09	0.149026	0.232	0.127	5.77035e-05
NOL9	2.33659e-11	0.149015	0.063	0.016	4.14207e-07
CCDC117	5.20839e-13	0.148995	0.056	0.011	9.23292e-09
EMC10	3.34778e-10	0.148921	0.313	0.178	5.93461e-06
UCHL5	2.28477e-09	0.148915	0.269	0.151	4.0502e-05
BRD3	7.04852e-10	0.148759	0.156	0.074	1.24949e-05
MCCC2	1.1271e-07	0.148758	0.112	0.054	0.00199801
IL12RB1	1.59684e-07	0.148096	0.274	0.167	0.00283072
CECR5	1.15364e-10	0.148047	0.078	0.025	2.04506e-06
PIK3R5	1.73607e-07	0.147981	0.402	0.259	0.00307753
TMEM258	9.52466e-06	0.147864	0.605	0.447	0.168844
TTLL12	1.44236e-13	0.147694	0.047	0.006	2.55688e-09
LGALS9B	4.14851e-09	0.147352	0.054	0.015	7.35406e-05
SPATA13	3.86461e-08	0.147296	0.231	0.133	0.000685079
ECHDC1	2.80446e-08	0.147281	0.178	0.095	0.000497147
LEPRE1	9.65641e-09	0.147264	0.057	0.018	0.000171179
GSK3B	2.89035e-09	0.147215	0.251	0.141	5.12372e-05
PANX1	5.74896e-08	0.147127	0.07	0.026	0.00101912
MAP3K2	3.60972e-09	0.147026	0.097	0.04	6.39895e-05
NLRP1	3.53761e-08	0.146947	0.251	0.146	0.000627111
FAM120B	7.15441e-09	0.146871	0.167	0.085	0.000126826
MED14	2.39901e-10	0.146775	0.067	0.02	4.25273e-06
C8orf59	8.58585e-09	0.146604	0.386	0.234	0.000152201
RABGAP1	2.09768e-08	0.146373	0.102	0.045	0.000371855
UBE2E3	5.68262e-09	0.146179	0.304	0.179	0.000100736
RP11-51J9.5	1.34395e-07	0.146098	0.145	0.076	0.00238242
NSRP1	4.63111e-09	0.145931	0.141	0.068	8.20957e-05
SIGMAR1	1.74028e-08	0.145928	0.122	0.057	0.000308499
TSPAN32	2.6637e-07	0.145882	0.41	0.266	0.00472194
THRAP3	2.18639e-07	0.145773	0.511	0.344	0.00387581
SNX27	5.09496e-09	0.145542	0.073	0.025	9.03184e-05
ZNF398	9.11015e-11	0.145485	0.057	0.014	1.61496e-06
KIF21B	1.18913e-06	0.14548	0.103	0.051	0.0210797
ARID2	1.7474e-08	0.145247	0.158	0.082	0.000309762
AUH	6.67497e-11	0.14503	0.108	0.042	1.18327e-06
ESYT1	9.40893e-08	0.14493	0.285	0.175	0.00166792
NUP107	2.92797e-07	0.144886	0.15	0.08	0.0051904
NAPRT1	2.90495e-10	0.144467	0.07	0.022	5.14961e-06
HEXIM1	4.57494e-08	0.144348	0.123	0.059	0.000810999
GPR25	6.35757e-16	0.144232	0.041	0.002	1.12701e-11
HIPK2	1.39418e-09	0.144085	0.34	0.199	2.47146e-05
FLYWCH1	4.582e-10	0.143868	0.075	0.024	8.12252e-06
PARP1	4.39359e-07	0.143824	0.276	0.172	0.00778852
BBX	2.5426e-06	0.143792	0.303	0.195	0.0450727
WRNIP1	1.62708e-12	0.14371	0.056	0.011	2.88432e-08
SRSF10	2.08406e-08	0.143698	0.183	0.097	0.000369441
CD79B	1.97468e-07	0.143687	0.11	0.053	0.00350052
PTRH1	2.52329e-11	0.14364	0.116	0.045	4.47304e-07
RPA2	8.48027e-08	0.143608	0.393	0.248	0.0015033
SUDS3	1.50944e-07	0.143513	0.143	0.074	0.00267578
AP1S2	1.49522e-10	0.143423	0.159	0.073	2.65058e-06
THAP11	6.15043e-10	0.143305	0.128	0.055	1.09029e-05
GGA2	8.15578e-09	0.14329	0.101	0.043	0.000144577
MYD88	4.71873e-10	0.143277	0.213	0.11	8.36489e-06
SMARCD1	1.57142e-08	0.143147	0.121	0.056	0.000278566
SMARCA2	1.16503e-07	0.142967	0.241	0.143	0.00206525
RP11-25K19.1	2.06912e-09	0.142886	0.137	0.064	3.66794e-05
CHCHD7	1.23374e-08	0.142702	0.204	0.11	0.000218705
GTF3C1	1.99882e-07	0.142617	0.31	0.191	0.00354331
CREM	3.22336e-07	0.14239	0.142	0.074	0.00571405
KIAA0100	4.1435e-09	0.142263	0.123	0.056	7.34518e-05
SGPP1	1.72874e-14	0.1422	0.049	0.006	3.06454e-10
GLIPR2	8.31296e-07	0.142082	0.502	0.343	0.0147364
MRPL33	1.26241e-06	0.14202	0.299	0.19	0.0223788
FOSL2	2.79536e-08	0.141965	0.268	0.16	0.000495533
PREB	5.8248e-09	0.141943	0.181	0.094	0.000103256
USP48	2.61873e-07	0.141931	0.165	0.092	0.00464223
SIN3B	9.51332e-11	0.141896	0.069	0.02	1.68643e-06
DGCR2	2.14952e-07	0.141873	0.107	0.051	0.00381046
RAP1A	3.46822e-07	0.141864	0.379	0.245	0.00614812
SCAP	5.32405e-08	0.141746	0.111	0.051	0.000943794
RERE	1.57718e-09	0.141698	0.09	0.034	2.79586e-05
SLC7A5	5.88256e-09	0.141696	0.053	0.015	0.00010428
LPP	2.64266e-08	0.141611	0.248	0.145	0.000468464
DOK2	1.06252e-06	0.141553	0.676	0.493	0.0188353
BAP1	1.00751e-09	0.141548	0.062	0.018	1.78601e-05
LINC00936	2.54013e-07	0.141339	0.21	0.123	0.00450288
CD244	1.09052e-07	0.141216	0.433	0.279	0.00193316
PI4KA	4.45635e-08	0.140931	0.128	0.062	0.000789978
DTNBP1	4.01747e-08	0.140844	0.177	0.095	0.000712176
NUCKS1	5.78604e-07	0.140706	0.493	0.335	0.0102569
SORL1	1.38624e-07	0.140702	0.583	0.401	0.00245738
SARM1	2.38081e-10	0.140641	0.061	0.017	4.22046e-06
SFXN3	4.00645e-07	0.140594	0.133	0.07	0.00710224
EEF1E1	1.24432e-07	0.140469	0.119	0.059	0.0022058
HERC2	6.98919e-08	0.140402	0.217	0.123	0.00123897
ZNF672	3.12499e-09	0.140399	0.061	0.019	5.53967e-05
TTC22	3.44677e-10	0.140384	0.059	0.016	6.11009e-06
UBL3	6.20989e-08	0.140316	0.162	0.085	0.00110083
VIPR2	4.73364e-12	0.140312	0.046	0.007	8.39132e-08
LRRC8A	7.01084e-09	0.14026	0.105	0.045	0.000124281
PIK3R1	2.47353e-08	0.140198	0.427	0.269	0.000438482
PDS5A	7.4124e-12	0.139983	0.15	0.064	1.314e-07
RNF5	1.86643e-08	0.139873	0.246	0.14	0.000330861
FBXO44	1.74122e-08	0.139865	0.129	0.061	0.000308666
PRDX3	9.70604e-11	0.139654	0.115	0.046	1.72059e-06
SMAD3	1.41726e-10	0.139555	0.064	0.018	2.51238e-06
DUT	1.0854e-10	0.139523	0.235	0.123	1.92409e-06
LRPPRC	7.70159e-08	0.139472	0.185	0.102	0.00136526
MFSD6	1.00046e-09	0.139433	0.066	0.02	1.77351e-05
PPTC7	9.96724e-10	0.139413	0.081	0.028	1.76689e-05
CBFB	5.37641e-08	0.139389	0.114	0.053	0.000953076
C12orf49	3.64958e-11	0.139276	0.043	0.007	6.46961e-07
SLC15A4	2.68206e-08	0.139242	0.21	0.116	0.000475448
DUSP28	1.39328e-09	0.138806	0.082	0.029	2.46987e-05
ARRDC1	3.86519e-08	0.13878	0.196	0.108	0.000685182
AXIN1	1.99384e-07	0.138759	0.146	0.077	0.00353449
ATOX1	2.36163e-08	0.138653	0.294	0.173	0.000418646
YTHDC1	5.03258e-07	0.138556	0.372	0.243	0.00892126
GOLM1	9.71128e-09	0.138455	0.107	0.046	0.000172152
FGR	6.38365e-07	0.13843	0.635	0.46	0.0113163
KEAP1	2.74179e-10	0.138391	0.159	0.074	4.86037e-06
MSI2	6.5334e-07	0.138045	0.088	0.04	0.0115818
KDM3B	1.38145e-10	0.138028	0.075	0.023	2.44889e-06
UBL5	5.47049e-06	0.137925	0.786	0.611	0.0969753
SIMC1	3.41707e-08	0.137833	0.049	0.014	0.000605744
HNRNPUL2-BSCL2	1.8068e-16	0.137656	0.042	0.002	3.20292e-12
EXT2	2.1245e-08	0.137503	0.121	0.056	0.000376609
DESI2	8.72272e-09	0.137499	0.125	0.058	0.000154628
APOBEC3D	3.3077e-09	0.137372	0.085	0.032	5.86356e-05
RXRB	2.99862e-09	0.137328	0.129	0.059	5.31565e-05
SCAF1	7.65111e-09	0.13708	0.087	0.034	0.000135631
PDZD4	1.76893e-09	0.137032	0.081	0.029	3.13578e-05
PPM1G	3.12733e-08	0.136993	0.376	0.232	0.000554383
PICALM	3.41171e-09	0.136787	0.137	0.065	6.04793e-05
PLCB1	1.72e-09	0.136653	0.068	0.022	3.04905e-05
BMI1	1.47006e-09	0.136603	0.085	0.031	2.60598e-05
ZNF862	6.08633e-12	0.136542	0.069	0.018	1.07892e-07
FAM122B	1.74314e-10	0.136387	0.11	0.044	3.09006e-06
BOD1	1.15996e-11	0.136334	0.047	0.008	2.05625e-07
GIPC1	8.05086e-10	0.136254	0.067	0.021	1.42718e-05
GLT8D1	2.51732e-08	0.136077	0.137	0.067	0.000446245
DENND2D	2.01036e-08	0.136071	0.515	0.332	0.000356377
SH3GL1	1.49271e-09	0.13601	0.062	0.019	2.64613e-05
REEP4	9.13472e-08	0.135978	0.097	0.044	0.00161931
DDX1	3.50818e-09	0.135933	0.114	0.049	6.21894e-05
FAM58A	5.01479e-12	0.135905	0.052	0.01	8.88972e-08
FEM1A	1.1768e-08	0.135897	0.102	0.044	0.000208611
STK40	4.72856e-09	0.135869	0.091	0.036	8.38232e-05
PPP4R2	2.08176e-08	0.135778	0.238	0.135	0.000369033
GUSB	5.63818e-08	0.135649	0.272	0.161	0.000999481
ANKRD11	6.1826e-08	0.135603	0.258	0.153	0.00109599
UNC93B1	2.71422e-10	0.135343	0.052	0.012	4.8115e-06
PDIA6	2.19619e-06	0.135334	0.512	0.356	0.0389318
WWP1	1.10993e-08	0.135268	0.094	0.039	0.000196757
RBL2	1.26516e-06	0.13522	0.566	0.39	0.0224275
ZFP91	1.19122e-09	0.135161	0.069	0.022	2.11167e-05
ABCF1	4.05802e-10	0.135153	0.225	0.119	7.19365e-06
NRBP1	2.88781e-06	0.134817	0.357	0.234	0.0511922
CARD8	2.12057e-07	0.134801	0.239	0.141	0.00375913
NUDT4	6.9098e-10	0.134693	0.107	0.044	1.2249e-05
UNC13D	6.45106e-09	0.134522	0.276	0.158	0.000114358
C1orf122	8.5742e-10	0.134518	0.104	0.042	1.51995e-05
KLF13	5.64537e-08	0.134353	0.172	0.093	0.00100076
CHST14	1.26875e-15	0.134318	0.061	0.01	2.24912e-11
TAF1	5.33233e-08	0.1343	0.15	0.077	0.000945263
LAMP2	6.64489e-09	0.134287	0.169	0.086	0.000117794
ADA	7.13129e-08	0.134285	0.169	0.09	0.00126416
DEXI	5.12525e-13	0.134252	0.048	0.007	9.08552e-09
CYTH4	2.25166e-07	0.134182	0.326	0.202	0.00399153
USP19	7.05703e-08	0.134016	0.081	0.033	0.001251
IKBKB	2.55427e-06	0.13378	0.162	0.094	0.0452796
CLIP1	1.06963e-06	0.133705	0.158	0.089	0.0189613
NDUFA1	2.25992e-05	0.133561	0.669	0.493	0.400615
MTG1	4.95252e-07	0.133468	0.24	0.144	0.00877933
C10orf91	4.62794e-09	0.133139	0.048	0.012	8.20395e-05
RHOB	1.64433e-10	0.132814	0.087	0.03	2.9149e-06
SCYL1	1.15975e-08	0.132714	0.177	0.092	0.000205588
AAED1	6.45478e-09	0.132624	0.064	0.021	0.000114424
MIF4GD	1.86368e-07	0.132569	0.247	0.147	0.00330375
SPTAN1	3.17852e-06	0.132385	0.426	0.294	0.0563457
NELFB	6.13499e-10	0.132146	0.06	0.017	1.08755e-05
CENPV	2.76791e-12	0.132127	0.04	0.005	4.90667e-08
PRKAR2A	6.44397e-08	0.131992	0.227	0.13	0.00114232
CRAMP1L	7.25878e-09	0.131823	0.071	0.025	0.000128676
GAK	5.74809e-08	0.131817	0.226	0.129	0.00101896
LILRB1	5.12378e-07	0.131801	0.217	0.127	0.00908293
UBTF	1.67333e-05	0.131683	0.232	0.151	0.296631
SOCS1	1.36187e-10	0.13164	0.049	0.011	2.41418e-06
KIAA0232	2.62467e-08	0.131619	0.112	0.051	0.000465276
PSMB8	0.000102035	0.13157	0.633	0.48	1
LYAR	2.38408e-07	0.131563	0.331	0.207	0.00422626
EPM2AIP1	1.16104e-06	0.131548	0.097	0.047	0.0205818
FAF1	6.99923e-11	0.131527	0.052	0.011	1.24075e-06
DDX46	4.7427e-06	0.131523	0.463	0.317	0.0840738
DOCK2	9.49212e-08	0.131498	0.279	0.167	0.00168267
DYNC1I2	2.21237e-10	0.131342	0.108	0.043	3.92188e-06
EPSTI1	5.75693e-09	0.131246	0.122	0.055	0.000102053
IP6K1	2.57551e-09	0.131238	0.108	0.045	4.56561e-05
BCL9L	5.70768e-07	0.131223	0.143	0.077	0.010118
NRD1	3.37854e-06	0.131178	0.287	0.183	0.0598914
SUPT16H	2.17518e-08	0.131152	0.259	0.149	0.000385594
LIMD1	2.12752e-11	0.13115	0.059	0.014	3.77146e-07
LLGL1	8.98341e-10	0.130974	0.075	0.025	1.59249e-05
NFKBIE	8.58905e-10	0.13096	0.05	0.012	1.52258e-05
GXYLT1	4.41506e-09	0.130955	0.06	0.018	7.82658e-05
TRNT1	5.21718e-07	0.130899	0.15	0.082	0.0092485
ATIC	1.61757e-07	0.130822	0.138	0.071	0.00286747
SPRYD3	3.62715e-06	0.130639	0.187	0.112	0.0642985
ARL8A	2.13989e-10	0.130409	0.068	0.02	3.79338e-06
HCFC1	6.85341e-08	0.130404	0.194	0.108	0.0012149
CNDP2	1.90599e-08	0.130256	0.22	0.121	0.000337875
TKTL1	9.11386e-05	0.130255	0.077	0.041	1
DBNDD2	5.81882e-10	0.130228	0.098	0.038	1.0315e-05
MYPOP	1.79148e-12	0.130152	0.037	0.004	3.17576e-08
SATB1	1.25601e-05	0.130025	0.19	0.119	0.222652
LSM14A	1.92648e-07	0.129946	0.431	0.274	0.00341508
HLTF	6.45803e-10	0.129826	0.081	0.028	1.14482e-05
INO80	7.93725e-10	0.129753	0.078	0.027	1.40704e-05
CARD16	2.36242e-08	0.129655	0.563	0.372	0.000418786
FAM219B	7.42711e-09	0.129603	0.1	0.042	0.00013166
ZNF688	6.2495e-10	0.129588	0.064	0.019	1.10785e-05
BCR	1.86933e-06	0.129559	0.07	0.03	0.0331377
TBC1D14	2.12312e-07	0.129531	0.137	0.07	0.00376366
FURIN	5.28062e-08	0.129442	0.124	0.06	0.000936095
RCE1	1.65662e-07	0.129331	0.132	0.068	0.0029367
LINC00092	6.35743e-10	0.129283	0.075	0.024	1.12698e-05
ADAM15	1.12902e-07	0.129255	0.124	0.061	0.00200142
AEBP2	1.5979e-08	0.129067	0.089	0.036	0.000283259
COLGALT1	2.06336e-08	0.128833	0.057	0.018	0.000365772
UPF2	2.26795e-07	0.128676	0.238	0.142	0.00402039
RAD50	3.14054e-06	0.12864	0.143	0.081	0.0556724
TRABD	1.01969e-06	0.128245	0.381	0.248	0.018076
MLYCD	1.28117e-11	0.128088	0.044	0.007	2.27112e-07
SIK2	6.14494e-07	0.128086	0.098	0.047	0.0108931
TSSC4	7.20061e-07	0.128044	0.213	0.126	0.0127645
LSM6	1.33792e-09	0.128035	0.199	0.103	2.37173e-05
MT-ND5	1.13843e-07	0.128023	0.993	0.918	0.00201809
CDK11B	9.02275e-08	0.127971	0.214	0.122	0.00159946
OGDH	6.27961e-07	0.127748	0.194	0.114	0.0111319
ABR	6.51682e-08	0.127737	0.151	0.077	0.00115524
TSEN34	1.93126e-08	0.127638	0.094	0.039	0.000342354
BCAT2	3.29775e-08	0.127564	0.069	0.025	0.000584592
ZDHHC13	8.14167e-09	0.127398	0.071	0.025	0.000144327
VPS4B	2.24622e-06	0.127328	0.334	0.217	0.0398187
GBP2	2.43964e-07	0.127179	0.279	0.171	0.00432475
ESYT2	1.29392e-06	0.127114	0.133	0.072	0.0229374
PNKP	5.19593e-06	0.126845	0.251	0.161	0.0921083
LNPEP	2.3272e-06	0.126808	0.491	0.335	0.0412542
GPATCH8	1.74211e-08	0.126782	0.334	0.201	0.000308824
FAM207A	3.17487e-10	0.126688	0.077	0.025	5.6281e-06
DENND4B	1.29935e-07	0.126478	0.105	0.049	0.00230335
BATF	2.01658e-07	0.126468	0.208	0.119	0.00357479
GSDMD	5.48394e-08	0.126427	0.262	0.153	0.000972137
EPB41L4A	5.21751e-08	0.126279	0.069	0.025	0.000924909
CLOCK	6.34594e-08	0.126076	0.064	0.023	0.00112495
TMEM127	2.85879e-08	0.125857	0.06	0.02	0.000506778
COMMD7	2.77633e-08	0.125783	0.405	0.249	0.000492159
TP53BP2	4.10636e-08	0.125769	0.069	0.025	0.000727934
DDX27	9.6067e-09	0.125689	0.199	0.106	0.000170298
CHUK	3.24338e-10	0.125674	0.064	0.019	5.74954e-06
P2RY8	1.38312e-06	0.125667	0.402	0.269	0.0245185
TPR	1.38665e-07	0.125558	0.403	0.256	0.00245812
RAB11B	1.0032e-07	0.125539	0.41	0.263	0.00177837
ANAPC2	4.59039e-07	0.125476	0.095	0.044	0.00813738
CD46	1.95253e-07	0.125354	0.289	0.179	0.00346126
SAMD9	1.0911e-08	0.125173	0.248	0.14	0.000193419
FAM65A	2.95712e-09	0.125086	0.084	0.031	5.24208e-05
SLFN12L	1.54722e-07	0.125084	0.256	0.155	0.00274276
HTATSF1	4.5459e-07	0.125077	0.181	0.103	0.00805851
C14orf182	1.66972e-06	0.125	0.056	0.022	0.0295991
COPB1	6.36722e-07	0.124911	0.299	0.186	0.0112872
WDR26	3.3996e-08	0.124788	0.122	0.058	0.000602648
DDHD2	2.77395e-07	0.124648	0.097	0.045	0.00491737
SLC25A24	1.57778e-07	0.124643	0.076	0.031	0.00279692
PNMA1	1.13737e-10	0.124593	0.055	0.013	2.01622e-06
ZNF319	1.02031e-10	0.12457	0.057	0.014	1.8087e-06
2022-09-01	1.17144e-05	0.124534	0.519	0.367	0.207662
RUNX1	5.1594e-09	0.124529	0.144	0.069	9.14606e-05
MDC1	1.87723e-08	0.12452	0.116	0.053	0.000332776
ADRBK1	5.32038e-08	0.12451	0.159	0.084	0.000943144
NR2C2	3.06165e-11	0.124291	0.052	0.011	5.42739e-07
PDE4A	2.64464e-06	0.123964	0.084	0.04	0.0468815
ITGAV	1.4121e-09	0.123853	0.054	0.014	2.50323e-05
YIPF4	2.4856e-07	0.123773	0.204	0.117	0.00440622
RPS6KA4	2.1012e-07	0.123729	0.146	0.077	0.00372479
GTF2H2	8.24553e-09	0.123658	0.06	0.019	0.000146168
ZC3H11A	4.1015e-06	0.123638	0.213	0.133	0.0727073
ZFAND4	1.05174e-07	0.123629	0.059	0.02	0.00186443
LGR6	6.03914e-09	0.123503	0.158	0.078	0.000107056
ORC3	5.60588e-09	0.123237	0.077	0.028	9.93754e-05
CHURC1	5.06085e-07	0.123206	0.453	0.289	0.00897136
NCR1	2.9107e-06	0.123129	0.429	0.289	0.0515979
ZNF639	2.17111e-08	0.123086	0.068	0.024	0.000384873
LARP4B	4.53255e-08	0.123053	0.063	0.022	0.000803485
ITSN2	3.68548e-07	0.123005	0.415	0.267	0.00653324
TXNIP	5.63943e-06	0.122912	0.97	0.911	0.0999702
POLR2A	4.64357e-06	0.122891	0.308	0.205	0.0823166
PCSK7	0.000133379	0.122856	0.359	0.254	1
SLCO4C1	2.29058e-07	0.122743	0.167	0.091	0.00406051
ATAD3A	5.51798e-10	0.122697	0.046	0.01	9.78172e-06
NCOR2	4.9555e-07	0.122608	0.143	0.077	0.00878461
SAMHD1	3.6668e-06	0.122606	0.506	0.349	0.0650014
TOB1	2.58064e-08	0.122569	0.222	0.125	0.00045747
PLCB2	9.99176e-06	0.122551	0.214	0.135	0.177124
RNPEPL1	8.65388e-08	0.122498	0.11	0.051	0.00153407
COLQ	3.50525e-08	0.122398	0.091	0.038	0.000621375
RFC1	9.48243e-07	0.122312	0.28	0.173	0.0168095
ACTN4	4.5561e-06	0.122288	0.596	0.428	0.080766
TMEM191C	5.5264e-08	0.122078	0.098	0.043	0.000979665
GALNT1	5.09229e-07	0.122002	0.07	0.029	0.0090271
SEMA4D	1.4581e-07	0.121922	0.155	0.082	0.00258477
PTEN	4.66051e-08	0.121782	0.077	0.03	0.000826168
PTCH2	1.58829e-06	0.121645	0.056	0.022	0.0281555
RP11-489E7.4	3.47547e-12	0.121539	0.066	0.016	6.16097e-08
LEPREL4	3.24957e-09	0.121434	0.046	0.011	5.76051e-05
CHPF	2.30796e-09	0.121429	0.049	0.012	4.09131e-05
PAG1	2.25851e-05	0.121425	0.093	0.049	0.400365
NME3	1.23525e-05	0.121254	0.252	0.163	0.218973
RAB11A	1.0471e-06	0.121154	0.32	0.204	0.018562
CTC-241F20.3	3.01848e-09	0.121072	0.047	0.011	5.35087e-05
PHF23	4.21605e-09	0.120985	0.056	0.016	7.47379e-05
ARPC5	1.74565e-05	0.120978	0.706	0.531	0.309452
HEBP2	4.64478e-07	0.120868	0.057	0.021	0.0082338
IER2	1.75541e-06	0.120796	0.747	0.571	0.0311181
NOTCH1	1.29976e-05	0.12052	0.101	0.054	0.230408
HECTD3	2.44973e-08	0.120469	0.087	0.035	0.000434264
FKBP15	2.05024e-07	0.120324	0.093	0.042	0.00363445
RABEP2	2.99066e-07	0.120315	0.105	0.05	0.00530154
CHST12	1.87973e-06	0.120311	0.573	0.392	0.0333219
ARHGAP27	1.09341e-07	0.120258	0.173	0.094	0.00193829
HELZ2	7.52099e-08	0.120196	0.097	0.043	0.00133325
VPS29	1.55398e-07	0.120143	0.295	0.179	0.00275474
FGFBP3	3.18306e-13	0.120089	0.036	0.003	5.6426e-09
APOBR	9.12581e-07	0.120026	0.173	0.099	0.0161773
PVRIG	9.52791e-10	0.119992	0.057	0.016	1.68901e-05
INPP5D	5.67302e-06	0.119912	0.457	0.314	0.100566
DRAP1	7.76199e-06	0.119907	0.631	0.453	0.137597
CHAMP1	4.09419e-10	0.119884	0.05	0.012	7.25776e-06
SLIRP	3.69985e-07	0.119605	0.207	0.119	0.00655873
FBXW5	3.20572e-07	0.119534	0.33	0.211	0.00568278
VCL	6.82813e-09	0.119444	0.319	0.188	0.000121042
UNC119B	2.68438e-10	0.119383	0.044	0.009	4.7586e-06
HMOX2	3.47583e-06	0.119095	0.447	0.297	0.0616161
2022-03-07	7.29902e-06	0.119021	0.22	0.139	0.12939
NFATC1	2.0137e-07	0.119013	0.093	0.041	0.00356969
RER1	4.88856e-07	0.118894	0.317	0.198	0.00866594
NPRL2	9.39683e-07	0.118893	0.204	0.119	0.0166578
NUS1	4.53237e-07	0.118741	0.104	0.05	0.00803453
GATAD1	5.01958e-09	0.118702	0.075	0.026	8.89822e-05
C19orf68	6.13318e-12	0.118557	0.036	0.004	1.08723e-07
COX6C	3.60108e-05	0.118509	0.803	0.622	0.638364
POMZP3	1.07358e-09	0.118472	0.061	0.018	1.90313e-05
SDAD1	4.75723e-06	0.118437	0.227	0.14	0.0843315
2022-03-08	3.58141e-07	0.118373	0.07	0.028	0.00634877
BFSP1	1.10071e-10	0.118327	0.042	0.007	1.95122e-06
VILL	3.49142e-07	0.118299	0.093	0.042	0.00618924
LMNB1	1.26869e-07	0.118291	0.098	0.045	0.00224901
GOLGA8A	6.16588e-09	0.118111	0.047	0.012	0.000109303
ATL3	6.79103e-07	0.118049	0.23	0.136	0.0120385
ZNF775	8.33471e-09	0.11797	0.056	0.017	0.000147749
MVD	2.00981e-06	0.117967	0.267	0.167	0.035628
RNF44	3.89419e-07	0.117923	0.279	0.17	0.00690322
GCHFR	1.14111e-06	0.117905	0.141	0.076	0.0202285
DNLZ	7.68775e-13	0.117864	0.034	0.002	1.36281e-08
ZNF296	1.33524e-07	0.117744	0.044	0.013	0.00236698
PTPLB	2.7266e-08	0.117736	0.067	0.023	0.000483345
DGAT1	2.87491e-10	0.117709	0.041	0.007	5.09635e-06
NCOR1	5.92161e-05	0.117495	0.57	0.408	1
CRTC3	1.58639e-07	0.117488	0.138	0.071	0.00281219
PSMD10	8.49346e-07	0.117455	0.112	0.056	0.0150564
MR1	1.17233e-07	0.117318	0.137	0.07	0.00207818
EFCAB2	5.2642e-05	0.117155	0.073	0.037	0.933186
VPS41	1.29689e-06	0.117131	0.117	0.06	0.0229899
EXOC2	8.90285e-08	0.117053	0.141	0.071	0.00157821
SMARCC2	2.24352e-08	0.117027	0.341	0.208	0.00039771
CKAP5	5.86922e-07	0.116969	0.114	0.057	0.0104044
CCDC88B	1.03495e-07	0.116928	0.171	0.093	0.00183466
GALNS	5.76123e-05	0.116922	0.073	0.037	1
TNFAIP8L2	3.17144e-07	0.116915	0.067	0.026	0.005622
ACAP3	6.62659e-10	0.116912	0.044	0.009	1.1747e-05
LZIC	1.74438e-06	0.116806	0.148	0.082	0.0309225
CD151	6.69205e-05	0.116786	0.156	0.096	1
KDELC2	1.89165e-10	0.116761	0.05	0.011	3.35333e-06
DENND1A	3.64327e-08	0.116747	0.049	0.014	0.000645843
PEX6	1.7724e-09	0.116596	0.04	0.008	3.14193e-05
PAFAH2	1.00614e-07	0.116386	0.137	0.069	0.00178359
PRKAR1A	7.48155e-06	0.116187	0.488	0.344	0.132626
HS6ST1	1.13062e-10	0.115968	0.042	0.007	2.00425e-06
WDR59	1.43437e-07	0.115965	0.053	0.017	0.00254271
TMCC3	2.11928e-07	0.11593	0.095	0.043	0.00375684
KAT2A	1.32689e-08	0.115796	0.061	0.02	0.000235217
NCAPD2	3.99232e-08	0.115639	0.084	0.034	0.000707719
LHPP	9.18743e-06	0.115436	0.1	0.051	0.162866
HDAC3	1.2091e-06	0.115395	0.145	0.079	0.0214337
LYPLA2	2.72688e-08	0.115369	0.281	0.163	0.000483395
TIMM8B	2.09876e-06	0.115342	0.194	0.115	0.0372047
SH3BP2	5.8602e-08	0.115291	0.251	0.145	0.00103884
COA3	5.73736e-06	0.115286	0.208	0.127	0.101706
PRR5	5.78187e-06	0.115181	0.214	0.132	0.102495
ITPR3	6.23078e-07	0.115094	0.066	0.026	0.0110453
PDK1	1.00393e-08	0.115061	0.059	0.018	0.000177966
CHD4	4.90938e-06	0.114897	0.245	0.156	0.0870286
C11orf48	5.72267e-06	0.11486	0.249	0.157	0.101446
H6PD	3.81138e-07	0.114734	0.068	0.027	0.00675643
NSF	4.0075e-08	0.114695	0.149	0.075	0.00071041
DCAF7	3.75733e-07	0.114595	0.342	0.213	0.00666063
NRROS	1.32408e-07	0.114398	0.17	0.092	0.0023472
LDOC1L	2.78977e-07	0.114323	0.062	0.023	0.00494542
FERMT3	1.54686e-05	0.114299	0.451	0.307	0.274211
DCAF15	4.08234e-07	0.11419	0.078	0.033	0.00723676
ATP5E	6.61776e-06	0.114059	0.968	0.907	0.117313
KIAA1430	1.21473e-07	0.114055	0.163	0.088	0.00215335
ST3GAL4	2.6106e-09	0.113927	0.111	0.047	4.6278e-05
HAGH	3.53777e-07	0.113779	0.171	0.094	0.0062714
TRMT10A	5.00702e-09	0.113731	0.029	0.004	8.87594e-05
KRAS	7.52735e-08	0.113669	0.207	0.117	0.00133437
MED15	2.1185e-06	0.113577	0.363	0.239	0.0375546
TREX1	3.81183e-07	0.113513	0.136	0.07	0.00675723
NINL	1.8039e-07	0.113512	0.043	0.012	0.00319778
SESN1	8.79599e-07	0.113462	0.089	0.041	0.0155926
GPS2	3.65837e-08	0.113436	0.155	0.08	0.00064852
FCHSD1	2.30386e-06	0.113425	0.159	0.09	0.0408405
MLX	2.20348e-06	0.113421	0.167	0.096	0.039061
SRSF10.1	8.20858e-08	0.11324	0.06	0.021	0.00145514
ASCC1	2.60172e-06	0.113217	0.116	0.061	0.0461208
C6orf62	1.11592e-06	0.113113	0.198	0.117	0.0197819
FAM195A	5.44167e-10	0.113086	0.046	0.01	9.64644e-06
SMAD2	4.51897e-07	0.11296	0.187	0.107	0.00801077
FBXO38	1.50356e-06	0.112916	0.073	0.031	0.0266536
PTPRCAP	3.78436e-07	0.112732	0.985	0.922	0.00670854
DBP	5.02682e-12	0.112688	0.046	0.007	8.91104e-08
SPCS3	8.34478e-08	0.112667	0.367	0.228	0.00147928
LINC01138	5.32765e-07	0.11263	0.082	0.036	0.00944433
CTSC	4.40862e-06	0.112598	0.808	0.618	0.0781517
STAT5A	6.05179e-07	0.112541	0.085	0.039	0.010728
HGSNAT	3.20655e-08	0.112533	0.075	0.028	0.000568425
2022-03-06	3.18877e-06	0.11252	0.152	0.087	0.0565274
LPCAT4	1.91857e-05	0.112404	0.098	0.053	0.340106
CRTC2	9.82088e-07	0.112261	0.116	0.059	0.0174095
AKAP8	1.94995e-05	0.112253	0.105	0.058	0.345667
FBXL17	2.57577e-09	0.112069	0.066	0.021	4.56607e-05
P4HB	3.95327e-06	0.112016	0.706	0.508	0.0700797
PRKCZ	1.75869e-08	0.112004	0.049	0.014	0.000311763
MAP2K5	8.64648e-08	0.111904	0.077	0.031	0.00153276
UBE2Z	1.36197e-06	0.111882	0.088	0.041	0.0241437
UBA6	9.44649e-08	0.111758	0.129	0.064	0.00167458
SVIL	2.18936e-06	0.111755	0.057	0.023	0.0388108
RARRES3	8.26501e-06	0.111721	0.876	0.7	0.146514
XAF1	1.0617e-05	0.111704	0.272	0.179	0.188207
SNX1	4.71118e-07	0.111399	0.242	0.143	0.00835152
SMYD2	3.33085e-05	0.111248	0.096	0.052	0.590459
CERS2	1.24199e-06	0.111203	0.181	0.105	0.0220168
PELI2	3.01044e-08	0.111146	0.039	0.009	0.000533661
JAKMIP1	4.88624e-06	0.111142	0.066	0.028	0.0866185
RP11-427H3.3	9.12272e-08	0.111045	0.069	0.026	0.00161718
MSL1	5.03938e-08	0.111009	0.112	0.052	0.000893332
STX3	2.20481e-11	0.11093	0.036	0.004	3.90847e-07
RABEP1	4.93043e-07	0.110774	0.159	0.087	0.00874017
FAM122A	3.75097e-07	0.110755	0.074	0.03	0.00664934
UAP1	8.00723e-08	0.110712	0.214	0.119	0.00141944
USP14	1.29115e-06	0.110638	0.151	0.084	0.0228882
COMMD4	4.21891e-06	0.110631	0.171	0.101	0.0747885
HAGHL	7.70877e-07	0.110593	0.084	0.038	0.0136653
SPSB3	2.0461e-06	0.110575	0.431	0.282	0.0362712
CEP290	1.89957e-05	0.110425	0.08	0.04	0.336736
TP53I13	6.46978e-08	0.110351	0.121	0.058	0.0011469
GPCPD1	7.639e-06	0.110345	0.136	0.076	0.135417
DHX9	5.64534e-06	0.110328	0.2	0.122	0.100075
GNG2	4.92833e-06	0.110292	0.849	0.666	0.0873644
PLXND1	7.12716e-09	0.110052	0.046	0.011	0.000126343
PCNT	1.26005e-07	0.10998	0.152	0.08	0.00223369
SLC2A13	1.489e-08	0.109919	0.033	0.006	0.000263954
IGSF8	2.18103e-06	0.109631	0.171	0.099	0.038663
CMAS	6.32371e-07	0.109619	0.102	0.049	0.01121
FAM168B	3.41527e-08	0.109475	0.066	0.023	0.000605424
PPP1R37	6.74159e-11	0.109438	0.053	0.012	1.19508e-06
CDK13	8.89914e-08	0.109426	0.145	0.074	0.00157755
NUTM2A-AS1	7.88559e-06	0.10933	0.24	0.152	0.139788
ATM	1.04319e-05	0.109172	0.578	0.415	0.184926
FAM219A	3.0652e-10	0.109156	0.041	0.007	5.43369e-06
CADM1	5.25957e-06	0.109135	0.044	0.016	0.0932364
TNF	0.000801628	0.109093	0.044	0.022	1
SH2D3C	1.13379e-07	0.109037	0.155	0.081	0.00200987
ZNF641	1.17863e-08	0.109007	0.062	0.02	0.000208936
OAS2	7.82411e-06	0.109003	0.131	0.073	0.138698
SUMO1	0.000111863	0.108992	0.489	0.335	1
CBX6	1.5692e-08	0.10897	0.112	0.05	0.000278172
PPP1R16B	3.21401e-07	0.108953	0.141	0.073	0.00569747
DTX3L	7.39348e-08	0.108884	0.173	0.093	0.00131064
RELT	6.08941e-09	0.108787	0.036	0.007	0.000107947
PPIF	9.21279e-09	0.108768	0.06	0.019	0.000163315
FBXO33	6.6066e-06	0.108737	0.093	0.047	0.117115
RP6-206I17.1	6.31481e-08	0.108644	0.231	0.133	0.00111943
ANKRD10	1.90291e-06	0.108642	0.265	0.166	0.0337329
LBR	8.67599e-07	0.108581	0.32	0.201	0.0153799
PRPF38B	4.77659e-06	0.108518	0.451	0.305	0.0846747
SAMD9L	8.4124e-08	0.108443	0.18	0.097	0.00149127
MIR142	4.3371e-06	0.108397	0.306	0.201	0.0768837
BRPF1	7.51306e-06	0.108358	0.089	0.045	0.133184
ME2	2.23065e-07	0.108186	0.116	0.057	0.00395427
PCF11	3.27388e-07	0.108025	0.23	0.135	0.0058036
MLLT11	2.36798e-06	0.107951	0.098	0.048	0.0419771
IFNAR2	1.35566e-05	0.107945	0.26	0.167	0.240319
B3GALTL	6.18843e-09	0.107851	0.048	0.012	0.000109702
TRIP12	1.06938e-06	0.107844	0.174	0.1	0.0189569
B3GAT3	8.60604e-08	0.107804	0.245	0.142	0.00152559
PACS1	1.36086e-06	0.107649	0.138	0.074	0.024124
LETM1	2.60335e-09	0.107557	0.067	0.022	4.61496e-05
ATP6V1E1	2.20403e-07	0.107465	0.199	0.112	0.00390708
SUZ12	2.02573e-06	0.107454	0.101	0.05	0.0359101
ZNF575	7.23589e-11	0.107436	0.035	0.004	1.28271e-06
SENP6	6.35771e-06	0.107398	0.245	0.156	0.112703
G3BP1	4.40643e-07	0.107253	0.356	0.226	0.00781128
COQ10A	3.35415e-08	0.107236	0.068	0.024	0.000594589
XRRA1	1.60715e-06	0.107013	0.075	0.033	0.0284899
RP6-109B7.3	6.12544e-08	0.106917	0.055	0.018	0.00108586
NOMO2	1.13851e-06	0.106907	0.083	0.038	0.0201824
PIK3C2A	3.8795e-06	0.10689	0.138	0.077	0.0687718
INTS6	8.95452e-06	0.106861	0.102	0.053	0.158737
FZR1	2.70052e-08	0.106838	0.052	0.015	0.000478721
MRPS18C	2.41405e-07	0.106816	0.184	0.102	0.00427938
CDK6	6.47291e-07	0.106798	0.132	0.07	0.0114745
INTS8	1.50655e-07	0.106789	0.08	0.033	0.00267067
LENG8	1.49515e-05	0.106775	0.245	0.159	0.265045
NFE2L2	2.05253e-06	0.106612	0.186	0.11	0.0363852
ATRN	1.1388e-08	0.106584	0.059	0.018	0.000201875
DR1	1.95028e-05	0.106498	0.308	0.206	0.345727
ZNF91	9.14427e-06	0.106477	0.228	0.143	0.1621
SAC3D1	8.1643e-11	0.106426	0.029	0.002	1.44729e-06
UBE2H	3.00405e-07	0.106382	0.077	0.032	0.00532528
TBKBP1	5.4759e-07	0.106298	0.057	0.021	0.00970712
FKBP11	7.32449e-06	0.106144	0.434	0.29	0.129841
RASA2	1.39952e-07	0.106088	0.345	0.218	0.00248093
CDK9	1.5044e-05	0.105908	0.123	0.07	0.266684
SLC38A2	2.6997e-05	0.105897	0.263	0.176	0.478576
C19orf35	1.58521e-11	0.10589	0.034	0.003	2.81011e-07
DHX32	2.87576e-10	0.105854	0.039	0.006	5.09787e-06
ARL2BP	8.61088e-08	0.105835	0.329	0.202	0.00152645
ZMYM6NB	8.59834e-08	0.105811	0.251	0.148	0.00152423
MRGBP	8.21698e-08	0.105783	0.037	0.009	0.00145662
GPR137B	1.01338e-10	0.105775	0.04	0.006	1.79642e-06
BCL2L1	3.86785e-07	0.105703	0.297	0.182	0.00685654
LPAR5	6.36479e-08	0.105697	0.062	0.022	0.00112829
PPIP5K1	3.33819e-07	0.105675	0.043	0.013	0.00591761
AP1M1	9.3245e-07	0.105577	0.333	0.209	0.0165295
CAPN1	2.05116e-05	0.105506	0.342	0.231	0.363608
ARHGAP4	1.4123e-05	0.105348	0.426	0.295	0.250359
RAF1	1.36322e-05	0.105232	0.185	0.114	0.241657
C6orf1	1.54426e-07	0.105228	0.287	0.171	0.00273751
ATRX	4.36046e-06	0.105224	0.502	0.345	0.0772978
CKLF	9.37255e-07	0.105183	0.423	0.277	0.0166147
DSCR3	2.69804e-07	0.105058	0.227	0.132	0.00478282
FMNL3	2.21099e-07	0.105035	0.087	0.038	0.00391942
PDCD10	3.10794e-06	0.105006	0.273	0.169	0.0550944
RRAGC	1.15546e-07	0.104936	0.07	0.027	0.00204828
AP3B1	8.69616e-07	0.104824	0.249	0.152	0.0154157
PSMC4	3.2967e-06	0.104627	0.302	0.192	0.0584406
CSNK1D	1.12211e-07	0.104558	0.304	0.183	0.00198917
RBBP5	4.41438e-06	0.10455	0.1	0.05	0.0782537
APOL3	7.75271e-07	0.104489	0.109	0.054	0.0137432
SET	3.11031e-05	0.104398	0.52	0.368	0.551365
SLC2A3	2.69651e-06	0.104373	0.386	0.258	0.047801
EPRS	2.75654e-05	0.104369	0.215	0.139	0.488652
MAP3K1	2.50116e-05	0.104263	0.062	0.028	0.443381
ST3GAL5	2.77628e-06	0.104093	0.06	0.024	0.0492151
SSBP3	4.21801e-06	0.104048	0.163	0.094	0.0747727
ZBTB24	5.87782e-09	0.103926	0.083	0.031	0.000104196
PABPN1	4.22451e-06	0.103901	0.225	0.139	0.0748879
SMPD3	2.11132e-09	0.103848	0.04	0.008	3.74273e-05
FAM208B	1.81184e-07	0.10366	0.084	0.036	0.00321184
MAF	8.59426e-07	0.103576	0.082	0.036	0.0152351
PSTPIP1	1.87411e-05	0.103575	0.29	0.193	0.332224
TBC1D19	1.32022e-05	0.103509	0.064	0.029	0.234035
PMS1	5.79835e-06	0.103426	0.131	0.073	0.102787
ANKFY1	8.89629e-07	0.103404	0.091	0.043	0.0157705
FAM26F	5.15599e-09	0.103379	0.04	0.008	9.14003e-05
IVNS1ABP	0.000149879	0.103288	0.404	0.286	1
PCNA	3.61165e-06	0.103188	0.083	0.039	0.0640237
NUP62	2.33909e-07	0.103164	0.132	0.067	0.0041465
IL18RAP	2.25118e-07	0.103115	0.204	0.116	0.00399066
PYCR2	7.99005e-08	0.102981	0.061	0.021	0.0014164
TMED4	2.35031e-05	0.102951	0.391	0.263	0.41664
ARRDC3	7.3491e-07	0.102934	0.129	0.067	0.0130277
GBF1	1.22591e-05	0.102932	0.142	0.082	0.217317
SRSF3	0.000138929	0.102858	0.56	0.404	1
RP11-485G4.2	6.85329e-06	0.102814	0.069	0.031	0.121488
USO1	9.6039e-08	0.102806	0.184	0.1	0.00170248
TP53INP2	1.15487e-07	0.102792	0.033	0.007	0.00204723
VPS36	5.03052e-06	0.102791	0.308	0.199	0.0891761
GIMAP1	7.64575e-06	0.102745	0.289	0.19	0.135536
CST3	1.10785e-06	0.102704	0.112	0.057	0.0196389
COPB2	1.53653e-07	0.102608	0.226	0.13	0.00272381
ARV1	4.32492e-06	0.10259	0.08	0.037	0.0766679
SHFM1	1.21216e-05	0.102584	0.427	0.286	0.21488
DDI2	1.64995e-06	0.102577	0.062	0.025	0.0292486
FUBP3	5.60377e-07	0.102548	0.076	0.032	0.0099338
NDUFA8	1.42862e-07	0.102445	0.164	0.087	0.00253252
UBE2G1	1.15829e-05	0.102438	0.212	0.133	0.20533
USP12	9.26215e-07	0.102379	0.048	0.016	0.016419
NAGLU	4.3371e-07	0.102357	0.046	0.014	0.00768838
KAT2B	1.876e-06	0.102329	0.108	0.054	0.0332558
NUDT8	9.23389e-09	0.102251	0.042	0.01	0.000163689
FCRLB	4.37597e-06	0.102118	0.071	0.032	0.0775728
CIZ1	1.63515e-06	0.102048	0.093	0.044	0.0289863
ZNFX1	3.91216e-06	0.102042	0.172	0.102	0.0693508
OCIAD1	1.95625e-06	0.101868	0.378	0.246	0.0346785
MTA2	3.79887e-06	0.101865	0.237	0.146	0.0673426
MAP4K5	4.89025e-07	0.10186	0.178	0.099	0.00866895
UBA7	2.49434e-06	0.101708	0.142	0.079	0.0442172
ZFAND6	1.02862e-06	0.101554	0.201	0.117	0.0182344
USP11	2.52743e-06	0.101512	0.244	0.15	0.0448037
SNRNP200	6.36745e-07	0.101435	0.364	0.235	0.0112876
EDEM1	2.95017e-07	0.101402	0.052	0.017	0.00522976
SMPD1	6.59877e-06	0.101307	0.192	0.116	0.116976
ABHD8	7.40947e-10	0.101217	0.035	0.005	1.31348e-05
ABCG1	3.54503e-10	0.101101	0.029	0.003	6.28427e-06
TRIM24	1.53348e-07	0.101083	0.044	0.013	0.0027184
HMGXB3	1.24725e-06	0.10099	0.148	0.08	0.02211
STAT4	5.17925e-06	0.100988	0.404	0.27	0.0918126
DOHH	1.55715e-09	0.100794	0.054	0.014	2.76036e-05
BRF1	1.84141e-07	0.100786	0.067	0.025	0.00326427
CCDC28B	3.16446e-06	0.100743	0.131	0.071	0.0560965
ATAD3B	3.53109e-07	0.100687	0.037	0.01	0.00625956
ANXA11	6.35222e-05	0.100587	0.61	0.447	1
PI4K2A	5.6587e-08	0.100403	0.047	0.013	0.00100312
CSGALNACT2	6.3386e-06	0.100343	0.136	0.076	0.112364
MYO6	5.9383e-05	0.100316	0.101	0.056	1
PRKRIR	3.00515e-05	0.100273	0.068	0.032	0.532723
COPA	2.1022e-06	0.100174	0.273	0.172	0.0372657
RGL4	2.5266e-06	0.100162	0.094	0.046	0.044789
USP5	5.07459e-07	0.100093	0.117	0.058	0.00899572
STAT2	4.05263e-05	0.100027	0.111	0.063	0.71841
SOAT1	1.74415e-05	0.0998727	0.097	0.051	0.309186
MAPK7	3.41198e-06	0.0998705	0.093	0.045	0.0604842
C9orf69	5.9966e-10	0.0997999	0.056	0.015	1.06302e-05
GABPB1	1.62961e-06	0.0997996	0.09	0.043	0.028888
FAM214B	3.09385e-06	0.0997939	0.067	0.028	0.0548447
XPC	0.000110706	0.0997322	0.193	0.127	1
STXBP3	3.18852e-06	0.0997232	0.104	0.053	0.0565228
FAM21C	6.64211e-06	0.0997173	0.189	0.115	0.117745
DDX39B	1.88437e-07	0.0996386	0.21	0.12	0.00334041
KRI1	2.62137e-05	0.0995592	0.164	0.1	0.464691
RRP36	8.89163e-08	0.0995062	0.043	0.012	0.00157622
GNPDA1	2.69403e-06	0.0995043	0.095	0.047	0.047757
GRAMD1A	2.20386e-06	0.0995027	0.06	0.024	0.0390677
IDUA	1.93572e-10	0.0994551	0.034	0.004	3.43145e-06
RGS14	9.58787e-07	0.0992769	0.205	0.12	0.0169964
C1orf50	3.12466e-05	0.0992602	0.087	0.045	0.553909
CORO1C	2.89519e-07	0.0992218	0.049	0.016	0.0051323
UBR3	1.74087e-06	0.0991629	0.059	0.023	0.0308604
C17orf62	2.08914e-06	0.0991496	0.365	0.237	0.0370342
SMARCAL1	2.99907e-06	0.0990864	0.071	0.031	0.0531646
SRP54	2.40595e-07	0.0990172	0.184	0.103	0.00426503
CLEC2D	0.000506858	0.0990042	0.135	0.087	1
RPA1	5.81532e-06	0.0989896	0.214	0.132	0.103088
MCM3	1.53219e-06	0.0989792	0.157	0.088	0.0271612
NARFL	1.35204e-05	0.0989425	0.09	0.046	0.239677
LY75	1.74959e-06	0.0989159	0.125	0.066	0.0310149
UBE2B	6.79061e-07	0.0988149	0.44	0.283	0.0120377
GDI1	5.30108e-07	0.0987574	0.23	0.136	0.00939722
ADH5	1.59848e-06	0.0987335	0.302	0.19	0.0283363
ADPGK	1.8274e-05	0.0987308	0.148	0.087	0.323943
DOPEY2	2.05365e-06	0.098728	0.087	0.041	0.0364051
MSH2	2.20935e-06	0.0987252	0.085	0.04	0.0391652
PI4K2B	1.16474e-06	0.0986072	0.078	0.035	0.0206473
MT-ND2	7.47437e-05	0.0985968	0.952	0.847	1
MAP2K2	9.44096e-07	0.0985325	0.073	0.031	0.016736
SUPT4H1	4.04347e-05	0.0985161	0.412	0.282	0.716786
MLH1	6.64977e-05	0.0985114	0.09	0.049	1
B3GALT4	7.8564e-06	0.0984489	0.11	0.059	0.13927
ISG15	5.59564e-05	0.0983529	0.331	0.225	0.991939
FRMD8	1.07871e-05	0.0983036	0.151	0.088	0.191222
UBE2V2	5.47731e-06	0.0982125	0.23	0.141	0.0970963
ACSF3	1.32012e-05	0.098175	0.101	0.053	0.234017
TRAPPC10	2.5004e-05	0.0981288	0.206	0.132	0.443245
NFATC3	1.22591e-06	0.0980876	0.465	0.309	0.0217318
RGS9	2.71599e-07	0.0980538	0.166	0.091	0.00481463
UBE2O	5.26624e-07	0.0980384	0.044	0.014	0.00933546
KDM5A	1.61215e-06	0.097882	0.398	0.263	0.0285786
TBL1X	5.9289e-06	0.0978372	0.05	0.019	0.105102
ARAP1	6.33422e-05	0.0978254	0.18	0.115	1
ACTR5	6.8424e-06	0.0977732	0.046	0.017	0.121295
WDTC1	1.91803e-06	0.0977578	0.11	0.056	0.0340009
SOCS2	6.13556e-07	0.0977496	0.102	0.048	0.0108765
VMAC	9.02408e-07	0.0976799	0.053	0.019	0.015997
UEVLD	1.11365e-06	0.0976773	0.075	0.032	0.0197417
UCK1	4.34647e-07	0.0976587	0.066	0.025	0.00770498
VAV1	5.29483e-06	0.0974421	0.16	0.093	0.0938615
SREK1IP1	7.07067e-07	0.0974211	0.208	0.123	0.0125342
GOLGA4	2.15139e-06	0.0974142	0.355	0.229	0.0381377
COX16	8.97848e-06	0.09737	0.333	0.214	0.159161
ZNF444	3.77248e-06	0.0972843	0.046	0.016	0.0668747
SELPLG	1.02169e-05	0.0972512	0.782	0.598	0.181114
PTCH1	7.69394e-08	0.0971489	0.102	0.046	0.0013639
CIAO1	8.62034e-06	0.0970337	0.295	0.19	0.152813
HCFC2	8.31764e-05	0.0967413	0.052	0.023	1
PSMA5	1.83823e-06	0.0967031	0.427	0.282	0.0325863
CD27-AS1	5.097e-07	0.096669	0.053	0.018	0.00903545
RALGPS1	2.88131e-08	0.0965537	0.04	0.009	0.00051077
PNPLA6	1.94706e-05	0.0965529	0.103	0.056	0.345155
SLX1B	3.83997e-11	0.0965445	0.032	0.003	6.80712e-07
JAK2	3.09602e-05	0.0964919	0.061	0.028	0.548832
PSMA3	2.03703e-06	0.0963806	0.239	0.146	0.0361103
ZNF280D	5.51115e-06	0.0963771	0.135	0.075	0.0976961
GEMIN7	1.61606e-06	0.0962846	0.136	0.073	0.0286479
TOP1	7.92872e-07	0.0962698	0.242	0.146	0.0140552
SLC44A2	1.00523e-05	0.0961984	0.561	0.391	0.178198
TBC1D9B	0.000117636	0.0961653	0.157	0.1	1
NCOA7	8.32927e-08	0.0961529	0.218	0.123	0.00147653
C1GALT1	7.55361e-06	0.0961457	0.215	0.134	0.133903
VARS	3.65428e-07	0.0960339	0.06	0.022	0.00647794
SREBF1	1.90891e-09	0.0959557	0.032	0.004	3.38393e-05
CHD8	4.40364e-06	0.0957864	0.171	0.101	0.0780632
GLRX5	5.72384e-07	0.0957749	0.047	0.015	0.0101466
CTD-2007H13.3	1.74002e-07	0.0956339	0.037	0.009	0.00308453
C18orf8	1.93322e-05	0.0955769	0.125	0.071	0.342702
RCOR1	4.521e-08	0.0955528	0.029	0.005	0.000801437
RNU12	0.00133134	0.0954239	0.077	0.047	1
PRPF8	7.18452e-05	0.0953918	0.453	0.318	1
SAT1	0.00238993	0.0953735	0.552	0.405	1
POLDIP2	1.95837e-06	0.0953691	0.16	0.091	0.0347161
OTUD3	2.26721e-09	0.0952366	0.037	0.007	4.01909e-05
CTD-2035E11.3	1.61156e-05	0.0951789	0.085	0.043	0.285681
TRIM14	7.49852e-09	0.0951454	0.11	0.048	0.000132926
SFMBT2	2.20768e-05	0.0951444	0.054	0.023	0.391356
ARHGAP1	9.0203e-08	0.0950009	0.247	0.143	0.00159903
HDHD2	9.0936e-06	0.0949877	0.085	0.042	0.161202
GNL3	3.83162e-05	0.0949409	0.095	0.051	0.679232
CDS2	3.67536e-06	0.0948555	0.181	0.106	0.0651531
JAKMIP2	7.39514e-06	0.0947747	0.126	0.07	0.131094
HSPBP1	3.44052e-08	0.0947267	0.138	0.068	0.0006099
PHF12	2.54361e-05	0.0945205	0.112	0.063	0.450906
RAP2A	4.42117e-05	0.0944882	0.066	0.031	0.78374
C5orf56	4.07918e-05	0.0943182	0.472	0.327	0.723116
GOPC	9.4272e-06	0.094314	0.198	0.122	0.167116
C11orf68	1.26325e-07	0.0943137	0.03	0.006	0.00223936
CABIN1	3.76587e-06	0.0942976	0.187	0.113	0.0667576
STX6	7.5358e-09	0.0942859	0.073	0.025	0.000133587
AKT3	1.22809e-05	0.0942777	0.091	0.047	0.217704
AC006129.2	3.93442e-05	0.0942472	0.272	0.182	0.697455
SCARB2	3.69393e-06	0.0942319	0.053	0.02	0.0654822
PLA2G12A	1.49418e-06	0.094202	0.08	0.036	0.0264873
RPAP1	1.12831e-05	0.0940507	0.054	0.022	0.200016
ATG2A	1.58819e-05	0.0939972	0.177	0.109	0.281539
GALNT10	7.62822e-06	0.0939108	0.075	0.035	0.135225
CNPY4	5.27417e-05	0.0939095	0.064	0.031	0.934952
CYP2U1	6.09355e-09	0.0938954	0.036	0.007	0.00010802
ZNF623	1.68402e-06	0.093892	0.07	0.03	0.0298526
RXRA	5.36524e-07	0.0938761	0.044	0.014	0.00951097
STIM1	1.74845e-05	0.0938317	0.242	0.156	0.309948
MRPS26	2.2509e-05	0.0938029	0.17	0.103	0.399017
KCMF1	6.5881e-06	0.0936272	0.04	0.013	0.116787
FBXL6	2.86091e-10	0.0934838	0.043	0.008	5.07154e-06
ASF1A	1.38119e-06	0.0934589	0.063	0.025	0.0244844
XPO6	8.76845e-06	0.0934115	0.074	0.034	0.155438
TRAPPC2	9.53179e-07	0.0933626	0.165	0.092	0.016897
PCYT1A	6.25481e-05	0.093309	0.152	0.093	1
RBKS	4.00296e-05	0.0932995	0.047	0.019	0.709605
PHF11	1.83848e-06	0.0932783	0.249	0.153	0.0325908
LINC00116	1.98727e-05	0.0932699	0.137	0.079	0.352283
GLI4	1.55845e-07	0.0932507	0.053	0.017	0.00276266
GTF2IRD2B	5.98429e-09	0.0931559	0.033	0.005	0.000106083
SSH3	1.55285e-07	0.0931277	0.049	0.015	0.00275274
TMEM110	4.46026e-11	0.0929895	0.033	0.003	7.90669e-07
RAB3GAP2	9.95423e-06	0.0928459	0.124	0.069	0.176459
RCN1	2.84457e-06	0.0927322	0.085	0.04	0.0504258
ZNF830	1.61676e-05	0.0927161	0.157	0.093	0.286603
TRIM5	1.42518e-05	0.0925652	0.089	0.045	0.252642
XIAP	1.20473e-06	0.0925536	0.165	0.093	0.0213563
STK4	0.000789447	0.092374	0.742	0.575	1
ACLY	9.23308e-06	0.0923358	0.205	0.126	0.163675
SBF2	8.95329e-07	0.0922951	0.046	0.015	0.0158715
ITGB2	3.38409e-05	0.0922165	0.995	0.95	0.599898
PPWD1	5.12807e-06	0.0921724	0.164	0.095	0.0909053
RBM15B	2.53169e-07	0.0921588	0.071	0.028	0.00448793
RASGEF1A	1.11376e-05	0.0921104	0.054	0.022	0.197437
ENDOD1	3.82946e-06	0.0921083	0.066	0.028	0.0678848
MYO1F	4.37318e-05	0.0920656	0.7	0.513	0.775234
SEC24D	5.7387e-07	0.0920258	0.098	0.047	0.010173
UBE3C	2.56869e-06	0.0919742	0.052	0.019	0.0455352
FAM217B	6.8591e-07	0.0918846	0.16	0.088	0.0121591
USP25	9.07266e-06	0.091883	0.062	0.027	0.160831
KIF3B	4.45627e-06	0.0918754	0.048	0.018	0.0789963
MRPL23	7.34555e-07	0.0918705	0.225	0.134	0.0130214
RINL	2.67993e-07	0.0917698	0.145	0.076	0.00475071
BMPR1A	6.1417e-09	0.0917364	0.032	0.005	0.000108874
DNAJB2	2.78409e-06	0.0917192	0.082	0.038	0.0493536
FBXW11	1.84805e-05	0.0916506	0.156	0.093	0.327605
FAM199X	1.81876e-06	0.0916209	0.142	0.078	0.0322412
CHAF1A	3.67583e-08	0.0916044	0.036	0.008	0.000651615
LAGE3	1.36418e-06	0.0915587	0.166	0.094	0.0241827
INTS2	4.09392e-06	0.0914419	0.035	0.01	0.0725729
AHCYL2	5.81056e-09	0.0914397	0.032	0.005	0.000103004
LRRC41	1.13682e-06	0.0914346	0.123	0.064	0.0201524
ATE1	1.20194e-06	0.0914197	0.145	0.079	0.0213068
AGPAT4	4.00787e-06	0.0913447	0.17	0.099	0.0710476
MAP3K13	3.8305e-05	0.0912588	0.07	0.034	0.679032
KDM1A	7.85136e-07	0.0911753	0.049	0.017	0.0139181
NPLOC4	1.59776e-06	0.0910489	0.049	0.017	0.0283234
KANSL1	3.23842e-06	0.0909456	0.184	0.109	0.0574075
CASP10	3.60796e-06	0.090937	0.084	0.04	0.0639584
FDFT1	4.22163e-05	0.0909302	0.374	0.256	0.748368
BRAP	1.41594e-06	0.0908873	0.107	0.053	0.0251003
RASSF7	3.76426e-06	0.0908834	0.186	0.111	0.0667291
PPM1L	2.08523e-06	0.090874	0.179	0.104	0.0369649
SLC25A44	3.62466e-07	0.0908085	0.059	0.021	0.00642544
HS3ST3B1	1.23192e-06	0.0906683	0.054	0.02	0.0218382
AC093818.1	1.34592e-07	0.0906682	0.03	0.006	0.00238591
RAB10	4.78126e-05	0.0906512	0.26	0.17	0.847574
SLC25A42	3.98058e-05	0.090596	0.047	0.019	0.705638
ACBD3	2.28587e-06	0.0905912	0.049	0.018	0.0405217
SLC2A8	1.10655e-06	0.0905475	0.044	0.014	0.0196158
GALT	4.71379e-05	0.0905458	0.125	0.073	0.835614
EEFSEC	2.32109e-06	0.090499	0.116	0.06	0.041146
PEF1	4.3317e-05	0.0904962	0.231	0.15	0.76788
NDST2	7.71184e-08	0.0904906	0.037	0.009	0.00136708
CNOT3	3.87154e-05	0.0904898	0.122	0.07	0.686308
CDV3	4.45712e-07	0.0904416	0.124	0.063	0.00790113
SMPD4	2.48285e-06	0.09043	0.131	0.071	0.0440136
ZNF865	1.41304e-08	0.0902494	0.04	0.009	0.00025049
TMEM192	0.000184301	0.0902216	0.103	0.06	1
ZXDC	3.29679e-06	0.090154	0.041	0.013	0.0584422
PAOX	6.11344e-07	0.0901076	0.033	0.008	0.0108373
LARS	1.13591e-05	0.090025	0.153	0.09	0.201363
PYHIN1	1.66165e-05	0.0900228	0.555	0.395	0.29456
HMCES	8.15686e-05	0.0899679	0.081	0.043	1
CWC22	0.000119473	0.0899633	0.105	0.061	1
MYO9A	2.01642e-05	0.0899392	0.125	0.071	0.35745
ZNF414	7.15842e-06	0.0898395	0.052	0.02	0.126897
FAM45A	2.14229e-05	0.0898324	0.13	0.074	0.379764
LRCH1	0.000153656	0.0897488	0.082	0.045	1
RIC8A	8.35207e-06	0.089748	0.219	0.135	0.148057
LIN37	5.87852e-06	0.0896769	0.073	0.033	0.104209
RBM12B	4.76445e-05	0.0896626	0.053	0.023	0.844593
PTPRC	0.000152323	0.0896496	0.974	0.907	1
RPS27L	9.76079e-05	0.0895303	0.406	0.284	1
SKIV2L	1.24892e-05	0.0894728	0.135	0.077	0.221396
FAM105B	5.63006e-06	0.0893828	0.053	0.021	0.0998041
COL13A1	2.20518e-06	0.0893642	0.035	0.01	0.0390912
SETD1A	4.57217e-05	0.0893189	0.048	0.02	0.810509
UTP11L	3.88411e-07	0.0893181	0.082	0.035	0.00688536
PPP1R3E	1.62957e-05	0.0892944	0.069	0.032	0.288875
AHSA2	3.19225e-06	0.0892635	0.082	0.038	0.056589
NR3C1	4.10753e-06	0.0892462	0.463	0.315	0.0728142
ATP6V0E1	0.00198493	0.0892328	0.705	0.543	1
DICER1	0.000125246	0.0891499	0.089	0.049	1
POU2F2	2.82707e-05	0.0891085	0.109	0.06	0.501155
C19orf25	1.30839e-05	0.0890788	0.218	0.136	0.231939
TBL3	6.15062e-06	0.0890779	0.084	0.041	0.109032
ZNF318	2.45572e-06	0.088932	0.063	0.026	0.0435326
VPS11	7.32096e-05	0.0889261	0.084	0.045	1
MIDN	3.42134e-07	0.0888108	0.222	0.131	0.00606501
GNAS	1.35033e-05	0.0888072	0.252	0.163	0.239373
PLBD2	4.63793e-07	0.0887421	0.046	0.014	0.00822166
FBXL15	8.08707e-06	0.0886329	0.126	0.07	0.14336
PPP6R1	7.05244e-06	0.0886175	0.207	0.128	0.125019
PTS	1.18698e-06	0.0885528	0.142	0.077	0.0210415
VPS13C	5.7577e-06	0.0885244	0.415	0.279	0.102067
FAM73A	2.02109e-05	0.0884808	0.094	0.049	0.358279
EIF5B	0.000259805	0.0884793	0.269	0.187	1
ACAD9	4.13596e-05	0.0884487	0.089	0.047	0.733182
HMG20A	4.09362e-07	0.0884424	0.117	0.058	0.00725675
SETDB2	6.06826e-05	0.088418	0.081	0.042	1
ZDHHC2	6.77876e-06	0.0883721	0.036	0.011	0.120167
KLHL21	2.73368e-06	0.088319	0.033	0.009	0.0484599
TMEM104	1.67042e-06	0.0882287	0.049	0.017	0.0296115
MDFIC	1.13025e-06	0.0881794	0.034	0.009	0.0200359
RRNAD1	2.9993e-06	0.0881029	0.048	0.017	0.0531686
FTSJ2	2.70537e-07	0.0880312	0.074	0.03	0.00479581
ELP6	3.94474e-06	0.088003	0.145	0.081	0.0699285
SCP2	3.14963e-05	0.0879974	0.566	0.403	0.558336
CARS2	6.68448e-06	0.0879443	0.043	0.015	0.118496
HSBP1	3.45814e-06	0.0879405	0.178	0.104	0.0613024
SKI	3.41793e-08	0.087895	0.052	0.015	0.000605897
MAST2	1.19882e-07	0.0878553	0.033	0.007	0.00212515
BTN3A3	5.66187e-05	0.0878317	0.256	0.17	1
GALK1	3.28881e-06	0.0878259	0.069	0.03	0.0583008
IMMP1L	3.92773e-06	0.0878108	0.103	0.052	0.0696268
AP000476.1	2.51664e-06	0.0878009	0.063	0.026	0.0446125
NAAA	1.94914e-05	0.0877372	0.203	0.126	0.345524
ZBTB45	4.9762e-08	0.0876455	0.033	0.006	0.000882131
CCRN4L	5.47756e-06	0.0875478	0.026	0.006	0.0971008
KLHDC10	2.9134e-07	0.0874823	0.04	0.011	0.00516458
OGFOD3	0.000411284	0.0874592	0.096	0.057	1
CAPN5	8.58946e-05	0.0873754	0.037	0.014	1
DNAJA2	1.0173e-05	0.0873086	0.266	0.171	0.180337
SLMAP	0.000117804	0.087286	0.133	0.081	1
TMCO6	1.03129e-05	0.0872436	0.06	0.025	0.182817
C17orf58	5.4815e-06	0.087234	0.033	0.009	0.0971705
CTSO	0.000191386	0.0871465	0.075	0.04	1
CREBBP	5.89041e-06	0.0870763	0.194	0.117	0.104419
TAOK3	4.86117e-06	0.0868458	0.465	0.309	0.086174
ZC3H13	5.90516e-07	0.0868146	0.233	0.139	0.0104681
PDPR	1.66751e-06	0.0868082	0.077	0.034	0.02956
LINC00152	1.27041e-05	0.0867297	0.285	0.182	0.225206
AKAP5	2.09032e-05	0.0867227	0.057	0.025	0.37055
FAM126B	1.67379e-05	0.0867175	0.126	0.071	0.296712
RP11-350N15.5	1.9014e-05	0.0867078	0.055	0.023	0.337061
LACTB	2.90899e-05	0.0866538	0.034	0.011	0.515677
KIAA0020	4.72805e-05	0.086618	0.102	0.056	0.838142
TAF3	5.64579e-05	0.0865696	0.204	0.131	1
CYP2F1	3.79691e-05	0.0865646	0.077	0.039	0.673078
EXOC5	5.04119e-05	0.0865329	0.121	0.07	0.893652
LANCL1	1.27748e-05	0.0864392	0.101	0.053	0.226459
SNAI3	2.06179e-06	0.0864001	0.071	0.031	0.0365494
HIST1H1D	0.000154361	0.0863698	0.199	0.135	1
NCOA3	6.8172e-05	0.0863673	0.164	0.102	1
PPM1D	2.45942e-05	0.0860657	0.122	0.069	0.435982
ANKRD44	3.18946e-05	0.0860604	0.445	0.31	0.565396
TMEM260	1.28115e-06	0.0859873	0.069	0.029	0.022711
EIF2AK4	1.80372e-06	0.0859593	0.101	0.05	0.0319746
TMEM254	2.16395e-05	0.0858924	0.064	0.029	0.383604
ZRSR2	6.57987e-05	0.0858915	0.139	0.084	1
UBALD2	1.03456e-06	0.0858773	0.07	0.029	0.0183396
TK2	1.76811e-06	0.0858409	0.052	0.019	0.0313433
ZADH2	1.64898e-05	0.085722	0.049	0.02	0.292315
SEC31A	6.75929e-06	0.0856837	0.308	0.2	0.119822
SEC24C	1.02917e-05	0.0856571	0.148	0.085	0.182441
ERO1L	3.92147e-06	0.0856066	0.055	0.022	0.0695159
U2AF1	0.000334656	0.0855893	0.477	0.346	1
KIAA0196	5.67532e-07	0.0855841	0.151	0.081	0.0100606
OASL	1.00119e-05	0.0855696	0.1	0.052	0.177481
XAB2	1.10756e-05	0.0854824	0.181	0.11	0.196337
TAF5	3.97465e-06	0.085412	0.04	0.013	0.0704587
EVA1C	1.99861e-06	0.0853979	0.04	0.012	0.0354294
GIMAP8	2.7115e-05	0.0853851	0.054	0.023	0.480668
LRRC45	1.60751e-06	0.0853179	0.046	0.015	0.0284964
MGST3	1.50849e-06	0.0852992	0.334	0.211	0.026741
TMX2	2.61731e-05	0.0852831	0.111	0.062	0.463971
LMO4	0.00010878	0.0852822	0.19	0.123	1
SPG20	1.87688e-05	0.0852084	0.085	0.043	0.332715
C6orf89	4.6345e-07	0.0851212	0.221	0.13	0.00821559
PRRT3	1.31277e-07	0.0851112	0.03	0.006	0.00232715
PSME4	4.00526e-06	0.0850996	0.125	0.068	0.0710012
NCLN	6.68574e-06	0.084992	0.11	0.058	0.118518
FAM159A	4.80977e-07	0.0849847	0.046	0.014	0.00852628
PLEKHM1	5.57379e-05	0.0849713	0.208	0.133	0.988066
PSMD1	3.23101e-06	0.0849148	0.185	0.11	0.0572762
APOL1	0.000156705	0.084904	0.091	0.051	1
COMMD8	1.58795e-05	0.0848058	0.212	0.132	0.281495
PAIP1	8.57813e-06	0.0847624	0.088	0.044	0.152065
B3GAT1	1.58522e-06	0.0847374	0.096	0.046	0.0281013
ATRIP	2.52798e-07	0.0847332	0.034	0.008	0.00448134
BTBD7	2.37786e-06	0.0847084	0.063	0.026	0.0421524
MSRA	1.68457e-05	0.0846838	0.043	0.016	0.298624
PHF6	1.57894e-05	0.084671	0.07	0.033	0.279898
SLC39A9	6.3482e-06	0.0846249	0.095	0.047	0.112535
TYK2	8.10349e-06	0.084464	0.162	0.094	0.143651
INTS1	0.000169524	0.0844466	0.074	0.039	1
FAM188A	3.89199e-05	0.0844156	0.056	0.025	0.689933
SLC4A2	3.29509e-06	0.0843791	0.048	0.017	0.0584121
FKBP4	0.000324015	0.0843377	0.111	0.068	1
CHRNE	1.38815e-07	0.0843123	0.029	0.005	0.00246077
MGAT2	1.41493e-06	0.0843036	0.123	0.064	0.0250825
DAB2	2.53152e-05	0.0842807	0.146	0.087	0.448762
COQ9	0.000200227	0.0842763	0.068	0.035	1
RP11-386I14.4	0.000377149	0.0842396	0.05	0.024	1
[truncated: 15,728 more rows]

## Sheet: nk2_all_DEGs_AD_vs_control
	p_val	avg_log2FC	pct.1	pct.2	p_val_adj
CCL5	6.4278e-102	0.813898	0.988	0.849	1.13946e-97
GZMH	6.48964e-92	0.842569	0.956	0.812	1.15042e-87
CD3E	6.65665e-86	1.64553	0.589	0.27	1.18002e-81
DUSP1	3.25344e-71	-1.70339	0.268	0.622	5.76738e-67
JAK1	2.3301e-61	-0.953319	0.304	0.658	4.13056e-57
FOS	9.14454e-56	-1.70494	0.442	0.709	1.62105e-51
C1orf162	6.57145e-53	-0.912471	0.105	0.421	1.16492e-48
SH3BGRL3	3.86796e-52	0.522197	0.976	0.975	6.85673e-48
FCER1G	4.9143e-52	-0.772227	0.472	0.797	8.71159e-48
BTG1	5.30566e-52	-1.1574	0.328	0.614	9.40534e-48
PNRC1	1.8478e-50	-1.05292	0.239	0.535	3.2756e-46
B2M	3.53221e-50	0.241959	1	1	6.26155e-46
ZFP36L2	3.56143e-49	-1.09571	0.315	0.605	6.31334e-45
IL2RB	1.96965e-48	-0.755307	0.47	0.763	3.4916e-44
CD7	1.78582e-46	-0.622997	0.762	0.935	3.16573e-42
MYOM2	1.43945e-45	-1.48032	0.029	0.267	2.55172e-41
IL32	3.84024e-43	0.803561	0.751	0.5	6.80759e-39
S100A6	9.34614e-42	0.59094	0.914	0.83	1.65679e-37
GSN	1.99481e-38	-0.806789	0.045	0.264	3.5362e-34
RPS2	2.55652e-38	-0.83571	0.657	0.787	4.53194e-34
HLA-DRB1	6.08807e-38	0.940607	0.51	0.299	1.07923e-33
IGFBP7	6.36397e-36	-0.759622	0.062	0.284	1.12814e-31
TXNIP	1.43507e-33	-0.499143	0.859	0.955	2.54395e-29
STK17A	1.59276e-33	-0.692562	0.068	0.285	2.82348e-29
ATP5D	1.89949e-33	-0.600133	0.09	0.325	3.36723e-29
C19orf43	7.30337e-33	-0.637691	0.224	0.488	1.29467e-28
ZFP36	1.58348e-32	-0.821156	0.652	0.839	2.80704e-28
JUN	7.90598e-32	-1.09107	0.521	0.718	1.40149e-27
HLA-DPA1	1.49008e-31	0.731524	0.62	0.464	2.64147e-27
IER2	1.84669e-30	-0.803878	0.46	0.685	3.27362e-26
VIM	9.46843e-30	0.65844	0.781	0.659	1.67847e-25
MT-CO3	2.71737e-28	-0.319785	0.984	0.995	4.81708e-24
CITED2	3.3914e-28	-0.618479	0.039	0.212	6.01193e-24
SDF4	1.09192e-27	-0.52365	0.105	0.319	1.93565e-23
HLA-B	1.50674e-27	0.203717	0.999	1	2.671e-23
KHDRBS1	3.14415e-27	-0.564677	0.061	0.247	5.57363e-23
NKG7	4.13661e-27	0.240699	1	0.996	7.33296e-23
XCL2	5.43429e-27	-0.800639	0.064	0.24	9.63336e-23
MATK	5.54278e-27	-0.561006	0.206	0.441	9.82569e-23
GAPDH	7.93501e-27	0.401985	0.948	0.957	1.40664e-22
DNAJC1	8.22077e-27	-0.54221	0.04	0.209	1.4573e-22
S100A4	9.52715e-27	0.433834	0.95	0.936	1.68888e-22
NFKBIA	9.62906e-27	-0.850429	0.726	0.822	1.70694e-22
JUNB	1.82244e-26	-0.702981	0.608	0.794	3.23063e-22
GLTSCR2	2.34569e-26	-0.588724	0.241	0.469	4.15821e-22
YBX1	5.14455e-26	-0.571264	0.242	0.465	9.11975e-22
WDR74	5.14946e-25	-1.05946	0.105	0.288	9.12844e-21
RIN3	7.91256e-25	-0.490597	0.145	0.354	1.40266e-20
RPL37A	1.36784e-24	-0.381718	0.873	0.969	2.42477e-20
NFATC2	2.72054e-24	-0.540885	0.171	0.383	4.82271e-20
KRT10	5.63037e-24	-0.448101	0.066	0.24	9.98095e-20
DUSP2	7.02661e-24	-0.738132	0.051	0.211	1.24561e-19
CD69	7.35402e-24	-0.742925	0.57	0.769	1.30365e-19
AREG	8.97361e-24	-0.764217	0.024	0.162	1.59075e-19
TBX21	9.15119e-24	-0.436505	0.11	0.302	1.62223e-19
TNFRSF18	1.64242e-23	-0.530655	0.035	0.184	2.91152e-19
CXXC5	1.71913e-23	-0.551068	0.058	0.22	3.0475e-19
LGALS3	2.00328e-23	0.624888	0.209	0.082	3.55121e-19
RPS3	2.70511e-23	0.206922	0.99	0.999	4.79536e-19
ZYX	5.56616e-23	-0.539759	0.126	0.32	9.86714e-19
XBP1	6.39903e-23	-0.540565	0.211	0.42	1.13436e-18
TMIGD2	1.61016e-22	-0.550548	0.092	0.265	2.85433e-18
KLRB1	2.64812e-22	-0.483024	0.635	0.825	4.69432e-18
LAMP1	4.00903e-22	-0.498829	0.094	0.271	7.1068e-18
LSP1	5.43709e-22	0.340967	0.914	0.916	9.63832e-18
MAP3K8	7.26404e-22	-0.60605	0.209	0.406	1.2877e-17
DIP2A	9.00293e-22	-0.45427	0.235	0.451	1.59595e-17
GZMK	1.26535e-21	-1.23839	0.006	0.118	2.24308e-17
SELL	2.27356e-21	-1.17228	0.098	0.254	4.03034e-17
PTGDS	5.97987e-21	-0.934809	0.204	0.396	1.06005e-16
FOSB	7.91295e-21	-0.637321	0.08	0.237	1.40273e-16
GNB2	8.64576e-21	-0.400164	0.14	0.33	1.53263e-16
ARF6	9.70815e-21	-0.50689	0.125	0.304	1.72096e-16
IL18RAP	2.59398e-20	-0.430557	0.043	0.18	4.59835e-16
HLA-DPB1	3.98264e-20	0.635236	0.573	0.46	7.06003e-16
SNORD3A	4.06983e-20	-0.620072	0.04	0.173	7.21459e-16
MCL1	4.43885e-20	-0.449925	0.28	0.48	7.86874e-16
IFITM3	5.14737e-20	-0.698358	0.192	0.369	9.12473e-16
ZBTB16	9.53342e-20	-0.469201	0.094	0.255	1.68999e-15
LINC00299	1.30696e-19	-0.505934	0.119	0.286	2.31685e-15
CHST2	2.17616e-19	-0.452303	0.043	0.175	3.85768e-15
MT-ND3	2.95171e-19	-0.286088	0.948	0.988	5.23249e-15
CD55	2.99246e-19	-0.531069	0.145	0.314	5.30473e-15
HLA-C	3.25074e-19	-0.314927	0.984	0.994	5.76259e-15
MAP7D1	3.45538e-19	-0.388114	0.043	0.175	6.12535e-15
SFPQ	5.78664e-19	-0.420637	0.135	0.313	1.0258e-14
CMTM3	6.23764e-19	-0.358292	0.045	0.179	1.10575e-14
KLF3	7.1245e-19	-0.4111	0.11	0.278	1.26296e-14
FAM173A	9.76779e-19	-0.358654	0.016	0.125	1.73154e-14
ZMAT4	1.97922e-18	-0.459649	0.006	0.103	3.50856e-14
RAC1	2.10591e-18	-0.367701	0.084	0.237	3.73315e-14
ABHD17A	2.1618e-18	-0.425872	0.091	0.246	3.83223e-14
RCN2	2.30208e-18	-0.333543	0.038	0.163	4.08089e-14
FMNL1	2.39594e-18	-0.397705	0.121	0.29	4.24727e-14
EFHD2	3.82729e-18	-0.43886	0.322	0.508	6.78463e-14
XCL1	5.50042e-18	-0.748954	0.041	0.16	9.75059e-14
RPL10	7.10288e-18	0.163464	0.998	1	1.25913e-13
CYBA	8.67906e-18	-0.638394	0.675	0.73	1.53854e-13
NR4A2	8.84877e-18	-0.559993	0.258	0.439	1.56862e-13
HSH2D	9.3392e-18	-0.471679	0.155	0.327	1.65556e-13
C20orf24	9.92149e-18	-0.442628	0.08	0.227	1.75878e-13
CRIP1	1.35007e-17	0.440663	0.839	0.79	2.39327e-13
SKIL	1.49015e-17	-0.484915	0.091	0.237	2.64158e-13
NFKBIZ	1.97181e-17	-0.521316	0.062	0.194	3.49543e-13
RASAL3	2.16792e-17	-0.417437	0.125	0.289	3.84307e-13
CST7	3.37637e-17	0.251	0.979	0.98	5.98529e-13
MAFF	5.65018e-17	-0.42646	0.005	0.093	1.00161e-12
PLAC8	1.07833e-16	-0.390996	0.469	0.685	1.91156e-12
SRSF9	1.18417e-16	-0.357983	0.062	0.195	2.09918e-12
CSRNP1	1.37625e-16	-0.462539	0.06	0.185	2.43967e-12
SPON2	1.62366e-16	-0.443437	0.76	0.83	2.87827e-12
PIM1	1.95399e-16	-0.500055	0.135	0.289	3.46384e-12
SNX3	2.16472e-16	-0.388139	0.129	0.29	3.83739e-12
TNFAIP3	2.60546e-16	-0.463302	0.561	0.75	4.6187e-12
STUB1	2.62906e-16	-0.259755	0.061	0.194	4.66054e-12
RTN4	3.69712e-16	-0.340689	0.131	0.292	6.55389e-12
CD99	3.99067e-16	0.312147	0.896	0.906	7.07427e-12
RPS29	7.1778e-16	-0.329209	0.834	0.916	1.27241e-11
LGALS9C	7.25508e-16	-0.357049	0.018	0.113	1.28611e-11
LCK	1.41197e-15	0.472017	0.688	0.629	2.50299e-11
LINC00936	1.88196e-15	-0.397117	0.061	0.182	3.33615e-11
HPCAL1	4.26879e-15	-0.304766	0.022	0.119	7.56729e-11
ZFAND5	4.66327e-15	-0.276255	0.025	0.123	8.26657e-11
SIGLEC7	4.71985e-15	-0.381259	0.065	0.186	8.36689e-11
KIR2DL2	5.84655e-15	-0.432145	0.122	0.264	1.03642e-10
RP11-291B21.2	5.89319e-15	0.442824	0.089	0.024	1.04469e-10
THEMIS2	7.41415e-15	-0.335103	0.072	0.198	1.31431e-10
GLUD1	1.01442e-14	-0.334404	0.064	0.186	1.79825e-10
IL7R	1.19049e-14	-0.85948	0.015	0.1	2.11039e-10
MAF1	1.27683e-14	-0.294643	0.105	0.245	2.26343e-10
C1QBP	1.41298e-14	-0.324968	0.052	0.167	2.50479e-10
RRAS2	1.48414e-14	-0.300639	0.015	0.101	2.63093e-10
BLOC1S4	2.25184e-14	-0.270117	0.015	0.101	3.99184e-10
CEBPB	2.46909e-14	-0.279388	0.034	0.135	4.37695e-10
PPP1R15A	2.95309e-14	-0.490971	0.725	0.853	5.23495e-10
DDX3X	3.14209e-14	-0.422939	0.235	0.398	5.56998e-10
RELB	3.27694e-14	-0.337829	0.061	0.177	5.80904e-10
TPGS1	3.55543e-14	-0.260113	0.013	0.095	6.30272e-10
HLA-A	3.56982e-14	0.15785	0.988	0.998	6.32822e-10
MLEC	5.02123e-14	-0.300809	0.028	0.121	8.90113e-10
SATB1	5.12944e-14	-0.34732	0.059	0.171	9.09296e-10
PRKX	5.57172e-14	-0.314432	0.036	0.136	9.87698e-10
LITAF	6.49367e-14	0.308988	0.902	0.903	1.15113e-09
LPGAT1	7.95647e-14	-0.275003	0.022	0.112	1.41044e-09
CLTB	1.14738e-13	-0.246982	0.056	0.169	2.03396e-09
WHAMM	1.30242e-13	-0.300791	0.054	0.163	2.30881e-09
NEIL1	1.30441e-13	-0.34389	0.006	0.079	2.31232e-09
KMT2E-AS1	1.33988e-13	-0.38314	0.076	0.193	2.37521e-09
PITPNC1	1.44122e-13	-0.315291	0.088	0.214	2.55486e-09
KLRC3	1.66002e-13	0.607638	0.408	0.297	2.94272e-09
FHL3	1.79528e-13	-0.306791	0.03	0.122	3.18249e-09
ID2	2.48509e-13	-0.347461	0.274	0.446	4.40531e-09
PAM	2.62741e-13	-0.322312	0.025	0.112	4.6576e-09
SPTSSB	3.87744e-13	-0.393106	0	0.063	6.87354e-09
TMUB1	5.40733e-13	-0.257914	0.043	0.142	9.58557e-09
SIPA1	5.61773e-13	-0.306075	0.082	0.201	9.95855e-09
ATM	6.29922e-13	-0.287172	0.328	0.515	1.11666e-08
NKG2-E	6.64324e-13	0.387422	0.132	0.056	1.17765e-08
CTSW	7.07323e-13	0.221413	0.979	0.988	1.25387e-08
CEBPD	8.56678e-13	-0.269529	0.028	0.114	1.51863e-08
ASCL2	1.13194e-12	-0.249808	0.054	0.159	2.00659e-08
PDCD2	1.17725e-12	-0.267445	0.035	0.127	2.08691e-08
BAG1	1.42612e-12	-0.316749	0.052	0.154	2.52809e-08
SCLT1	1.50804e-12	-0.369809	0.096	0.216	2.6733e-08
RHOBTB3	1.54836e-12	-0.295775	0.019	0.097	2.74477e-08
RAP2B	1.58446e-12	-0.300243	0.054	0.156	2.80877e-08
GRASP	1.88881e-12	-0.311563	0.007	0.075	3.34829e-08
GFOD1	1.96505e-12	-0.274774	0.044	0.14	3.48345e-08
C17orf89	2.02737e-12	-0.238745	0.046	0.144	3.59392e-08
AF213884.2	2.54001e-12	-0.260452	0.019	0.096	4.50267e-08
CDKN2D	2.60156e-12	-0.333619	0.104	0.226	4.61179e-08
CAPG	2.61745e-12	-0.344496	0	0.059	4.63996e-08
CCND3	3.09605e-12	-0.256315	0.704	0.843	5.48837e-08
SLC16A3	3.10979e-12	-0.271526	0.02	0.098	5.51273e-08
RPL12	3.3244e-12	0.172187	0.979	0.993	5.89317e-08
MYL6	3.93152e-12	0.263474	0.932	0.959	6.96941e-08
AAK1	4.35076e-12	-0.298365	0.172	0.319	7.71259e-08
RC3H1	4.64421e-12	-0.285298	0.088	0.205	8.2328e-08
AKNA	4.64602e-12	-0.33678	0.402	0.575	8.23601e-08
ACTB	6.11888e-12	0.255946	0.999	1	1.08469e-07
OGFR	6.57885e-12	-0.289382	0.041	0.133	1.16623e-07
SLC38A2	7.05157e-12	-0.303699	0.112	0.236	1.25003e-07
GOLPH3	9.01375e-12	-0.254877	0.048	0.142	1.59787e-07
S100A10	9.39661e-12	0.460347	0.715	0.718	1.66574e-07
TMEM248	9.69557e-12	-0.265553	0.036	0.124	1.71873e-07
BTG2	1.12237e-11	-0.418122	0.282	0.433	1.98963e-07
RPL37	1.12947e-11	-0.196911	0.958	0.993	2.0022e-07
MZT2B	1.20331e-11	-0.251804	0.059	0.159	2.1331e-07
FAM65B	1.25989e-11	-0.290147	0.309	0.481	2.23341e-07
AKR7A2	1.3536e-11	-0.265533	0.038	0.125	2.39953e-07
TGFBR2	1.37248e-11	-0.22064	0.054	0.152	2.43299e-07
DAB2	1.38015e-11	-0.313015	0.041	0.128	2.44659e-07
ATXN2L	1.38821e-11	-0.247728	0.068	0.172	2.46088e-07
SIDT1	1.52123e-11	-0.256318	0.028	0.107	2.69669e-07
VOPP1	1.58779e-11	-0.263376	0.076	0.184	2.81467e-07
ZFAND3	1.66379e-11	-0.229699	0.036	0.123	2.94939e-07
IL18R1	1.9521e-11	-0.258174	0.022	0.098	3.46049e-07
RPL11	2.22714e-11	0.166344	0.986	0.998	3.94805e-07
ALOX5AP	2.47522e-11	-0.273355	0.401	0.56	4.38783e-07
CTNNBIP1	2.60669e-11	-0.262282	0.015	0.084	4.62089e-07
LIX1L	2.73378e-11	-0.269982	0.024	0.1	4.84617e-07
GRSF1	2.74747e-11	-0.233609	0.044	0.134	4.87045e-07
EMP3	2.86865e-11	0.316228	0.846	0.861	5.08525e-07
FNTA	2.96581e-11	-0.209667	0.065	0.166	5.25748e-07
CD300A	3.01929e-11	-0.305835	0.338	0.495	5.35229e-07
MTDH	3.03735e-11	-0.227135	0.242	0.406	5.38431e-07
HAVCR2	3.38892e-11	-0.310092	0.094	0.205	6.00754e-07
FAM43A	3.81725e-11	-0.254929	0.006	0.066	6.76684e-07
PDE6G	4.02067e-11	-0.264067	0.01	0.073	7.12744e-07
CRELD2	4.1568e-11	-0.237731	0.028	0.105	7.36876e-07
HNRNPUL1	4.26919e-11	-0.302461	0.245	0.401	7.568e-07
HIST1H4C	6.00337e-11	-0.28967	0.37	0.531	1.06422e-06
MIB2	6.22889e-11	-0.269218	0.068	0.166	1.1042e-06
SPEN	6.36921e-11	-0.231858	0.061	0.157	1.12907e-06
TMEM165	7.09426e-11	-0.195132	0.032	0.113	1.2576e-06
NEAT1	7.65883e-11	-0.307894	0.358	0.521	1.35768e-06
BEX4	7.71991e-11	-0.26549	0.04	0.123	1.36851e-06
ADAM10	8.04499e-11	-0.29301	0.175	0.311	1.42614e-06
VPS26B	9.47315e-11	-0.204035	0.068	0.167	1.67931e-06
PPP3CA	1.00511e-10	-0.249266	0.04	0.123	1.78175e-06
LPCAT1	1.0299e-10	-0.262675	0.114	0.228	1.82571e-06
TCF7	1.03708e-10	-0.340653	0.01	0.071	1.83843e-06
TLE4	1.06295e-10	-0.192842	0.072	0.174	1.8843e-06
ZSCAN18	1.1306e-10	-0.220087	0.002	0.056	2.00421e-06
CYC1	1.19653e-10	-0.266442	0.128	0.249	2.12109e-06
CALM1	1.21397e-10	0.204666	0.956	0.987	2.152e-06
HNRNPAB	1.29676e-10	-0.2381	0.024	0.096	2.29876e-06
CD160	1.50567e-10	-0.329111	0.148	0.265	2.66911e-06
GCH1	1.51984e-10	-0.22662	0.011	0.073	2.69422e-06
TMEM160	1.58993e-10	-0.169329	0.106	0.224	2.81847e-06
CX3CR1	1.62114e-10	-0.341436	0.382	0.517	2.87379e-06
PNPLA2	1.84026e-10	-0.27437	0.096	0.204	3.26223e-06
MT-ATP6	1.91176e-10	-0.193196	0.946	0.985	3.38897e-06
UBN1	1.95593e-10	-0.238417	0.036	0.116	3.46728e-06
SRRM2	1.99165e-10	-0.272407	0.256	0.402	3.5306e-06
RNF145	2.1896e-10	-0.225531	0.024	0.095	3.8815e-06
MT-ND2	2.24861e-10	-0.209137	0.794	0.91	3.98612e-06
KTN1	2.32471e-10	-0.239891	0.149	0.275	4.12101e-06
PRRC2B	2.35172e-10	-0.215661	0.117	0.236	4.16889e-06
MCTP2	2.41911e-10	-0.270382	0.279	0.433	4.28836e-06
PTOV1	2.50782e-10	-0.194688	0.013	0.074	4.44561e-06
TLE1	2.51655e-10	-0.253518	0.015	0.078	4.46108e-06
MT-ATP8	2.53549e-10	-0.18094	0.966	0.989	4.49466e-06
SYNGR1	2.9853e-10	0.393914	0.408	0.305	5.29205e-06
LY6E	3.08068e-10	-0.275976	0.527	0.705	5.46111e-06
LAT2	3.27011e-10	-0.342131	0.216	0.347	5.79692e-06
PCBP2	3.37122e-10	-0.227068	0.557	0.727	5.97616e-06
ATP8B4	3.43333e-10	-0.245599	0.013	0.073	6.08626e-06
ARPC2	3.72176e-10	0.204855	0.934	0.935	6.59756e-06
CDK17	4.2491e-10	-0.26884	0.139	0.26	7.53238e-06
PKM	4.56723e-10	0.447572	0.491	0.43	8.09634e-06
SMCHD1	5.0044e-10	-0.195281	0.139	0.26	8.87131e-06
RP11-1000B6.3	5.65495e-10	-0.287767	0.146	0.267	1.00245e-05
DOCK10	5.78465e-10	-0.263261	0.102	0.208	1.02545e-05
SLC2A3	5.83156e-10	-0.293369	0.2	0.332	1.03376e-05
WIPI2	6.33602e-10	-0.169597	0.034	0.109	1.12319e-05
RPS27	6.43161e-10	-0.203598	0.976	0.998	1.14013e-05
HELZ	6.49935e-10	-0.261513	0.195	0.33	1.15214e-05
ITGB7	6.76283e-10	-0.287418	0.296	0.443	1.19885e-05
SNHG9	6.95524e-10	-0.267667	0.1	0.203	1.23296e-05
RP11-325F22.2	7.23117e-10	-0.209908	0.049	0.131	1.28187e-05
METTL9	7.30612e-10	-0.24369	0.09	0.192	1.29516e-05
UNC119	7.81194e-10	-0.30062	0.072	0.165	1.38482e-05
TGFB1	7.88737e-10	-0.279991	0.274	0.42	1.39819e-05
SLC7A6	8.12565e-10	-0.238852	0.02	0.084	1.44043e-05
SYTL1	8.42043e-10	-0.264212	0.295	0.445	1.49269e-05
GMDS	8.50664e-10	-0.207693	0.014	0.073	1.50797e-05
FOSL2	8.64719e-10	-0.248878	0.114	0.222	1.53289e-05
RAMP1	8.6781e-10	-0.281743	0.031	0.102	1.53837e-05
OAZ1	9.12427e-10	0.272732	0.856	0.858	1.61746e-05
GPR183	9.35712e-10	-0.294409	0.004	0.053	1.65874e-05
ABHD12	9.62578e-10	-0.203847	0.021	0.087	1.70636e-05
DHRS3	9.83391e-10	-0.2585	0.056	0.142	1.74326e-05
AKIRIN1	9.94567e-10	-0.251538	0.051	0.134	1.76307e-05
TLN1	1.05857e-09	-0.27086	0.382	0.545	1.87652e-05
FGFBP2	1.12762e-09	0.233572	0.939	0.855	1.99892e-05
TMC8	1.13912e-09	-0.288854	0.211	0.347	2.01932e-05
TMSB4X	1.24746e-09	0.135306	0.995	1	2.21138e-05
ACSS1	1.30732e-09	-0.195584	0.02	0.084	2.31748e-05
RNF149	1.3625e-09	-0.252031	0.14	0.257	2.41531e-05
PXN	1.37245e-09	-0.22764	0.281	0.442	2.43295e-05
ADD1	1.37907e-09	-0.252937	0.199	0.331	2.44468e-05
CAST	1.4769e-09	-0.28889	0.29	0.436	2.61811e-05
GRK6	1.48858e-09	-0.203161	0.038	0.112	2.63881e-05
GPATCH8	1.49371e-09	-0.274761	0.154	0.273	2.6479e-05
IER5	1.54322e-09	-0.264989	0.06	0.144	2.73566e-05
PHF14	1.56619e-09	-0.229033	0.038	0.112	2.77638e-05
H1FX	1.64694e-09	-0.169639	0.024	0.09	2.91952e-05
MMP24-AS1	1.78268e-09	-0.189421	0.068	0.158	3.16015e-05
ARHGEF1	1.81999e-09	-0.236205	0.414	0.579	3.2263e-05
TMEM123	1.85086e-09	-0.298922	0.098	0.193	3.28102e-05
SCAF4	1.86415e-09	-0.1804	0.06	0.146	3.30458e-05
AKR1C3	1.90472e-09	-0.307546	0.172	0.293	3.3765e-05
MTCH1	1.96161e-09	-0.189307	0.088	0.187	3.47735e-05
VAMP2	2.03478e-09	-0.285771	0.185	0.311	3.60705e-05
RP11-473M20.7	2.07148e-09	-0.239583	0.058	0.142	3.67212e-05
TIGIT	2.20434e-09	0.471689	0.276	0.19	3.90764e-05
SUN2	2.20983e-09	-0.261016	0.334	0.479	3.91736e-05
RPS8	2.27675e-09	0.134588	0.984	0.999	4.036e-05
ITGAM	2.27684e-09	-0.257688	0.278	0.423	4.03615e-05
RPS12	2.29068e-09	0.125968	0.986	1	4.06069e-05
GSTM2	2.34507e-09	-0.253374	0.036	0.108	4.1571e-05
TXK	2.654e-09	-0.219813	0.294	0.441	4.70474e-05
ARID5A	2.7558e-09	-0.241058	0.124	0.23	4.88521e-05
PSIP1	2.80816e-09	-0.1909	0.082	0.178	4.97802e-05
ZNF276	2.89701e-09	-0.266555	0.098	0.196	5.13554e-05
CTDSP1	2.94775e-09	-0.231569	0.131	0.245	5.22549e-05
CD79B	3.04503e-09	-0.248461	0.024	0.087	5.39792e-05
PTPRA	3.12652e-09	-0.208005	0.076	0.168	5.54237e-05
LILRB1	3.2144e-09	0.391051	0.21	0.132	5.69816e-05
IL12RB2	3.28862e-09	-0.19996	0	0.042	5.82974e-05
ITM2B	3.44128e-09	-0.176244	0.691	0.823	6.10036e-05
CHST11	3.46046e-09	-0.230514	0.044	0.12	6.13435e-05
MZT2A	3.6414e-09	-0.218011	0.07	0.158	6.45511e-05
PIK3R1	3.65079e-09	-0.256803	0.216	0.353	6.47176e-05
ANXA2	3.67513e-09	0.472583	0.511	0.459	6.51491e-05
FKBP8	4.01099e-09	-0.210403	0.229	0.373	7.11028e-05
LRRC47	4.05173e-09	-0.15213	0.018	0.077	7.1825e-05
YPEL1	4.36617e-09	-0.199182	0.025	0.09	7.73992e-05
TMX4	4.4198e-09	-0.250549	0.139	0.251	7.83498e-05
FAM50A	4.42127e-09	-0.194236	0.029	0.095	7.83758e-05
SPG21	4.43107e-09	-0.19183	0.034	0.104	7.85496e-05
COTL1	4.49611e-09	-0.329106	0.005	0.052	7.97026e-05
GALC	4.54964e-09	-0.257103	0.052	0.13	8.06514e-05
ICAM2	4.77394e-09	-0.232027	0.232	0.368	8.46276e-05
PPDPF	4.86068e-09	0.312844	0.728	0.726	8.61653e-05
TSPAN3	4.93241e-09	-0.250199	0.04	0.112	8.74369e-05
SPTBN1	5.79715e-09	-0.25039	0.141	0.251	0.000102766
TNKS2	5.89177e-09	-0.203148	0.05	0.127	0.000104443
TMEM184B	6.10848e-09	-0.206973	0.016	0.073	0.000108285
C1orf86	6.17328e-09	-0.238336	0.119	0.226	0.000109434
CD74	6.67664e-09	0.367238	0.861	0.866	0.000118357
CD47	6.68457e-09	-0.216829	0.329	0.481	0.000118497
RBBP6	7.32984e-09	-0.226888	0.099	0.198	0.000129936
IER3	7.55211e-09	-0.380551	0.04	0.109	0.000133876
C19orf24	7.66327e-09	-0.196311	0.052	0.131	0.000135847
ZBTB10	8.17687e-09	-0.265888	0.02	0.078	0.000144951
GTF2I	8.32632e-09	-0.225132	0.072	0.16	0.000147601
SRP14	8.39289e-09	0.258404	0.823	0.866	0.000148781
PEAK1	8.41754e-09	-0.207138	0.021	0.081	0.000149218
NFKBIB	8.44529e-09	-0.243927	0.176	0.293	0.00014971
PLEKHA1	8.48745e-09	-0.223398	0.111	0.213	0.000150457
S1PR5	8.86257e-09	-0.26514	0.378	0.523	0.000157107
POLRMT	9.1419e-09	-0.183844	0.005	0.051	0.000162058
PTK2B	9.18108e-09	-0.245912	0.162	0.278	0.000162753
USP22	9.50347e-09	-0.178888	0.031	0.097	0.000168468
INTS6	9.6284e-09	-0.230996	0.024	0.084	0.000170683
ZDHHC7	9.96401e-09	-0.109907	0.013	0.065	0.000176632
PTGES2	1.00171e-08	-0.189905	0.016	0.072	0.000177574
SIK1	1.04527e-08	-0.228848	0.009	0.058	0.000185295
CCDC109B	1.08526e-08	-0.215969	0.024	0.084	0.000192384
ARAP2	1.11177e-08	-0.169205	0.131	0.242	0.000197083
IL18	1.14573e-08	-0.189934	0	0.04	0.000203103
PDZD4	1.17922e-08	-0.209679	0.009	0.058	0.000209041
TERF2IP	1.17926e-08	-0.214146	0.186	0.315	0.000209048
RNF126	1.18675e-08	-0.223252	0.114	0.216	0.000210376
SNF8	1.20677e-08	-0.203347	0.043	0.114	0.000213924
FES	1.2187e-08	-0.250049	0.065	0.145	0.000216039
PTPN18	1.33094e-08	-0.244169	0.129	0.232	0.000235935
GSR	1.33295e-08	-0.190456	0.014	0.067	0.000236292
H2AFV	1.33583e-08	-0.246346	0.156	0.271	0.000236803
MKRN1	1.41161e-08	-0.198726	0.088	0.179	0.000250235
TNIP2	1.43281e-08	-0.129538	0.02	0.078	0.000253994
YES1	1.45271e-08	-0.231877	0.069	0.151	0.000257521
SETX	1.55428e-08	-0.226012	0.179	0.296	0.000275527
SRSF5	1.61498e-08	-0.242313	0.677	0.815	0.000286288
CD226	1.6264e-08	-0.193787	0.105	0.201	0.000288312
INPP4A	1.63542e-08	-0.214055	0.089	0.181	0.000289911
RBMS1	1.67072e-08	-0.199474	0.095	0.19	0.000296169
SLBP	1.69692e-08	-0.163648	0.034	0.1	0.000300814
PTPN12	1.70249e-08	-0.211395	0.109	0.207	0.0003018
H3F3B	1.70999e-08	-0.255181	0.94	0.98	0.000303129
IRS2	1.82628e-08	-0.201958	0.004	0.047	0.000323744
DGKD	1.83069e-08	-0.239834	0.062	0.141	0.000324526
LGALS1	1.89038e-08	0.51037	0.651	0.608	0.000335109
NME3	1.90257e-08	-0.235997	0.116	0.217	0.000337269
SAMHD1	1.90809e-08	-0.206652	0.29	0.436	0.000338247
CCDC69	1.92256e-08	-0.233523	0.208	0.339	0.000340813
ATXN7L3B	1.92793e-08	-0.217573	0.141	0.251	0.000341764
UTRN	2.08372e-08	-0.202249	0.369	0.526	0.000369381
RPL5	2.22339e-08	0.181836	0.961	0.984	0.00039414
PHF20L1	2.26491e-08	-0.239337	0.066	0.146	0.000401501
PTPRM	2.31263e-08	0.282137	0.086	0.037	0.00040996
KLF2	2.33485e-08	-0.298886	0.326	0.455	0.000413898
PIM2	2.3385e-08	-0.240228	0.117	0.216	0.000414546
CCL4	2.47332e-08	-0.420308	0.489	0.601	0.000438446
NDUFB1	2.48636e-08	-0.225434	0.135	0.242	0.000440756
CHCHD10	2.49642e-08	-0.147518	0.011	0.061	0.00044254
JUND	2.55838e-08	-0.200237	0.159	0.273	0.000453524
ARL4C	2.69932e-08	-0.210957	0.595	0.738	0.000478509
HOOK2	2.8759e-08	-0.270748	0.068	0.146	0.000509811
MYO6	2.9895e-08	0.310613	0.11	0.054	0.000529949
RPS4X	3.10346e-08	0.164334	0.979	0.995	0.00055015
CES1	3.1898e-08	0.254089	0.055	0.018	0.000565455
GLIPR2	3.22888e-08	-0.238785	0.291	0.428	0.000572383
EBPL	3.40982e-08	-0.14949	0.01	0.058	0.000604458
SRSF7	3.67098e-08	-0.23655	0.442	0.601	0.000650755
UBE3A	3.67187e-08	-0.193075	0.099	0.195	0.000650913
CD164	3.70685e-08	-0.232919	0.404	0.544	0.000657113
IKZF1	3.7456e-08	-0.187526	0.281	0.422	0.000663982
UBC	3.88558e-08	0.19876	0.932	0.973	0.000688796
SHARPIN	3.90767e-08	-0.206658	0.071	0.154	0.000692712
PIK3AP1	4.11014e-08	-0.231453	0.061	0.138	0.000728605
PLCG2	4.48318e-08	-0.187763	0.085	0.17	0.000794733
TNFRSF4	4.52863e-08	-0.202881	0.005	0.047	0.00080279
BRD9	4.57377e-08	-0.130073	0.034	0.098	0.000810792
VPS4A	4.92558e-08	-0.148984	0.075	0.159	0.000873157
KLRC1	5.19951e-08	-0.158091	0.18	0.299	0.000921717
CLEC11A	5.22498e-08	-0.174703	0.004	0.044	0.000926233
RPL41	5.32612e-08	-0.189084	0.9	0.956	0.000944162
TPT1	5.38599e-08	-0.248539	0.965	0.998	0.000954774
NR1D2	5.67766e-08	-0.146856	0.024	0.08	0.00100648
GLS	5.67788e-08	-0.184418	0.022	0.078	0.00100652
ERGIC1	5.98732e-08	-0.174981	0.052	0.124	0.00106137
AKAP17A	6.17737e-08	-0.185983	0.036	0.1	0.00109506
TMEM14C	6.38272e-08	-0.194536	0.004	0.044	0.00113146
RNPEP	6.38875e-08	-0.130791	0.02	0.074	0.00113253
HNRNPD	6.84005e-08	-0.185902	0.116	0.214	0.00121254
HSPA8	7.4888e-08	0.251023	0.869	0.881	0.00132754
MAPK8IP3	7.5889e-08	-0.18209	0.034	0.095	0.00134528
NFKB2	7.60128e-08	-0.236825	0.062	0.137	0.00134748
STT3B	8.1319e-08	-0.160978	0.032	0.093	0.00144154
NFAT5	8.16029e-08	-0.198608	0.089	0.173	0.00144657
GRINA	8.54911e-08	-0.140292	0.03	0.09	0.0015155
HNRNPL	8.58085e-08	-0.188253	0.125	0.223	0.00152113
CD6	8.5914e-08	-0.152405	0.061	0.137	0.001523
SRSF3	8.66279e-08	-0.233741	0.345	0.49	0.00153565
SURF1	8.78908e-08	-0.150086	0.048	0.117	0.00155804
SYNRG	8.92756e-08	-0.20484	0.16	0.268	0.00158259
BAZ1B	8.93075e-08	-0.11758	0.056	0.13	0.00158315
MYL12B	9.2645e-08	0.2364	0.836	0.862	0.00164232
BCL7C	9.34198e-08	-0.173474	0.022	0.077	0.00165605
B3GAT3	9.35352e-08	-0.168885	0.105	0.198	0.0016581
ELAVL1	9.45453e-08	-0.168221	0.034	0.094	0.001676
ZNF800	9.67687e-08	-0.165186	0.135	0.237	0.00171542
SGSM3	9.86826e-08	-0.192923	0.061	0.136	0.00174935
ARIH1	1.01891e-07	-0.19411	0.018	0.068	0.00180621
ZNF263	1.03813e-07	-0.198391	0.031	0.091	0.00184029
RNU12	1.05364e-07	-0.292597	0.019	0.07	0.00186779
TSC22D3	1.06423e-07	-0.245759	0.924	0.98	0.00188656
SRGN	1.07006e-07	-0.186048	0.877	0.94	0.00189689
HMHA1	1.08433e-07	-0.179619	0.262	0.398	0.00192218
GPR65	1.09391e-07	-0.238446	0.168	0.276	0.00193918
COLQ	1.30779e-07	-0.204189	0.018	0.068	0.00231832
IQGAP2	1.38418e-07	-0.154634	0.145	0.249	0.00245374
MAPK1	1.389e-07	-0.264477	0.168	0.275	0.00246228
DENND1B	1.40211e-07	-0.14915	0.03	0.088	0.00248552
FNDC3B	1.41494e-07	-0.209888	0.099	0.187	0.00250827
PRR7	1.48083e-07	-0.184449	0.025	0.08	0.00262507
ORAI1	1.53044e-07	-0.131483	0.062	0.138	0.00271302
PHLDA1	1.5377e-07	-0.205505	0.032	0.09	0.00272589
ZBTB38	1.57531e-07	0.418495	0.375	0.308	0.00279255
TMEM259	1.67019e-07	-0.111398	0.031	0.09	0.00296074
TRIM11	1.67828e-07	-0.168027	0.019	0.069	0.00297508
KIAA0947	1.70446e-07	-0.174289	0.028	0.083	0.0030215
MT-ND6	1.7118e-07	-0.224489	0.55	0.684	0.00303451
ADCY7	1.71741e-07	-0.204488	0.144	0.247	0.00304445
LGALS9B	1.72615e-07	-0.13022	0.001	0.036	0.00305994
ARHGDIB	1.76808e-07	0.193922	0.943	0.972	0.00313427
CYSLTR1	1.77098e-07	-0.186877	0.005	0.044	0.00313943
EFCAB2	1.78849e-07	-0.19873	0.014	0.06	0.00317046
DPYD	1.79592e-07	-0.229209	0.122	0.216	0.00318363
DYNLL2	1.90881e-07	-0.171676	0.018	0.067	0.00338375
ZZEF1	1.91006e-07	-0.200565	0.056	0.125	0.00338595
SH3BP5	1.97956e-07	-0.189672	0.216	0.336	0.00350917
MAP4K1	2.02149e-07	0.432558	0.231	0.161	0.00358349
MESDC1	2.04727e-07	-0.149532	0.006	0.046	0.0036292
APBB1IP	2.08271e-07	-0.200945	0.301	0.443	0.00369201
UNC93B1	2.08779e-07	-0.132171	0	0.033	0.00370103
FLI1	2.10688e-07	-0.201674	0.185	0.296	0.00373487
NCR1	2.14879e-07	-0.221864	0.242	0.363	0.00380916
ATP13A1	2.23311e-07	-0.146042	0.013	0.058	0.00395864
SERBP1	2.24554e-07	-0.198796	0.428	0.581	0.00398066
BBC3	2.24728e-07	-0.150945	0.016	0.064	0.00398375
EIF2AK1	2.28662e-07	-0.147643	0.085	0.168	0.00405349
TTC19	2.29414e-07	-0.151742	0.031	0.089	0.00406682
ATP6V0A2	2.29831e-07	-0.156759	0.024	0.077	0.00407421
PACS1	2.34453e-07	-0.205388	0.046	0.111	0.00415615
KLRC2	2.35262e-07	0.31801	0.135	0.076	0.00417048
HLA-DQB1	2.3878e-07	0.28573	0.098	0.048	0.00423285
UBE2S	2.39254e-07	-0.146507	0.007	0.048	0.00424125
RGS1	2.42356e-07	-0.237429	0.085	0.162	0.00429624
CD38	2.48113e-07	-0.24668	0.136	0.228	0.00439829
CAMK1D	2.50757e-07	-0.20425	0.024	0.076	0.00444517
COMMD7	2.67722e-07	-0.158107	0.204	0.33	0.00474591
MCOLN2	2.68991e-07	0.251216	0.069	0.028	0.0047684
GLG1	2.75829e-07	-0.225498	0.295	0.425	0.00488962
YME1L1	2.79661e-07	-0.205867	0.261	0.386	0.00495755
REL	2.85401e-07	-0.208358	0.355	0.493	0.0050593
ATG4D	2.85504e-07	-0.174079	0.022	0.074	0.00506114
TRADD	2.89136e-07	-0.125974	0.028	0.082	0.00512551
IFFO1	2.92513e-07	-0.153208	0.014	0.059	0.00518538
PARP12	2.98422e-07	-0.153151	0.009	0.05	0.00529013
CSGALNACT1	3.00934e-07	0.318201	0.081	0.036	0.00533466
AXIN1	3.00938e-07	-0.186079	0.05	0.115	0.00533473
CARD11	3.10491e-07	-0.152625	0.08	0.159	0.00550408
ZFP36L1	3.22314e-07	-0.240354	0.4	0.536	0.00571366
PMAIP1	3.23478e-07	-0.286641	0.171	0.268	0.00573429
SYK	3.28376e-07	-0.191654	0.096	0.179	0.00582112
PPP4C	3.29523e-07	-0.194049	0.196	0.307	0.00584145
PILRB	3.31944e-07	-0.197247	0.124	0.216	0.00588437
CSNK1G3	3.36216e-07	-0.163864	0.032	0.09	0.00596011
RNF130	3.37749e-07	-0.169239	0.05	0.116	0.00598728
TM7SF3	3.41318e-07	-0.135861	0.026	0.08	0.00605054
MT-ND4	3.45438e-07	-0.150038	0.83	0.903	0.00612357
RNF125	3.51468e-07	-0.231165	0.309	0.439	0.00623048
YPEL3	3.59864e-07	-0.199513	0.081	0.159	0.00637931
LASP1	3.68078e-07	-0.222433	0.234	0.354	0.00652492
AK5	3.75622e-07	-0.116618	0.01	0.052	0.00665865
ORAI3	3.76928e-07	-0.159904	0.013	0.056	0.0066818
MMP23B	3.77125e-07	-0.216515	0.043	0.103	0.00668529
RASSF1	3.83282e-07	-0.21096	0.29	0.419	0.00679443
NEK7	3.84655e-07	-0.168179	0.02	0.069	0.00681878
APOL6	3.85312e-07	-0.193038	0.265	0.391	0.00683043
CFL1	3.86068e-07	0.156612	0.968	0.99	0.00684383
RPL13A	3.86254e-07	-0.20706	0.815	0.903	0.00684712
CPD	4.00529e-07	-0.153066	0.078	0.155	0.00710018
PLEKHB2	4.03836e-07	-0.202069	0.09	0.169	0.0071588
BRWD1	4.04117e-07	-0.205792	0.108	0.196	0.00716378
SLFN5	4.04588e-07	-0.235848	0.215	0.328	0.00717213
MAP2K3	4.0733e-07	-0.177095	0.098	0.183	0.00722074
POLR2E	4.21277e-07	-0.194269	0.258	0.384	0.00746798
ANKHD1	4.21289e-07	-0.207702	0.086	0.166	0.0074682
NDNL2	4.22367e-07	-0.163541	0.028	0.081	0.0074873
ABLIM1	4.33699e-07	-0.266842	0.201	0.303	0.00768819
EOMES	4.40865e-07	-0.136833	0.068	0.141	0.00781522
SSH2	4.52968e-07	-0.181541	0.206	0.323	0.00802976
STAG2	4.6304e-07	-0.216311	0.109	0.192	0.0082083
CTBP2	4.65153e-07	-0.180691	0.104	0.19	0.00824578
EML3	4.65298e-07	-0.170514	0.036	0.094	0.00824833
ETS1	4.816e-07	-0.204273	0.222	0.337	0.00853732
TSPAN4	5.04137e-07	-0.176668	0.007	0.046	0.00893683
GATAD2A	5.08516e-07	-0.21131	0.055	0.121	0.00901447
C15orf39	5.08675e-07	-0.193802	0.044	0.105	0.00901728
RP11-773D16.1	5.20894e-07	-0.137928	0.035	0.093	0.00923389
STX7	5.609e-07	-0.161188	0.05	0.113	0.00994308
ADAR	5.64303e-07	-0.172529	0.27	0.397	0.0100034
IFNLR1	5.6923e-07	0.112786	0.02	0.002	0.0100907
ODC1	5.75424e-07	-0.115822	0.032	0.089	0.0102005
TTC39C	5.86085e-07	-0.119045	0.011	0.053	0.0103895
IFITM2	5.92347e-07	-0.174755	0.922	0.978	0.0105005
POM121C	5.98144e-07	-0.0789263	0.06	0.13	0.0106033
UBR4	5.9913e-07	-0.175674	0.094	0.173	0.0106208
R3HDM4	6.01147e-07	-0.172181	0.048	0.111	0.0106565
TSPYL1	6.20443e-07	-0.211966	0.161	0.26	0.0109986
PPP1R10	6.2409e-07	-0.128487	0.08	0.156	0.0110632
RASA3	6.33263e-07	-0.234725	0.292	0.413	0.0112259
PIGX	6.40936e-07	-0.150615	0.015	0.059	0.0113619
PLCG1	6.51372e-07	-0.155774	0.024	0.073	0.0115469
IFNGR1	6.52948e-07	-0.247627	0.091	0.169	0.0115748
ATP2A3	6.60626e-07	-0.201496	0.091	0.171	0.0117109
FAM65A	6.61905e-07	-0.136001	0.015	0.059	0.0117336
RASSF3	7.02413e-07	-0.151211	0.011	0.052	0.0124517
LIME1	7.34827e-07	0.360926	0.288	0.218	0.0130263
TXNL4A	7.38315e-07	-0.160999	0.039	0.097	0.0130881
LTBP3	7.57703e-07	-0.142527	0.011	0.052	0.0134318
TNFRSF1B	7.65882e-07	-0.180956	0.239	0.356	0.0135768
RNF10	8.34314e-07	-0.137792	0.08	0.155	0.0147899
TYROBP	8.45579e-07	0.148231	0.93	0.971	0.0149896
BIRC6	8.52899e-07	-0.181719	0.15	0.249	0.0151193
GFER	8.60597e-07	-0.166626	0.03	0.083	0.0152558
SCRN1	8.637e-07	-0.151436	0.001	0.032	0.0153108
PLSCR1	8.65851e-07	-0.200328	0.046	0.106	0.0153489
DHX36	8.83111e-07	-0.146024	0.088	0.165	0.0156549
GSAP	8.87226e-07	-0.169653	0.144	0.237	0.0157279
SSBP2	8.8879e-07	-0.188155	0.011	0.052	0.0157556
RPE	8.90387e-07	-0.195793	0.028	0.078	0.0157839
SACM1L	8.9414e-07	-0.171077	0.075	0.147	0.0158504
ZNF580	8.96464e-07	-0.107364	0.034	0.089	0.0158916
MAP2K1	9.28652e-07	-0.142215	0.04	0.098	0.0164622
CCDC85B	9.38986e-07	-0.169958	0.25	0.372	0.0166454
NFKBID	9.41454e-07	-0.162585	0.007	0.045	0.0166892
DDAH2	9.55522e-07	-0.145666	0.05	0.113	0.0169385
ALKBH6	9.60157e-07	-0.106798	0.011	0.052	0.0170207
CBX3	9.61493e-07	-0.145082	0.121	0.211	0.0170444
IRF1	9.81733e-07	-0.231749	0.603	0.742	0.0174032
IKZF2	9.89032e-07	-0.19232	0.031	0.083	0.0175326
AES	9.933e-07	-0.169493	0.517	0.667	0.0176082
CLINT1	1.00534e-06	-0.20432	0.134	0.222	0.0178217
RNF31	1.01363e-06	-0.121018	0.01	0.05	0.0179687
CCR7	1.01802e-06	-0.166379	0.002	0.035	0.0180464
HNRNPA0	1.01992e-06	-0.168785	0.491	0.649	0.0180801
STAT1	1.03551e-06	-0.227061	0.114	0.199	0.0183565
CDK6	1.04568e-06	-0.193709	0.045	0.104	0.0185367
FXYD7	1.06959e-06	-0.154403	0.001	0.032	0.0189607
CBFA2T2	1.08236e-06	-0.14608	0.011	0.052	0.019187
MYLIP	1.08281e-06	-0.206808	0.125	0.212	0.0191949
RTF1	1.09773e-06	-0.161153	0.125	0.217	0.0194595
FAM134A	1.11999e-06	-0.110533	0.029	0.081	0.0198541
VPS13C	1.12517e-06	-0.119894	0.231	0.352	0.0199459
RPL18A	1.14577e-06	0.120159	0.979	0.997	0.020311
CHMP1B	1.14974e-06	-0.207247	0.109	0.19	0.0203814
PAPD5	1.15231e-06	-0.200777	0.03	0.081	0.020427
PREP	1.19426e-06	-0.0946482	0.014	0.056	0.0211707
TBC1D20	1.24046e-06	-0.133001	0.049	0.11	0.0219897
ANXA1	1.24576e-06	0.243633	0.831	0.851	0.0220835
BCL7B	1.24857e-06	-0.157524	0.066	0.136	0.0221335
NSG1	1.25237e-06	0.341122	0.152	0.093	0.0222007
RPL36A	1.30205e-06	-0.220019	0.348	0.475	0.0230814
TMC6	1.31864e-06	-0.223616	0.249	0.362	0.0233755
TIAM1	1.34239e-06	-0.138264	0	0.029	0.0237966
C5orf24	1.34673e-06	-0.195186	0.074	0.144	0.0238735
RNF139	1.36323e-06	-0.161338	0.058	0.122	0.0241659
RDH14	1.41725e-06	-0.136949	0.01	0.049	0.0251236
ANKRD10	1.41904e-06	-0.1676	0.131	0.219	0.0251553
TRANK1	1.42579e-06	-0.154146	0.13	0.216	0.025275
RNF40	1.42632e-06	-0.154145	0.085	0.162	0.0252844
AP2A1	1.43618e-06	-0.154632	0.154	0.252	0.0254592
GCHFR	1.45988e-06	-0.193194	0.051	0.112	0.0258793
H2AFX	1.47793e-06	-0.16947	0.026	0.075	0.0261994
FAM98C	1.48587e-06	-0.133443	0.018	0.062	0.0263401
PTPN2	1.49314e-06	-0.217094	0.179	0.278	0.0264688
PANK2	1.49499e-06	-0.116048	0.024	0.072	0.0265017
ADAMTS1	1.56205e-06	-0.176309	0.013	0.052	0.0276904
BHLHE40	1.56351e-06	-0.201519	0.459	0.597	0.0277163
PPP2R5A	1.57205e-06	-0.150915	0.046	0.105	0.0278678
YY1	1.59259e-06	-0.123837	0.1	0.183	0.0282318
THEMIS	1.62118e-06	0.13244	0.024	0.004	0.0287386
RP11-357H14.17	1.62355e-06	0.104017	0.024	0.004	0.0287807
C10orf91	1.64324e-06	-0.125174	0.001	0.031	0.0291297
IFNAR2	1.69401e-06	-0.205315	0.131	0.218	0.0300296
RNF213	1.73895e-06	-0.164468	0.624	0.745	0.0308263
EPN1	1.74127e-06	-0.149684	0.051	0.113	0.0308675
NBEAL2	1.83865e-06	-0.148072	0.069	0.137	0.0325937
PDK3	1.8517e-06	-0.157689	0.06	0.124	0.0328251
STAT6	1.85807e-06	-0.196265	0.148	0.239	0.032938
STK10	1.86916e-06	-0.119254	0.374	0.51	0.0331346
MT-ND1	1.91106e-06	-0.144078	0.916	0.973	0.0338774
KCTD5	1.93622e-06	-0.120367	0.007	0.043	0.0343233
TPRG1	1.95315e-06	0.12637	0.029	0.007	0.0346235
HOXB2	1.98057e-06	-0.157428	0.032	0.084	0.0351096
2022-03-03	1.98549e-06	-0.200861	0.014	0.054	0.0351968
PFN1	2.01648e-06	0.134993	0.984	0.998	0.0357461
SRSF2	2.04144e-06	-0.201503	0.395	0.534	0.0361887
SNHG7	2.07848e-06	-0.102786	0.016	0.059	0.0368452
PRKAR1A	2.08189e-06	-0.153123	0.296	0.421	0.0369056
TRIB2	2.09221e-06	-0.145282	0.022	0.069	0.0370886
MAPRE2	2.12788e-06	-0.200708	0.469	0.614	0.0377209
RGCC	2.14215e-06	-0.168026	0.018	0.06	0.0379739
PPP6R2	2.17649e-06	-0.149924	0.049	0.108	0.0385827
TRAPPC8	2.1864e-06	-0.166616	0.018	0.06	0.0387583
TMEM175	2.20291e-06	-0.170501	0.04	0.095	0.0390509
TIMM8B	2.2067e-06	-0.187507	0.085	0.158	0.0391181
KDM6B	2.21786e-06	-0.150404	0.021	0.066	0.039316
ACTN4	2.21823e-06	-0.173381	0.384	0.513	0.0393226
PIP5K1C	2.24352e-06	-0.141431	0.022	0.068	0.0397709
MYBL1	2.38342e-06	-0.180278	0.105	0.184	0.0422509
ARL4A	2.40947e-06	-0.20318	0.189	0.286	0.0427127
DNM2	2.43978e-06	-0.151245	0.089	0.164	0.0432499
SOCS1	2.51686e-06	-0.102672	0.001	0.03	0.0446163
S100B	2.56114e-06	-0.238814	0.084	0.155	0.0454014
SQSTM1	2.57451e-06	-0.182792	0.409	0.542	0.0456384
ANKRD13A	2.58991e-06	-0.14027	0.028	0.076	0.0459114
PRKD2	2.59513e-06	-0.186695	0.05	0.108	0.0460039
CRAMP1L	2.63513e-06	-0.139402	0.011	0.049	0.0467129
LATS2	2.64115e-06	-0.136261	0.015	0.056	0.0468197
RPL14	2.71763e-06	0.130082	0.974	0.994	0.0481754
TARSL2	2.7532e-06	-0.200692	0.069	0.135	0.048806
RP11-489E7.4	2.75357e-06	-0.129654	0.006	0.04	0.0488125
SIRT7	2.77777e-06	-0.120004	0.07	0.138	0.0492416
ITGA6	2.82817e-06	-0.12944	0.01	0.047	0.050135
NIN	2.83655e-06	-0.154424	0.051	0.111	0.0502836
KLF10	2.85375e-06	-0.220755	0.082	0.151	0.0505884
HES6	2.87856e-06	-0.118314	0.002	0.032	0.0510282
CYP4V2	2.96684e-06	-0.134471	0.025	0.072	0.0525933
BTN3A2	3.02215e-06	-0.195312	0.379	0.508	0.0535737
ARHGAP9	3.03037e-06	-0.200861	0.41	0.54	0.0537194
SLC10A3	3.18351e-06	-0.11851	0.046	0.104	0.0564341
LTB	3.18908e-06	-0.256415	0.048	0.104	0.0565327
CD3D	3.23329e-06	0.639094	0.114	0.065	0.0573166
NENF	3.2379e-06	-0.0974631	0.01	0.047	0.0573983
S1PR1	3.27431e-06	-0.164527	0.11	0.188	0.0580436
VCP	3.30594e-06	-0.125619	0.324	0.454	0.0586045
RNF187	3.33335e-06	-0.143444	0.016	0.057	0.0590903
CIDEB	3.39767e-06	-0.098072	0.019	0.062	0.0602304
TPST1	3.42862e-06	-0.152378	0.004	0.034	0.0607791
RFWD2	3.58438e-06	-0.128788	0.015	0.055	0.0635403
MAP2K4	3.58969e-06	-0.0882886	0.015	0.055	0.0636345
DTNBP1	3.6215e-06	-0.138284	0.071	0.138	0.0641983
MGAT1	3.62987e-06	-0.128128	0.192	0.298	0.0643468
ZXDC	3.74544e-06	-0.128671	0.001	0.029	0.0663955
RPS13	3.77151e-06	0.12804	0.973	0.991	0.0668575
PTPRJ	3.77412e-06	-0.128986	0.022	0.067	0.0669038
MRPL14	3.79472e-06	-0.150603	0.079	0.149	0.067269
PAK1	3.80177e-06	-0.15844	0.021	0.065	0.0673939
OXNAD1	3.82672e-06	-0.165995	0.018	0.059	0.0678362
TXNDC11	3.86418e-06	-0.118453	0.022	0.067	0.0685003
PRF1	3.86615e-06	-0.149818	0.945	0.962	0.0685352
CD8A	3.97826e-06	-0.223484	0.122	0.2	0.0705226
KLHDC2	3.9926e-06	-0.143435	0.043	0.097	0.0707768
LRCH4	4.01127e-06	-0.135452	0.041	0.095	0.0711078
IL10RA	4.03581e-06	-0.169044	0.314	0.44	0.0715428
FBXW7	4.16463e-06	-0.174718	0.034	0.084	0.0738264
SRSF4	4.29241e-06	-0.112526	0.184	0.284	0.0760916
RAB11FIP1	4.3143e-06	-0.223349	0.099	0.171	0.0764796
C8orf33	4.34876e-06	-0.175512	0.036	0.087	0.0770905
JOSD1	4.40312e-06	-0.144699	0.032	0.082	0.0780541
PHKG2	4.41692e-06	-0.15366	0.016	0.056	0.0782988
MARK2	4.49311e-06	-0.127421	0.034	0.084	0.0796493
CTB-133G6.1	4.50433e-06	-0.212356	0.075	0.14	0.0798482
SLC25A1	4.56191e-06	-0.146238	0.044	0.099	0.0808689
ANKRD11	4.57677e-06	-0.197785	0.125	0.206	0.0811323
GAB1	4.6375e-06	-0.125459	0	0.026	0.0822089
VIPR2	4.6375e-06	-0.116193	0	0.026	0.0822089
CYBRD1	4.64601e-06	-0.145959	0.001	0.029	0.0823597
CDC16	4.70723e-06	-0.128152	0.02	0.062	0.0834451
CD52	4.74563e-06	0.242194	0.641	0.557	0.0841259
AF131217.1	4.787e-06	-0.140727	0.006	0.039	0.0848592
IRF2BPL	4.85933e-06	-0.107726	0.022	0.067	0.0861413
CTDP1	4.86373e-06	-0.101836	0.013	0.05	0.0862193
ARHGAP4	4.8914e-06	-0.137304	0.25	0.365	0.0867099
IVNS1ABP	4.96251e-06	-0.176227	0.244	0.35	0.0879705
INO80D	4.96922e-06	-0.166499	0.056	0.114	0.0880894
PARP10	4.97305e-06	-0.179139	0.106	0.184	0.0881573
PIM3	5.00776e-06	-0.112483	0.014	0.052	0.0887726
RAB22A	5.01481e-06	-0.083881	0.024	0.069	0.0888975
HNRNPU	5.06265e-06	-0.162064	0.409	0.54	0.0897455
CD37	5.06658e-06	0.239919	0.769	0.833	0.0898153
EIF2AK4	5.1217e-06	-0.0904595	0.03	0.078	0.0907923
FNBP1	5.15775e-06	-0.131214	0.196	0.299	0.0914314
SH2D1B	5.27237e-06	-0.200471	0.47	0.587	0.0934633
HAGH	5.27849e-06	-0.177412	0.07	0.134	0.0935717
SNHG8	5.33425e-06	-0.181598	0.15	0.238	0.0945602
MED14	5.36212e-06	-0.135102	0.009	0.043	0.0950543
ARMC10	5.5572e-06	-0.09633	0.016	0.056	0.0985125
NCKAP1L	5.625e-06	-0.14448	0.181	0.278	0.0997144
CALCOCO1	5.64245e-06	-0.195046	0.12	0.201	0.100024
ECE1	5.7157e-06	-0.187254	0.036	0.086	0.101322
CHD9	5.8786e-06	-0.176293	0.14	0.226	0.10421
AFG3L2	5.89051e-06	-0.103916	0.029	0.076	0.104421
PCF11	5.946e-06	-0.153206	0.106	0.184	0.105405
ANKLE2	5.98991e-06	-0.116285	0.024	0.068	0.106183
ARHGAP26	6.03335e-06	-0.154856	0.035	0.084	0.106953
FAM3C	6.13001e-06	-0.145773	0.025	0.07	0.108667
CLSTN1	6.13296e-06	-0.171265	0.072	0.138	0.108719
GTF2E2	6.42258e-06	-0.0822282	0.044	0.099	0.113853
SDHAF1	6.44326e-06	-0.114742	0.026	0.072	0.11422
RRP1B	6.49171e-06	-0.150051	0.074	0.14	0.115078
PPM1A	6.56409e-06	-0.123497	0.036	0.086	0.116362
ZMAT3	6.70109e-06	-0.0970215	0.031	0.079	0.11879
BTF3	6.70915e-06	0.164221	0.882	0.924	0.118933
GBP4	6.73142e-06	-0.140679	0.115	0.196	0.119328
S1PR4	6.78555e-06	-0.139134	0.054	0.113	0.120287
ZNF256	6.80794e-06	-0.155704	0.006	0.038	0.120684
HP1BP3	7.25052e-06	-0.155028	0.328	0.452	0.12853
NBPF14	7.2579e-06	-0.113918	0.043	0.095	0.128661
RPS26	7.40543e-06	-0.273981	0.805	0.856	0.131276
ZNF683	7.45319e-06	-0.257129	0.041	0.092	0.132123
OCEL1	7.57109e-06	-0.140256	0.035	0.084	0.134213
SEC14L1	7.72202e-06	-0.147066	0.091	0.162	0.136888
YWHAH	7.73287e-06	-0.108587	0.028	0.073	0.137081
ICAM1	7.83265e-06	-0.182443	0.016	0.054	0.138849
SOX4	7.87843e-06	-0.162017	0.002	0.03	0.139661
CERK	7.89474e-06	-0.085905	0.02	0.061	0.13995
SORL1	7.9014e-06	-0.100364	0.354	0.493	0.140068
MEF2D	8.01842e-06	-0.156093	0.034	0.082	0.142142
BICD2	8.2158e-06	-0.135068	0.025	0.069	0.145642
RP11-386G11.5	8.2542e-06	-0.171518	0.025	0.068	0.146322
IGF2R	8.31134e-06	-0.194608	0.165	0.252	0.147335
RASSF4	8.38089e-06	-0.199155	0.14	0.222	0.148568
GFI1	8.47213e-06	-0.144517	0.014	0.051	0.150185
PRKCD	8.51954e-06	-0.10969	0.009	0.042	0.151026
CAPN12	8.53905e-06	-0.189157	0.04	0.09	0.151372
IGFBP4	8.62018e-06	-0.132689	0	0.024	0.15281
CST3	8.67802e-06	-0.145147	0.038	0.087	0.153835
TMEM189	8.72292e-06	-0.163421	0.039	0.089	0.154631
DYNC1I2	8.7862e-06	-0.10672	0.029	0.074	0.155753
WWP1	8.83992e-06	-0.138568	0.024	0.067	0.156705
MARCKSL1	9.05769e-06	-0.0910806	0.028	0.072	0.160566
TC2N	9.09293e-06	-0.17874	0.092	0.161	0.16119
TM9SF3	9.19441e-06	-0.126256	0.031	0.078	0.162989
CERS4	9.20215e-06	-0.165295	0.052	0.108	0.163127
TRAPPC12	9.23641e-06	-0.136955	0.02	0.061	0.163734
FTH1	9.2376e-06	0.126499	0.96	0.988	0.163755
KMT2C	9.27172e-06	-0.136501	0.132	0.215	0.16436
MAP3K11	9.28523e-06	-0.133746	0.039	0.089	0.164599
FAM110A	9.2926e-06	-0.0854238	0.01	0.044	0.16473
RP11-44N11.2	9.4208e-06	-0.126965	0.002	0.03	0.167002
PPP1R15B	9.45189e-06	-0.199215	0.11	0.184	0.167554
PRKD3	9.63395e-06	-0.159558	0.06	0.119	0.170781
KLHL4	9.8316e-06	0.0572619	0.011	0	0.174285
DIP2B	9.84865e-06	-0.136802	0.024	0.066	0.174587
APPL1	1.01295e-05	-0.157028	0.081	0.148	0.179565
FAM120AOS	1.02808e-05	-0.137978	0.035	0.083	0.182247
RANBP1	1.05683e-05	-0.130809	0.122	0.203	0.187345
DDX3Y	1.06285e-05	-0.204175	0.108	0.18	0.188412
HERC2	1.06372e-05	-0.175837	0.099	0.17	0.188565
RPL31	1.06824e-05	-0.148719	0.754	0.875	0.189367
RP11-51J9.5	1.09084e-05	-0.199616	0.056	0.112	0.193373
TNFAIP8L2	1.09432e-05	-0.133433	0.013	0.048	0.193989
RP11-103G8.2	1.09555e-05	-0.148494	0.02	0.06	0.194208
LINC00861	1.11057e-05	-0.179989	0.334	0.455	0.196871
AKT2	1.11365e-05	-0.154851	0.117	0.194	0.197417
AGK	1.12292e-05	-0.103785	0.076	0.141	0.19906
TOMM40	1.12299e-05	-0.090728	0.021	0.062	0.199073
TNFSF10	1.12754e-05	-0.136484	0.032	0.079	0.199879
VAV3	1.13271e-05	-0.154293	0.026	0.07	0.200796
TMEM62	1.13818e-05	-0.0420243	0.011	0.046	0.201765
CHD3	1.15963e-05	-0.121234	0.085	0.153	0.205568
FPGS	1.16863e-05	-0.107627	0.08	0.147	0.207164
MLC1	1.16969e-05	-0.137082	0.115	0.191	0.207351
LINC01003	1.20654e-05	-0.106693	0.002	0.029	0.213884
TMEM203	1.24512e-05	-0.0896839	0.009	0.041	0.220723
UBA6	1.27077e-05	-0.114871	0.045	0.097	0.22527
MSL2	1.27185e-05	-0.148813	0.086	0.151	0.225461
ZC3H7A	1.30153e-05	-0.157815	0.034	0.081	0.230723
RBPMS2	1.30334e-05	-0.10547	0	0.023	0.231044
NUDT8	1.30806e-05	-0.0872198	0.001	0.026	0.23188
HVCN1	1.34792e-05	-0.157567	0.014	0.049	0.238947
TSPAN5	1.35112e-05	-0.107363	0.011	0.045	0.239513
FMNL3	1.3513e-05	-0.152808	0.022	0.063	0.239544
SMEK1	1.35277e-05	-0.1657	0.081	0.146	0.239806
GTF3C1	1.36037e-05	-0.155996	0.162	0.251	0.241153
KIAA1432	1.39916e-05	-0.106959	0.026	0.069	0.248029
COQ7	1.40586e-05	-0.162632	0.036	0.083	0.249216
NT5C	1.41919e-05	-0.145495	0.171	0.263	0.25158
DOCK5	1.43323e-05	-0.158487	0.024	0.065	0.254069
KLRC4	1.43466e-05	0.295594	0.101	0.058	0.254323
ADRB2	1.45497e-05	-0.081296	0.154	0.241	0.257923
SYNJ2	1.45648e-05	-0.123378	0.013	0.047	0.258191
CHD2	1.46229e-05	-0.161662	0.245	0.352	0.25922
P2RY8	1.4685e-05	-0.169536	0.235	0.336	0.260322
RUFY1	1.47385e-05	-0.125744	0.014	0.049	0.261269
REPIN1	1.47464e-05	-0.0985499	0.02	0.06	0.261409
HEATR3	1.48489e-05	-0.0998347	0.002	0.029	0.263226
RP11-383H13.1	1.49698e-05	0.0583848	0.013	0.001	0.265369
MAGEH1	1.50295e-05	-0.150676	0.018	0.055	0.266428
GALT	1.52027e-05	-0.138813	0.05	0.103	0.269499
GNPTAB	1.52208e-05	-0.163337	0.322	0.435	0.269819
CTSF	1.53449e-05	-0.118058	0.009	0.041	0.27202
HDDC2	1.53472e-05	0.329822	0.341	0.285	0.272061
RPS21	1.54703e-05	-0.144945	0.941	0.975	0.274242
CCNL1	1.56463e-05	-0.198615	0.352	0.466	0.277362
PDIA4	1.57868e-05	-0.143078	0.184	0.274	0.279853
SPINK2	1.60252e-05	-0.127147	0.001	0.026	0.284078
CREBBP	1.62148e-05	-0.173043	0.091	0.159	0.28744
KDSR	1.62627e-05	-0.124181	0.006	0.036	0.288288
ATG14	1.62941e-05	-0.140839	0.058	0.113	0.288846
LPAR5	1.63893e-05	-0.119458	0.01	0.042	0.290532
GOLGA7	1.64045e-05	-0.13173	0.246	0.357	0.290803
NRBP1	1.64312e-05	-0.140405	0.201	0.297	0.291277
KLRF1	1.64825e-05	-0.125313	0.569	0.713	0.292185
TBC1D9B	1.65029e-05	-0.134934	0.072	0.134	0.292547
CDK16	1.65294e-05	-0.120949	0.019	0.057	0.293016
CRLS1	1.65338e-05	-0.0907384	0.005	0.033	0.293094
RPS6KA3	1.65393e-05	-0.119822	0.043	0.093	0.293193
ADAMTS4	1.66866e-05	0.0808286	0.02	0.004	0.295803
CHMP4B	1.68754e-05	-0.0896107	0.049	0.102	0.299149
STARD7	1.69324e-05	-0.109843	0.105	0.18	0.300161
MT-ND4L	1.70638e-05	-0.115542	0.984	0.996	0.302489
BOK	1.71506e-05	-0.146675	0.013	0.046	0.304029
PHYKPL	1.72809e-05	-0.120773	0.1	0.172	0.306339
RP11-349A22.5	1.73907e-05	-0.150458	0.105	0.176	0.308286
EMC10	1.75999e-05	-0.108676	0.155	0.242	0.311994
ELMO1	1.78501e-05	-0.129355	0.121	0.196	0.316428
LEMD2	1.78953e-05	-0.103573	0.011	0.044	0.31723
B3GNT2	1.79375e-05	-0.105356	0.045	0.096	0.317978
SLFN13	1.79486e-05	-0.17032	0.031	0.076	0.318175
PDE4A	1.81238e-05	-0.146118	0.024	0.064	0.32128
TOR4A	1.83392e-05	-0.0881925	0.002	0.028	0.325099
LUC7L	1.83602e-05	-0.0762307	0.08	0.145	0.325471
RHOA	1.84196e-05	0.151806	0.858	0.911	0.326524
DOCK11	1.84855e-05	-0.153047	0.085	0.149	0.327693
TPRA1	1.89983e-05	-0.0800005	0.011	0.044	0.336783
AC016629.8	1.90122e-05	-0.0965509	0.004	0.031	0.337029
TCIRG1	1.9097e-05	-0.128844	0.21	0.31	0.338533
MGAT5	1.91757e-05	-0.109459	0.004	0.031	0.339928
SPPL2A	1.98211e-05	-0.111875	0.112	0.186	0.351369
ZNF331	1.99142e-05	-0.152578	0.061	0.117	0.353019
MYCBP2	2.02333e-05	-0.124668	0.166	0.257	0.358675
BZRAP1	2.04449e-05	-0.185547	0.102	0.171	0.362427
TBCC	2.05352e-05	-0.156438	0.155	0.241	0.364027
MSC	2.07002e-05	0.0712039	0.015	0.002	0.366953
FAM177A1	2.07254e-05	-0.161082	0.145	0.227	0.3674
CDK4	2.07518e-05	-0.118263	0.076	0.139	0.367868
EMC8	2.1026e-05	-0.102493	0.02	0.059	0.372728
WARS2	2.10846e-05	-0.143293	0.026	0.068	0.373767
BST2	2.11999e-05	-0.171116	0.426	0.552	0.375811
NOMO2	2.12138e-05	-0.124362	0.022	0.062	0.376057
FTL	2.13318e-05	0.131668	0.949	0.989	0.378148
SIAH2	2.15733e-05	-0.0816258	0.018	0.054	0.38243
OGDH	2.16562e-05	-0.101782	0.089	0.156	0.3839
UCKL1	2.1675e-05	-0.182576	0.054	0.107	0.384232
NFATC1	2.18051e-05	-0.14653	0.026	0.068	0.386538
CEP104	2.1871e-05	-0.125056	0.022	0.062	0.387707
PPP3R1	2.2011e-05	-0.0976552	0.031	0.076	0.390188
ADA	2.24002e-05	-0.136103	0.07	0.13	0.397089
PPTC7	2.2434e-05	-0.123983	0.018	0.054	0.397688
PTGDR	2.27085e-05	-0.130055	0.376	0.503	0.402554
PLEKHM1	2.29558e-05	-0.15624	0.105	0.175	0.406938
ATP11B	2.30255e-05	-0.132324	0.056	0.111	0.408173
GANAB	2.31409e-05	-0.13873	0.132	0.212	0.410219
ADPGK	2.33002e-05	-0.149812	0.064	0.121	0.413042
ZMYM6NB	2.33522e-05	-0.0708741	0.121	0.2	0.413964
ANKH	2.34798e-05	-0.0928527	0.015	0.05	0.416227
FBP1	2.35053e-05	-0.143542	0.024	0.063	0.416678
DUSP6	2.37749e-05	-0.159762	0.015	0.05	0.421458
SUPT20H	2.38814e-05	-0.114274	0.078	0.14	0.423346
SETD3	2.40346e-05	-0.121159	0.102	0.172	0.426061
CCNJL	2.4168e-05	-0.106513	0.001	0.025	0.428425
ELF4	2.42503e-05	-0.0968624	0.03	0.073	0.429885
RBM38	2.45977e-05	-0.154951	0.035	0.08	0.436044
ESYT2	2.46554e-05	-0.158354	0.052	0.104	0.437066
CCDC102A	2.46612e-05	-0.116963	0.01	0.041	0.43717
ILKAP	2.49145e-05	-0.17976	0.12	0.194	0.441659
TAZ	2.54902e-05	-0.15451	0.04	0.087	0.451865
PDLIM2	2.57701e-05	-0.147289	0.112	0.185	0.456827
CTD-2035E11.3	2.59901e-05	-0.159286	0.026	0.067	0.460727
MCM3AP	2.61409e-05	-0.105563	0.062	0.119	0.4634
PHF12	2.62415e-05	-0.128686	0.043	0.091	0.465183
PPM1K	2.62479e-05	-0.127743	0.125	0.198	0.465296
RIPK1	2.67462e-05	-0.139618	0.041	0.09	0.47413
C4orf47	2.68009e-05	-0.115601	0.006	0.034	0.475099
RNPC3	2.68918e-05	-0.158238	0.132	0.211	0.476711
RPS7	2.70806e-05	0.0928482	0.97	0.998	0.480057
TAF6L	2.74102e-05	-0.0928358	0.002	0.027	0.4859
ARAP1	2.74315e-05	-0.143699	0.088	0.152	0.486278
GAS7	2.81281e-05	-0.107434	0.054	0.106	0.498627
NR4A1	2.85607e-05	-0.11056	0.004	0.03	0.506295
RPS20	2.95218e-05	-0.141347	0.432	0.559	0.523333
RALGPS2	2.98108e-05	-0.0974156	0	0.021	0.528457
TOPBP1	2.99571e-05	-0.125928	0.04	0.087	0.53105
TIA1	3.07319e-05	-0.133067	0.09	0.154	0.544784
NCAM1	3.0947e-05	-0.204997	0.185	0.27	0.548598
CYTH1	3.13466e-05	-0.103928	0.399	0.526	0.55568
AKAP8L	3.14267e-05	-0.142631	0.068	0.125	0.5571
UBE2J2	3.1626e-05	-0.112424	0.056	0.111	0.560634
SETD2	3.16757e-05	-0.139697	0.121	0.193	0.561516
KIR2DL4	3.26543e-05	-0.167679	0.011	0.042	0.578864
CCNL2	3.28577e-05	-0.121738	0.072	0.132	0.582469
CTSO	3.29426e-05	-0.133203	0.022	0.061	0.583973
BTF3L4	3.31132e-05	-0.138744	0.085	0.148	0.586997
PKN1	3.38442e-05	-0.13356	0.166	0.25	0.599957
FAM117A	3.43498e-05	-0.0790244	0.034	0.078	0.608919
ARL2BP	3.44311e-05	-0.127529	0.176	0.264	0.61036
HMG20B	3.46147e-05	-0.133689	0.076	0.136	0.613615
MEF2C	3.47204e-05	-0.123394	0.005	0.031	0.615489
ARHGEF2	3.47225e-05	-0.135451	0.096	0.163	0.615525
DPEP2	3.47266e-05	-0.148497	0.052	0.103	0.615598
DNMT1	3.47946e-05	-0.12934	0.185	0.271	0.616804
ZNF844	3.49122e-05	-0.165829	0.021	0.058	0.618888
CCDC88C	3.53113e-05	-0.103344	0.19	0.284	0.625963
POM121	3.5452e-05	-0.123823	0.058	0.112	0.628458
SH3BP2	3.55455e-05	-0.126172	0.122	0.196	0.630116
SSBP4	3.63711e-05	-0.120945	0.062	0.118	0.64475
BOP1	3.64689e-05	-0.092232	0.014	0.047	0.646485
SLC25A33	3.66203e-05	-0.0954916	0.009	0.038	0.649168
ZNF667-AS1	3.66666e-05	-0.0986054	0	0.021	0.649988
THEM4	3.77553e-05	-0.137605	0.05	0.1	0.669288
GAPVD1	3.81415e-05	-0.145457	0.06	0.113	0.676134
ADRBK1	3.83803e-05	-0.112196	0.065	0.122	0.680368
EGLN1	3.86463e-05	-0.105275	0.021	0.059	0.685084
RIC8A	3.90975e-05	-0.152915	0.11	0.179	0.693081
SNRK	3.91151e-05	-0.155204	0.232	0.329	0.693394
TPM3	3.9297e-05	0.182679	0.846	0.875	0.696618
PLXDC1	3.95242e-05	-0.113025	0.002	0.026	0.700646
PLEKHG3	3.99497e-05	-0.107131	0.129	0.204	0.708189
RNF44	4.02562e-05	-0.161312	0.145	0.224	0.713621
RPS24	4.02566e-05	-0.127844	0.988	0.997	0.71363
TNFRSF1A	4.03238e-05	-0.135399	0.149	0.229	0.71482
SEPHS2	4.11234e-05	-0.110015	0.052	0.104	0.728995
CC2D1A	4.13789e-05	-0.143834	0.039	0.084	0.733524
PLCB2	4.1406e-05	-0.182755	0.11	0.177	0.734004
SLC7A5	4.17578e-05	-0.115618	0.006	0.033	0.740241
TNRC18	4.18276e-05	-0.0958402	0.019	0.054	0.741479
ATL1	4.18483e-05	0.172705	0.044	0.018	0.741845
ITGA5	4.20674e-05	-0.120338	0.11	0.18	0.745728
TESC	4.26627e-05	-0.130434	0.038	0.082	0.756281
FSD1	4.29201e-05	-0.109593	0.004	0.029	0.760844
KAT2A	4.31438e-05	-0.0996645	0.01	0.04	0.76481
IL17RA	4.31655e-05	-0.0976052	0.049	0.099	0.765195
PRR4	4.3805e-05	-0.14716	0.081	0.142	0.776531
ARL5A	4.38335e-05	-0.0840636	0.166	0.253	0.777037
TTC7A	4.41589e-05	-0.109399	0.01	0.04	0.782804
TYMP	4.41914e-05	-0.126974	0.015	0.048	0.783382
ATF7IP2	4.4213e-05	-0.103546	0.031	0.073	0.783763
RARA	4.4469e-05	-0.13359	0.044	0.091	0.788303
PTCH2	4.45336e-05	-0.0861743	0.01	0.04	0.789446
STAP1	4.47485e-05	-0.100021	0.001	0.023	0.793257
ZFHX3	4.51025e-05	-0.0912948	0	0.021	0.799532
DCAF10	4.6078e-05	-0.138698	0.034	0.076	0.816824
RASGEF1B	4.60806e-05	-0.128319	0.01	0.04	0.81687
RP11-108M9.4	4.63094e-05	-0.138516	0.034	0.076	0.820928
APOBR	4.67292e-05	-0.142866	0.079	0.137	0.828369
DLGAP4	4.70674e-05	-0.110883	0.058	0.109	0.834364
GCLM	4.71381e-05	-0.0779755	0.018	0.052	0.835617
PTGER4	4.7226e-05	-0.133417	0.134	0.21	0.837176
HIPK2	4.75382e-05	-0.0982384	0.178	0.265	0.842709
SSU72	4.87868e-05	-0.166161	0.144	0.223	0.864844
CRTAP	4.92022e-05	-0.0761379	0.038	0.083	0.872207
NACA	4.93834e-05	0.125577	0.958	0.986	0.875419
TCOF1	4.96336e-05	-0.118961	0.066	0.122	0.879855
ABHD15	4.97966e-05	-0.120193	0.015	0.048	0.882745
ADAM28	5.08548e-05	-0.120793	0.005	0.031	0.901504
FBXO32	5.18456e-05	-0.0963261	0.026	0.065	0.919067
MYO9B	5.23435e-05	-0.113483	0.088	0.15	0.927893
UPF2	5.26942e-05	-0.139811	0.12	0.19	0.93411
KCTD10	5.2912e-05	-0.11069	0.049	0.098	0.937972
SMAP2	5.32847e-05	-0.1555	0.086	0.147	0.944577
C1GALT1	5.41951e-05	-0.115702	0.109	0.176	0.960717
SH3GL1	5.45928e-05	-0.0881809	0.01	0.04	0.967767
SPATA13	5.48641e-05	-0.147458	0.112	0.181	0.972576
LEPRE1	5.5971e-05	-0.112573	0.009	0.037	0.992198
RASGRP1	5.62827e-05	-0.106089	0.062	0.117	0.997723
C12orf75	5.64949e-05	0.30497	0.554	0.534	1
SUV420H1	5.71533e-05	-0.0969175	0.04	0.085	1
TNFSF12	5.72801e-05	-0.113008	0.022	0.06	1
CLEC2D	5.76246e-05	0.280568	0.134	0.088	1
RARRES3	5.77923e-05	0.239715	0.746	0.754	1
SLC44A2	5.89545e-05	-0.13873	0.355	0.474	1
CARD16	5.91026e-05	-0.133143	0.345	0.46	1
RP11-446N19.1	5.9763e-05	-0.122479	0.013	0.043	1
RSAD1	5.99362e-05	-0.117596	0.058	0.109	1
TUBA1A	5.99797e-05	-0.228532	0.555	0.678	1
COMMD5	6.00596e-05	-0.165084	0.082	0.141	1
TGFBR1	6.10808e-05	-0.0856281	0.049	0.098	1
A1BG	6.19057e-05	-0.129566	0.019	0.053	1
RP3-395M20.12	6.22249e-05	-0.13195	0.051	0.1	1
PPIL2	6.25584e-05	-0.142222	0.065	0.118	1
UBE2Q2	6.2708e-05	-0.129043	0.055	0.105	1
GOPC	6.32964e-05	-0.108864	0.098	0.162	1
HERPUD2	6.34374e-05	-0.12328	0.145	0.224	1
RPA1	6.37119e-05	-0.143714	0.109	0.175	1
RWDD3	6.37735e-05	-0.0918318	0.061	0.115	1
RERE	6.39701e-05	-0.111945	0.024	0.061	1
CAMK2D	6.39819e-05	-0.123483	0.028	0.067	1
ITPRIP	6.43403e-05	-0.180836	0.094	0.156	1
ZNF585A	6.43503e-05	-0.146331	0.058	0.108	1
SELPLG	6.52143e-05	-0.15646	0.56	0.687	1
IRF8	6.56826e-05	-0.132005	0.029	0.068	1
FARS2	6.58803e-05	-0.140208	0.044	0.09	1
MACF1	6.6242e-05	-0.15003	0.419	0.544	1
CDIPT	6.62906e-05	-0.103722	0.065	0.119	1
PPM1B	6.6314e-05	-0.0733748	0.089	0.151	1
BEX2	6.65275e-05	-0.126514	0.016	0.049	1
FEM1A	6.72048e-05	-0.098422	0.031	0.072	1
LDB2	6.77016e-05	-0.102151	0.001	0.022	1
SVIL	6.80697e-05	-0.100031	0.011	0.041	1
DNAJA1	6.81502e-05	-0.14315	0.23	0.32	1
ME2	6.85777e-05	-0.0859448	0.041	0.087	1
MOGS	6.88961e-05	-0.123393	0.029	0.068	1
MIR181A1HG	6.89172e-05	-0.164057	0.03	0.069	1
SYVN1	7.04887e-05	-0.103191	0.051	0.1	1
ST3GAL1	7.09698e-05	-0.0920993	0.202	0.291	1
HCG18	7.23635e-05	-0.16964	0.066	0.119	1
VPS51	7.27363e-05	-0.0555612	0.199	0.291	1
MAPKAP1	7.27768e-05	-0.0917252	0.043	0.088	1
NXT2	7.34489e-05	-0.110247	0.028	0.066	1
SUB1	7.36011e-05	0.269611	0.639	0.666	1
SET	7.37661e-05	-0.0983149	0.324	0.446	1
UBL4A	7.41681e-05	-0.148434	0.039	0.082	1
CD244	7.4808e-05	-0.11815	0.252	0.352	1
EIF2AK3	7.49242e-05	-0.0806961	0.007	0.034	1
KLF13	7.52534e-05	-0.117837	0.075	0.132	1
BCL2L13	7.57931e-05	-0.134642	0.052	0.1	1
INPP5D	7.6214e-05	-0.113015	0.279	0.386	1
IL10RB	7.64604e-05	-0.0814632	0.051	0.1	1
SART1	7.64843e-05	-0.0850943	0.039	0.082	1
ERC1	7.69429e-05	-0.115273	0.018	0.051	1
GRAMD1A	7.71451e-05	-0.0745602	0.013	0.043	1
TSC22D2	7.77721e-05	-0.144418	0.039	0.082	1
EFCAB4B	7.80661e-05	-0.108382	0.06	0.112	1
GBP5	7.83054e-05	-0.103937	0.244	0.345	1
RANGAP1	7.83592e-05	-0.148857	0.048	0.093	1
MED11	7.88565e-05	-0.0998611	0.031	0.072	1
GSTP1	7.94249e-05	0.187027	0.785	0.831	1
AGTRAP	7.98728e-05	-0.135413	0.269	0.367	1
TMEM185B	7.99946e-05	-0.0892661	0.004	0.027	1
TMEM63A	8.07596e-05	-0.0947129	0.032	0.073	1
TBC1D31	8.16971e-05	-0.128071	0.032	0.072	1
VASP	8.21051e-05	-0.124912	0.266	0.367	1
WAC-AS1	8.25422e-05	-0.132101	0.032	0.073	1
FAM60A	8.38735e-05	-0.1675	0.039	0.081	1
SULT1B1	8.39405e-05	-0.128604	0.018	0.051	1
C6orf25	8.39921e-05	-0.0860208	0	0.019	1
TARDBP	8.40303e-05	-0.13608	0.088	0.146	1
CTD-3187F8.14	8.43247e-05	-0.151117	0.021	0.056	1
PITHD1	8.44622e-05	-0.0597759	0.145	0.227	1
GALM	8.45084e-05	-0.133974	0.036	0.078	1
SYT5	8.52298e-05	-0.0968417	0.049	0.096	1
NXF1	8.56567e-05	-0.129778	0.062	0.114	1
MCRS1	8.69231e-05	-0.173403	0.104	0.166	1
REPS1	8.70009e-05	-0.0289018	0.025	0.062	1
DENND3	8.7269e-05	-0.0963973	0.044	0.089	1
TOPORS-AS1	8.73797e-05	-0.147716	0.069	0.123	1
FAM105A	8.82909e-05	-0.118359	0.051	0.099	1
SRCAP	8.83749e-05	-0.173219	0.082	0.14	1
BACH2	8.94502e-05	-0.10956	0.002	0.024	1
RMDN3	8.97912e-05	-0.122618	0.09	0.152	1
FLOT1	9.06085e-05	-0.142125	0.19	0.278	1
UBR5	9.127e-05	-0.131594	0.043	0.087	1
SLC25A51	9.17722e-05	-0.0987326	0.032	0.072	1
RP11-386I14.4	9.28269e-05	-0.127075	0.011	0.04	1
DENND1A	9.45234e-05	-0.0937518	0.006	0.031	1
ADI1	9.5398e-05	-0.126311	0.084	0.142	1
GABARAP	9.62112e-05	0.196314	0.743	0.785	1
MLH1	9.65517e-05	-0.13852	0.032	0.072	1
CTSZ	9.66303e-05	-0.0925505	0.005	0.029	1
ATPAF1	9.67103e-05	-0.0779973	0.009	0.036	1
CRLF3	9.70491e-05	-0.125471	0.112	0.18	1
MAT2A	9.71792e-05	-0.116189	0.081	0.139	1
ATG16L2	9.79142e-05	-0.0762135	0.056	0.106	1
FOXN3	9.80274e-05	-0.15179	0.242	0.336	1
SMURF2	9.88736e-05	-0.107678	0.009	0.036	1
TMEM107	9.91667e-05	-0.238886	0.1	0.161	1
XAF1	9.92988e-05	-0.141434	0.151	0.227	1
GPR56	0.000100513	0.165702	0.735	0.674	1
METRNL	0.000100693	-0.151603	0.054	0.101	1
RPL23	0.000100964	-0.159144	0.534	0.658	1
RPAP2	0.000102291	-0.176456	0.096	0.156	1
AKAP11	0.000103316	-0.1407	0.043	0.086	1
KLHDC1	0.000103359	-0.0758399	0	0.019	1
RBM39	0.000103389	-0.180786	0.669	0.774	1
FGR	0.000103428	-0.164845	0.431	0.542	1
FAS	0.000103656	0.306353	0.086	0.05	1
PJA2	0.000103728	-0.0962475	0.156	0.233	1
ABCF1	0.000104425	-0.048323	0.104	0.168	1
APLP2	0.000105088	-0.160171	0.178	0.252	1
PLIN3	0.000106467	-0.112094	0.036	0.077	1
ARHGAP15	0.000107027	-0.062293	0.209	0.305	1
REST	0.000108093	-0.0710264	0.119	0.189	1
NFE2L2	0.000108282	-0.106686	0.089	0.149	1
PRMT1	0.000111363	-0.0867875	0.172	0.256	1
PBXIP1	0.000111436	-0.110851	0.164	0.241	1
RPL19	0.000112422	0.0872973	0.98	1	1
LETM2	0.000112651	-0.117404	0.026	0.062	1
BTG3	0.000113845	0.306311	0.161	0.114	1
NAGPA	0.000114376	-0.0659683	0.019	0.052	1
C14orf182	0.00011537	-0.109558	0.011	0.04	1
SMAD3	0.00011537	-0.0927306	0.011	0.04	1
SLC52A2	0.000115466	-0.0834126	0.069	0.124	1
FAM89B	0.00011581	-0.0809944	0.004	0.026	1
FAM49B	0.000117441	-0.152768	0.421	0.536	1
KLC1	0.000117576	-0.117031	0.02	0.053	1
DERA	0.000118562	-0.106227	0.043	0.086	1
GID8	0.000119572	-0.110989	0.104	0.167	1
H6PD	0.000119588	-0.0868057	0.016	0.048	1
SELM	0.000120412	0.272731	0.089	0.052	1
CBLB	0.000121317	-0.0461476	0.269	0.374	1
LARS	0.000121838	-0.123419	0.07	0.124	1
INPP5K	0.00012294	-0.116783	0.17	0.249	1
ARL6IP5	0.000123216	0.245066	0.676	0.69	1
NCOR1	0.000123363	-0.083892	0.371	0.488	1
RPL38	0.000124486	-0.143183	0.734	0.835	1
DIAPH2	0.000124505	-0.0822819	0.019	0.052	1
EXT2	0.00012571	-0.143496	0.044	0.087	1
TMEM220	0.000125807	-0.0883	0.001	0.021	1
ORAI2	0.000126173	-0.0712043	0.032	0.072	1
GATAD1	0.000126471	-0.0843631	0.018	0.05	1
RP9	0.000127076	-0.128316	0.06	0.109	1
ARHGEF6	0.000127123	-0.142454	0.099	0.16	1
SNORD3B-1	0.000127209	-0.0811544	0	0.018	1
ABCD2	0.000127283	0.140286	0.022	0.006	1
DGKZ	0.000127324	-0.0758412	0.169	0.255	1
PSPC1	0.000127495	-0.0926556	0.06	0.11	1
GET4	0.00012757	-0.0995707	0.026	0.063	1
H2AFY	0.000127829	-0.113717	0.124	0.194	1
SMARCC2	0.000132093	-0.0608356	0.185	0.271	1
SAT1	0.00013388	-0.141568	0.356	0.483	1
MST4	0.000134782	-0.106345	0.144	0.217	1
PPM1D	0.000135405	-0.122319	0.051	0.097	1
PELI2	0.000137429	-0.0888543	0.002	0.023	1
TAPSAR1	0.000137586	-0.146029	0.184	0.266	1
TCTA	0.000137665	-0.123679	0.081	0.137	1
KAT8	0.000137882	-0.0711475	0.041	0.084	1
ARF4	0.000138004	-0.0953565	0.178	0.255	1
FAM26F	0.000138037	-0.0851208	0.002	0.023	1
SLC25A13	0.000138568	-0.0713303	0.032	0.072	1
SNX19	0.000139802	-0.128686	0.044	0.087	1
INPP4B	0.000140246	-0.0698905	0.002	0.023	1
CD320	0.000140469	-0.143381	0.13	0.202	1
HELB	0.000143038	-0.117755	0.024	0.058	1
RALBP1	0.000143223	-0.128613	0.065	0.115	1
ZNF439	0.000143328	-0.0638608	0.006	0.031	1
ELL2	0.000144149	-0.115045	0.018	0.049	1
TESPA1	0.000144967	-0.113163	0.049	0.093	1
MOSPD3	0.000145815	-0.103401	0.046	0.091	1
EEF1E1	0.000147419	-0.115268	0.045	0.089	1
DDIT4	0.000147794	-0.0474419	0.34	0.462	1
ARHGEF26	0.000148126	0.0450133	0.009	0	1
RALGAPB	0.000148683	-0.124724	0.034	0.072	1
NSMCE1	0.000148831	-0.121741	0.111	0.176	1
FGD3	0.000149267	-0.106952	0.211	0.3	1
AC093323.3	0.000149357	-0.0865098	0.014	0.043	1
TMEM244	0.000150096	0.0415513	0.009	0	1
FDX1	0.000153384	-0.0713555	0.054	0.102	1
DTWD2	0.000153483	-0.0834364	0.001	0.021	1
PRMT2	0.000153511	-0.136201	0.555	0.675	1
MOB3A	0.000154859	-0.17325	0.172	0.247	1
CATSPER1	0.000155839	-0.130899	0.056	0.104	1
FGFBP3	0.000156585	-0.0705707	0	0.018	1
TNFRSF11A	0.000156585	-0.0799505	0	0.018	1
MAML3	0.000156585	-0.0741813	0	0.018	1
ZNF302	0.000156745	-0.116491	0.068	0.118	1
XKR8	0.000157096	-0.103184	0.028	0.064	1
NUDT4	0.000157622	-0.0646416	0.034	0.073	1
PLA2G12A	0.00015809	-0.112717	0.024	0.058	1
LPXN	0.000158779	-0.139164	0.181	0.261	1
WAPAL	0.000159925	-0.132286	0.124	0.191	1
ZNF672	0.000162346	-0.104996	0.011	0.039	1
TNIK	0.000163	-0.135732	0.114	0.178	1
UBE2B	0.00016304	-0.055329	0.25	0.36	1
MEGF9	0.00016321	-0.107971	0.019	0.051	1
IPO11	0.000163323	-0.115744	0.026	0.062	1
RGS2	0.000163568	-0.178779	0.06	0.107	1
FAM120B	0.000163806	-0.123556	0.071	0.124	1
MRPL18	0.000163847	-0.149888	0.109	0.171	1
UHRF2	0.000164089	-0.0913383	0.03	0.068	1
LETM1	0.000164264	-0.0788321	0.014	0.043	1
LYSMD2	0.000166033	-0.0562511	0.028	0.064	1
MCMBP	0.000166959	-0.083043	0.014	0.043	1
NFKBIE	0.000167536	-0.0924852	0.006	0.03	1
COA4	0.000167672	-0.126827	0.062	0.112	1
NEDD9	0.000168009	-0.129905	0.124	0.191	1
RFXAP	0.000168299	-0.0386628	0.006	0.03	1
FCGR3A	0.000168833	0.162972	0.882	0.827	1
TMEM129	0.000169537	-0.0839331	0.014	0.043	1
GCSAM	0.000170039	0.105018	0.021	0.006	1
AC009133.17	0.000170166	-0.0983257	0.004	0.025	1
PTPLB	0.000170221	-0.125234	0.015	0.044	1
IKBIP	0.000171012	-0.095016	0.031	0.069	1
RCN1	0.000172443	-0.111093	0.028	0.063	1
SEC24C	0.000172986	-0.124283	0.068	0.117	1
OXLD1	0.000173248	-0.0860886	0.086	0.142	1
LINC00528	0.000173645	-0.120759	0.015	0.044	1
DHRS13	0.000174351	-0.0964021	0.013	0.041	1
GMCL1	0.000174697	-0.141579	0.112	0.175	1
C7orf60	0.000176312	-0.112657	0.046	0.09	1
WTAP	0.000176953	-0.077293	0.151	0.227	1
FBXO6	0.000178318	-0.105262	0.085	0.142	1
TBCD	0.000178791	-0.138281	0.04	0.081	1
TIMP1	0.000179167	-0.136956	0.196	0.274	1
KLF6	0.000179719	0.161691	0.904	0.929	1
PBRM1	0.000181033	-0.135748	0.07	0.122	1
RAB11FIP4	0.000183107	-0.0928193	0.038	0.078	1
CD84	0.000184081	0.145582	0.034	0.013	1
TSPAN17	0.000184119	-0.108256	0.026	0.062	1
PTP4A1	0.000184161	-0.10478	0.169	0.245	1
THEM6	0.000184356	-0.0535836	0.009	0.034	1
PDZD8	0.000184983	-0.0718923	0.031	0.069	1
LINC00657	0.000185774	-0.197305	0.146	0.213	1
EIF2B5	0.000185935	-0.0634102	0.03	0.067	1
CTD-2336O2.1	0.000187251	-0.136416	0.04	0.081	1
PARP15	0.000188508	-0.0852716	0.148	0.221	1
ACAP1	0.000188553	-0.104732	0.362	0.481	1
DOCK8	0.000188557	-0.123156	0.21	0.295	1
MT-ND5	0.000188586	-0.0930642	0.907	0.953	1
ZNF652	0.000190163	-0.135178	0.032	0.07	1
MRPL27	0.000190415	-0.0950142	0.072	0.125	1
GTF2H2	0.000190768	-0.0993559	0.011	0.038	1
CACNA2D2	0.000191336	-0.0921471	0.014	0.042	1
MIOS	0.000192713	-0.070197	0.014	0.042	1
C19orf35	0.000192775	-0.0710367	0	0.017	1
SEMA4D	0.000192981	-0.135854	0.068	0.117	1
FAM8A1	0.000193298	-0.0665218	0.025	0.06	1
KMT2D	0.00019412	-0.121371	0.051	0.096	1
ZNF134	0.000194224	-0.130056	0.024	0.057	1
CYFIP2	0.000194702	-0.102297	0.419	0.547	1
KMT2A	0.000194794	-0.0954161	0.156	0.229	1
UEVLD	0.000195198	-0.0980233	0.021	0.054	1
RABGAP1	0.000195465	-0.127802	0.034	0.072	1
KDM4B	0.000196787	-0.07809	0.015	0.044	1
RALGAPA1	0.000197072	-0.143503	0.099	0.158	1
ITFG3	0.000197419	-0.126746	0.03	0.066	1
YWHAB	0.000198023	0.166539	0.814	0.829	1
FAF1	0.000199557	-0.0949384	0.006	0.03	1
HPS6	0.000202361	-0.0683931	0.014	0.042	1
HLA-DRA	0.00020312	0.319922	0.13	0.087	1
SLC35B3	0.000203133	-0.136112	0.034	0.072	1
NOTCH1	0.000203259	-0.132958	0.039	0.079	1
FEZ2	0.000203261	-0.0798617	0.035	0.074	1
PSD4	0.000203718	-0.0916987	0.121	0.19	1
C4orf48	0.000203718	-0.0745145	0.015	0.044	1
FUT7	0.000204509	-0.111266	0.002	0.022	1
DUSP28	0.00020479	-0.0965429	0.021	0.054	1
RNF165	0.000205039	-0.099784	0.009	0.034	1
TCF4	0.00020777	-0.0732568	0.002	0.022	1
NAA30	0.00021209	-0.104416	0.026	0.061	1
RAB11B	0.000212477	-0.0714082	0.238	0.333	1
MTOR	0.000216895	-0.122713	0.06	0.107	1
USP11	0.000217997	-0.113094	0.129	0.196	1
SCNM1	0.000218476	-0.13893	0.141	0.209	1
SUPT16H	0.000219613	-0.117015	0.132	0.2	1
SGPP1	0.000220111	-0.0692255	0.004	0.025	1
ATG9A	0.000220829	-0.13947	0.032	0.069	1
TES	0.00022133	-0.117891	0.269	0.368	1
DDX17	0.000221844	-0.0995467	0.386	0.499	1
NBPF12	0.000221864	-0.136852	0.038	0.076	1
RABL6	0.000223764	-0.0899306	0.03	0.067	1
RNF135	0.000224414	-0.11635	0.019	0.05	1
CASP10	0.000224561	-0.118372	0.028	0.062	1
EIF4A3	0.000226103	-0.0407465	0.052	0.098	1
BNIP3	0.000226254	-0.121031	0.034	0.072	1
PHTF1	0.000226502	-0.098098	0.032	0.07	1
GSPT1	0.000227119	-0.0480642	0.043	0.084	1
YWHAZ	0.000227992	0.172385	0.887	0.922	1
KDM5B	0.000228801	-0.133262	0.071	0.121	1
MGEA5	0.000228861	-0.14041	0.215	0.299	1
EHMT2	0.000232224	-0.0879111	0.045	0.087	1
CASS4	0.000232788	-0.104574	0.006	0.029	1
IRAK2	0.000232884	-0.117955	0.022	0.055	1
LRP10	0.00023335	-0.140751	0.279	0.374	1
RPL27	0.000244957	-0.137159	0.856	0.952	1
DNASE1L1	0.00024507	-0.130087	0.03	0.066	1
QKI	0.000245784	-0.140729	0.041	0.082	1
FLYWCH1	0.000246602	-0.0760421	0.018	0.048	1
KIR2DL3	0.000249158	0.325394	0.23	0.177	1
WDR37	0.000249646	-0.0781963	0.065	0.114	1
ATP6V0D1	0.000249937	-0.107268	0.161	0.238	1
KLHDC4	0.000250158	-0.109824	0.105	0.164	1
PIK3IP1	0.000250704	-0.0831924	0.199	0.275	1
C7orf26	0.000252077	-0.0732361	0.024	0.057	1
MFGE8	0.000253187	-0.0948334	0.01	0.035	1
TRIM41	0.000255929	-0.103887	0.025	0.059	1
BID	0.000257015	-0.10344	0.09	0.144	1
LSM4	0.000257051	-0.117353	0.215	0.302	1
BAX	0.000257209	-0.0834988	0.225	0.314	1
RNF115	0.000257608	-0.107604	0.132	0.201	1
RNF144A	0.000258104	-0.059577	0.011	0.038	1
ERCC2	0.000258109	-0.0805887	0.013	0.04	1
TRIM4	0.000258849	-0.0803646	0.04	0.08	1
ID1	0.000258993	-0.123954	0.005	0.027	1
RENBP	0.000259628	-0.0679131	0.009	0.033	1
KRI1	0.00026001	-0.14452	0.081	0.134	1
SIMC1	0.000260145	-0.106066	0.007	0.031	1
C19orf55	0.000260214	-0.0985242	0.016	0.045	1
ABRACL	0.000264038	-0.100033	0.249	0.346	1
UBASH3B	0.000264311	-0.106565	0.007	0.031	1
ERICH1	0.00026581	-0.0870066	0.139	0.208	1
CSK	0.000268636	-0.137837	0.29	0.385	1
CHCHD7	0.000269886	-0.11802	0.095	0.154	1
TTC22	0.000270276	-0.0871722	0.01	0.035	1
C10orf76	0.0002704	-0.121958	0.035	0.072	1
LAIR1	0.000270435	-0.108382	0.205	0.287	1
THRA	0.000270848	-0.106265	0.036	0.074	1
PGM2	0.000271538	-0.137882	0.026	0.06	1
DAP	0.000272458	-0.0985259	0.039	0.078	1
MAP9	0.000273444	-0.0945269	0.018	0.047	1
RPLP1	0.000277132	0.0423769	0.986	1	1
NUDT18	0.000277209	-0.0733996	0.014	0.041	1
WIPI1	0.000277654	-0.12179	0.054	0.098	1
RAB24	0.000277898	-0.123519	0.15	0.221	1
CUX1	0.000277909	-0.108166	0.072	0.123	1
RCSD1	0.000278681	-0.101181	0.279	0.378	1
KIR2DL1	0.000278828	-0.16988	0.075	0.124	1
C12orf23	0.000279505	-0.125703	0.07	0.118	1
TAF10	0.00027954	-0.0407279	0.035	0.073	1
PARP4	0.000280115	-0.138803	0.1	0.158	1
WRNIP1	0.000284252	-0.0808761	0.007	0.031	1
LINC00893	0.000284717	-0.126717	0.014	0.041	1
RRNAD1	0.000284964	-0.100145	0.009	0.033	1
CBX1	0.000286128	-0.130499	0.064	0.111	1
SLA2	0.000286324	-0.0731527	0.245	0.342	1
ATP6AP1	0.000287501	-0.118886	0.209	0.296	1
NOL9	0.000287579	-0.0967232	0.011	0.037	1
ZDHHC4	0.000288244	-0.108027	0.041	0.081	1
P4HTM	0.000288475	-0.0697215	0.021	0.053	1
SYTL2	0.000288522	-0.13149	0.135	0.203	1
CCNT1	0.000290817	-0.129875	0.159	0.232	1
CD97	0.000291106	-0.16	0.598	0.702	1
ZNF516	0.00029234	-0.0811441	0	0.016	1
AFF3	0.00029234	-0.0656547	0	0.016	1
CCRN4L	0.00029234	-0.0655344	0	0.016	1
TRIM44	0.00029291	-0.085317	0.062	0.111	1
CAB39	0.000293785	-0.112019	0.025	0.058	1
RPS15A	0.000294983	0.0545349	0.99	1	1
SRP54	0.000295694	-0.0547986	0.086	0.143	1
ATRN	0.000297461	-0.0748978	0.011	0.037	1
AP5S1	0.000301185	-0.0971206	0.024	0.056	1
SPOCK2	0.000301801	-0.0219393	0.209	0.293	1
YTHDC1	0.000302408	-0.0876313	0.218	0.305	1
AGPAT2	0.000302561	-0.0606355	0.018	0.047	1
POLR2A	0.00030265	-0.109244	0.18	0.257	1
PRMT7	0.000303036	-0.118797	0.038	0.076	1
CEP350	0.000303524	-0.0712786	0.126	0.194	1
PIK3R5	0.00030385	-0.0905979	0.238	0.326	1
HMCES	0.000304238	-0.114209	0.029	0.063	1
FOXO3	0.000304763	-0.0732639	0.045	0.086	1
CTD-2020K17.1	0.00030488	-0.0853684	0.002	0.021	1
PJA1	0.000305097	-0.104144	0.028	0.062	1
PRIMPOL	0.000306215	-0.0963947	0.036	0.074	1
POLR2H	0.000306417	-0.137481	0.055	0.099	1
ARID2	0.000309739	-0.0797978	0.069	0.118	1
MBOAT7	0.000309779	-0.0975209	0.014	0.041	1
PDGFD	0.000311432	-0.106069	0.091	0.146	1
ATG2A	0.000312737	-0.143438	0.09	0.144	1
RP11-755B10.4	0.000317885	-0.0871336	0.004	0.024	1
BAZ1A	0.000320395	-0.106378	0.168	0.242	1
IRF9	0.000320481	-0.0982854	0.036	0.073	1
LEPROTL1	0.000321135	-0.0673984	0.215	0.301	1
TRIM39	0.000321325	-0.10403	0.007	0.031	1
NPRL3	0.000322992	-0.105994	0.066	0.115	1
SKIV2L	0.000325198	-0.0571162	0.06	0.107	1
TACC1	0.000325753	-0.144501	0.155	0.225	1
PUF60	0.000327803	-0.123079	0.244	0.336	1
PTTG1IP	0.000332152	-0.0825468	0.085	0.139	1
CHCHD2	0.000336357	0.164533	0.792	0.831	1
SCARB2	0.000336601	-0.0963322	0.011	0.037	1
TRIM33	0.000337457	-0.101428	0.039	0.077	1
RPS28	0.000338989	-0.115284	0.976	0.995	1
NME4	0.00033997	-0.09666	0.04	0.079	1
SESN1	0.00034018	-0.099439	0.03	0.065	1
TBC1D10A	0.000340195	-0.135789	0.071	0.12	1
ZEB1	0.000340237	-0.100454	0.013	0.039	1
DLG1	0.000340284	-0.110021	0.029	0.063	1
TMEM214	0.000340492	-0.11638	0.034	0.07	1
HSPA5	0.000344202	0.281638	0.694	0.716	1
COLGALT1	0.00034565	-0.0921927	0.011	0.037	1
GLRX	0.000345866	-0.056093	0.244	0.34	1
FAM219B	0.000347456	-0.0985965	0.032	0.069	1
DAPK3	0.000348118	-0.0876486	0.05	0.093	1
SLC1A7	0.000348442	0.22876	0.076	0.044	1
SPINT2	0.000353436	-0.0676821	0.001	0.019	1
MYPOP	0.000354433	-0.0556144	0.001	0.019	1
RPL28	0.000355752	0.0615587	0.988	0.999	1
CD8B	0.000359398	0.194999	0.044	0.02	1
RP11-80H8.4	0.000360114	-0.0721052	0	0.016	1
ZFAND4	0.000360375	-0.0966918	0.013	0.039	1
HYOU1	0.000363335	-0.0651434	0.101	0.158	1
SNX18	0.000365286	-0.0211433	0.029	0.063	1
HDAC1	0.000365464	-0.119891	0.226	0.313	1
UBE2F	0.000366282	-0.119172	0.124	0.187	1
LINC00623	0.000368617	-0.133872	0.182	0.258	1
MPHOSPH10	0.000370171	-0.116349	0.072	0.121	1
CCDC94	0.000370991	-0.121408	0.049	0.09	1
RNF220	0.000371541	-0.0753412	0.032	0.069	1
DHRSX	0.000371616	-0.0872348	0.031	0.067	1
SLC35A4	0.000372247	-0.0660241	0.108	0.166	1
CLASP1	0.000372305	-0.0735961	0.068	0.116	1
DEF6	0.000377013	-0.0372583	0.289	0.398	1
MYO15B	0.000377462	-0.0865015	0.005	0.026	1
ZNF623	0.000378827	-0.100976	0.02	0.05	1
FOXP1	0.00038249	-0.0905283	0.219	0.306	1
IL2RG	0.000384709	0.164766	0.88	0.917	1
MLLT11	0.000385973	-0.102902	0.036	0.073	1
BIRC3	0.00038723	0.175935	0.065	0.036	1
UBE4B	0.000388224	-0.119145	0.066	0.113	1
CCBL1	0.000388798	-0.085155	0.004	0.023	1
RHOB	0.000390252	-0.0479814	0.024	0.056	1
MT1F	0.000391433	0.273181	0.112	0.075	1
FAM160B1	0.000392675	-0.0666335	0.018	0.046	1
DENND2D	0.000394728	-0.133024	0.314	0.414	1
TOP3B	0.00039591	-0.0963401	0.016	0.044	1
GOLGA8B	0.000396885	-0.0961038	0.038	0.075	1
MEF2A	0.000398218	-0.0580635	0.05	0.092	1
MAP1LC3B	0.000406594	-0.0935109	0.425	0.542	1
AUTS2	0.000406941	-0.108213	0.049	0.09	1
MT2A	0.000408328	0.314803	0.439	0.403	1
SBF2	0.000408684	-0.0708587	0.007	0.03	1
C8orf82	0.000413069	-0.0660187	0.007	0.03	1
CDK9	0.000417178	-0.0784911	0.054	0.097	1
KDM5A	0.000420331	-0.130898	0.241	0.327	1
MAPK14	0.000421458	-0.0872277	0.028	0.061	1
BIRC2	0.000422912	-0.102865	0.146	0.214	1
HOXB4	0.000424457	-0.0542922	0.021	0.052	1
SCAF8	0.000427541	-0.0821152	0.058	0.102	1
RP5-821D11.7	0.000428635	-0.120286	0.032	0.068	1
LUC7L3	0.000428666	-0.113178	0.286	0.388	1
ATXN2	0.000430267	-0.117502	0.039	0.076	1
LGALS9	0.000432698	-0.142025	0.064	0.108	1
LMBR1	0.000433881	-0.0499355	0.041	0.081	1
ZNF575	0.000434702	-0.0668917	0.001	0.018	1
SLC25A25	0.000435806	-0.0863874	0.014	0.04	1
C19orf68	0.000435926	-0.0631785	0.001	0.018	1
ATP6V1E1	0.000442197	-0.0920924	0.096	0.153	1
NRROS	0.000443154	-0.102074	0.078	0.129	1
PACSIN1	0.000443702	-0.0687433	0	0.015	1
IFNG-AS1	0.000443702	-0.0677076	0	0.015	1
INF2	0.000443702	-0.0626669	0	0.015	1
CHD4	0.000448794	-0.0791962	0.135	0.2	1
TNFRSF25	0.000449783	-0.0604157	0.006	0.028	1
ZNF101	0.000452171	-0.0969721	0.018	0.046	1
ERAP1	0.000454084	-0.171538	0.12	0.178	1
RP11-356I2.4	0.000455932	-0.0834961	0.026	0.059	1
ATF3	0.000457437	-0.094691	0.029	0.062	1
TMSB10	0.000460155	0.0811087	0.994	0.999	1
ZNF628	0.000463135	-0.0749115	0.005	0.025	1
KDM7A	0.000463376	-0.0992342	0.011	0.036	1
HDAC7	0.000463507	-0.120538	0.105	0.162	1
ADAMTS10	0.000463889	-0.0817398	0.041	0.08	1
PUM1	0.000465638	-0.0735619	0.16	0.23	1
ZC3H11A	0.00047089	-0.096608	0.114	0.173	1
DNAAF2	0.000471604	-0.122067	0.04	0.078	1
TRIM65	0.000475462	-0.0629504	0.004	0.023	1
RP11-553L6.2	0.000477503	-0.173339	0.05	0.09	1
LDLRAP1	0.000478676	-0.0952617	0.049	0.09	1
NLRP1	0.00048112	-0.0664257	0.13	0.195	1
REEP4	0.000481218	-0.0784756	0.034	0.069	1
ANKRD28	0.000484402	-0.13031	0.043	0.081	1
NSF	0.000486017	-0.0876489	0.064	0.11	1
BANF1	0.000486874	-0.095354	0.358	0.473	1
TSR3	0.000486997	-0.0399275	0.016	0.044	1
FAIM3	0.000490271	-0.163946	0.366	0.469	1
GID4	0.000491008	-0.0875355	0.007	0.03	1
PDE4D	0.000494546	-0.139111	0.175	0.245	1
CCZ1B	0.00050003	-0.0705452	0.011	0.036	1
PNN	0.000500389	-0.0936183	0.309	0.403	1
SYT11	0.000504657	0.289467	0.222	0.176	1
FASTK	0.00050509	-0.056506	0.07	0.118	1
THOC3	0.000508068	-0.129046	0.065	0.11	1
MBTPS1	0.000508747	-0.0849315	0.096	0.152	1
HMGCS1	0.000509914	-0.0969225	0.056	0.099	1
STRADA	0.000512601	-0.116146	0.03	0.063	1
MXD1	0.000512968	-0.0873725	0.058	0.101	1
EEF1B2	0.000514419	-0.146809	0.838	0.931	1
CECR5	0.000516299	-0.080282	0.02	0.049	1
DCTN1	0.000516945	-0.077792	0.149	0.217	1
PDS5B	0.000517917	-0.0852492	0.062	0.108	1
NMUR1	0.000518329	-0.131817	0.111	0.17	1
DNAJB2	0.000519655	-0.105788	0.028	0.06	1
ATP2B1	0.000520764	-0.125074	0.106	0.162	1
2022-09-02	0.000521318	-0.104456	0.288	0.381	1
ARRDC2	0.000527732	-0.0779749	0.035	0.071	1
RGS3	0.000528224	-0.129709	0.179	0.25	1
WDFY1	0.000528659	-0.0837069	0.076	0.126	1
CTBP1	0.000531026	-0.108028	0.084	0.134	1
PLXND1	0.000532911	-0.0838405	0.006	0.027	1
TAOK3	0.000533904	-0.069883	0.28	0.384	1
RNU11	0.000536239	-0.0487925	0.001	0.018	1
EIF4A1	0.000536528	-0.109966	0.601	0.73	1
RP11-63P12.6	0.000537817	-0.111486	0.024	0.054	1
IFI27L1	0.000538518	-0.0753327	0.019	0.047	1
HEXIM1	0.000538711	-0.0829044	0.049	0.089	1
PREB	0.000539073	-0.106973	0.084	0.134	1
TMEM192	0.000539756	-0.121497	0.045	0.083	1
ZNF600	0.000541265	-0.120335	0.146	0.211	1
C6orf48	0.000541329	-0.141013	0.091	0.143	1
RBM33	0.000544436	-0.0910673	0.196	0.271	1
PLXNA4	0.000546829	-0.0669598	0	0.015	1
SCML1	0.000546829	-0.0729593	0	0.015	1
NELL2	0.000546829	-0.0726361	0	0.015	1
ABCG1	0.000546829	-0.0659207	0	0.015	1
H2AFJ	0.000547032	-0.116037	0.12	0.179	1
OFD1	0.000548789	-0.171029	0.184	0.254	1
RASA2	0.000549535	-0.0447758	0.2	0.277	1
ZEB2	0.000552069	0.222312	0.671	0.664	1
MCUR1	0.000557751	-0.0660966	0.024	0.055	1
BTBD1	0.000558552	-0.0996773	0.032	0.067	1
TP53BP1	0.000560798	-0.0798619	0.045	0.084	1
SH3KBP1	0.000562476	-0.063666	0.259	0.35	1
PTBP1	0.000567165	-0.0872192	0.222	0.305	1
RP3-467K16.4	0.000571351	-0.0937443	0.013	0.037	1
SMAD2	0.000571427	-0.112771	0.092	0.145	1
PQLC2	0.000573368	-0.0739286	0.004	0.022	1
RPS15	0.000573613	0.077328	0.974	0.998	1
SLMAP	0.000577211	-0.118813	0.064	0.109	1
MGRN1	0.000579785	-0.0890519	0.081	0.132	1
DHX38	0.000580107	-0.137144	0.098	0.152	1
ARID4B	0.000583343	-0.0798293	0.351	0.457	1
DEXI	0.000583362	-0.0519439	0.005	0.025	1
SEC11A	0.000583758	-0.130872	0.395	0.504	1
COL18A1	0.000584435	-0.0600008	0.002	0.02	1
DGAT1	0.000586108	-0.0725236	0.004	0.022	1
SLC20A1	0.000588046	-0.0524499	0.095	0.15	1
ZNF483	0.000588213	0.131031	0.026	0.01	1
KIAA0922	0.00058916	-0.11549	0.076	0.124	1
YEATS4	0.000589194	-0.0894325	0.041	0.079	1
C11orf31	0.000589742	-0.0953672	0.325	0.428	1
SIGIRR	0.000589963	-0.079258	0.336	0.445	1
DHX15	0.000590811	-0.0732369	0.092	0.146	1
CNOT1	0.000592061	-0.0350242	0.148	0.216	1
KIAA2026	0.000592251	-0.122525	0.082	0.132	1
DDX46	0.000592571	-0.116454	0.291	0.386	1
HMGN2	0.000596163	-0.0829961	0.545	0.668	1
RANBP2	0.000596631	-0.0675509	0.138	0.203	1
NDST2	0.000597653	-0.0604207	0.004	0.022	1
CRK	0.000598478	-0.0927852	0.007	0.029	1
PGM1	0.00059848	-0.0985881	0.109	0.166	1
HIAT1	0.00060716	-0.0403722	0.101	0.158	1
MAPKAPK5	0.000610835	-0.138063	0.039	0.075	1
RPL6	0.000612017	0.0948065	0.97	0.997	1
MDC1	0.000612955	-0.0995609	0.044	0.082	1
PTPN22	0.000613645	-0.102213	0.172	0.244	1
CBFB	0.000616604	-0.101974	0.044	0.082	1
BZRAP1-AS1	0.000616708	-0.091272	0.056	0.098	1
ATP5I	0.000621898	-0.0400921	0.311	0.422	1
TPD52	0.000623437	-0.0970487	0.061	0.105	1
TRAPPC10	0.000624783	-0.100674	0.112	0.169	1
POMZP3	0.000626682	-0.0603186	0.013	0.037	1
HECTD3	0.000642528	-0.11219	0.028	0.059	1
REEP5	0.000644074	0.318696	0.352	0.325	1
PSMD1	0.00064494	-0.107186	0.094	0.146	1
SUCO	0.000649404	-0.110566	0.072	0.118	1
PBX4	0.000650716	-0.0800535	0.014	0.039	1
ZNF362	0.000652153	-0.0250158	0.026	0.058	1
DAZAP2	0.000653418	0.163746	0.826	0.872	1
HDAC6	0.000653914	-0.0973126	0.024	0.054	1
SERPINE1	0.000656049	-0.073553	0.001	0.017	1
ACTR1B	0.000659027	-0.0876944	0.089	0.142	1
TMEM57	0.000659278	-0.0716917	0.031	0.065	1
REXO1	0.000661654	-0.0787137	0.01	0.033	1
COX16	0.000664818	-0.111727	0.191	0.271	1
CNOT4	0.000667493	-0.059983	0.109	0.168	1
UNC13D	0.000670432	-0.0932989	0.145	0.211	1
CTA-29F11.1	0.000670908	-0.0838975	0.096	0.151	1
KIT	0.00067411	-0.0699571	0	0.014	1
EGR1	0.00067411	-0.0953331	0	0.014	1
DFNB31	0.00067411	-0.0606183	0	0.014	1
KRTCAP2	0.000675796	0.273114	0.564	0.579	1
MPLKIP	0.00067948	-0.0573704	0.091	0.144	1
PCNT	0.000681786	-0.106342	0.069	0.113	1
HDLBP	0.000682221	-0.0818551	0.065	0.109	1
PITPNM2	0.000686643	-0.101774	0.022	0.052	1
WWP2	0.000690488	-0.0717649	0.074	0.122	1
CLOCK	0.00069519	-0.103886	0.016	0.042	1
PNPLA6	0.000697187	-0.0948902	0.043	0.08	1
SURF6	0.000698055	-0.0868909	0.034	0.068	1
TBC1D10C	0.000701913	-0.101825	0.405	0.517	1
SLTM	0.000702886	-0.0861831	0.255	0.337	1
TRIM22	0.00070782	-0.128382	0.261	0.347	1
ZNF107	0.000714702	-0.10501	0.056	0.097	1
NME1-NME2	0.000716007	-0.0930913	0.496	0.619	1
RP11-156E8.1	0.000719422	-0.0710002	0.004	0.022	1
ARID1B	0.000723706	-0.0640616	0.044	0.082	1
RPL13	0.000727742	0.0377254	0.984	0.999	1
FAM69A	0.000731176	-0.0789234	0.02	0.048	1
RFC1	0.000741889	-0.0790223	0.155	0.224	1
DDT	0.000742196	-0.0764576	0.191	0.269	1
FEZ1	0.000743439	-0.156232	0.101	0.152	1
NFATC2IP	0.000745576	-0.072448	0.064	0.108	1
TNRC6A	0.000747725	-0.0537192	0.038	0.073	1
MPP7	0.000747808	-0.109311	0.029	0.061	1
SIDT2	0.000749488	-0.0589581	0.015	0.041	1
FLNB	0.000753183	-0.090091	0.015	0.041	1
CD2AP	0.000753429	-0.108159	0.038	0.072	1
SPAG9	0.00075728	-0.0755569	0.052	0.093	1
PABPC4	0.000757717	-0.0753361	0.032	0.066	1
C6orf62	0.000759248	-0.0815408	0.102	0.156	1
OCIAD1	0.000760075	-0.0869255	0.224	0.309	1
TNPO1	0.000761058	-0.122006	0.102	0.156	1
INO80	0.000762167	-0.0481937	0.021	0.05	1
PDIA6	0.000763908	-0.0530517	0.326	0.431	1
SBK1	0.000768105	-0.0796367	0.03	0.062	1
RP13-270P17.1	0.000769066	-0.0736137	0.006	0.026	1
ZNF639	0.00077403	-0.0849025	0.018	0.044	1
PRKAR2A	0.000777525	-0.0773647	0.116	0.175	1
HLA-G	0.000786359	-0.0623074	0.006	0.026	1
RMND5A	0.000787697	-0.0692239	0.016	0.042	1
RAVER1	0.000787854	-0.105699	0.058	0.099	1
PTS	0.000788394	-0.0396106	0.064	0.108	1
SCML4	0.000791765	-0.0890705	0.164	0.232	1
AMT	0.000797544	-0.0705106	0.001	0.017	1
HMGA1	0.000799549	-0.0723945	0.044	0.082	1
TRAPPC6A	0.000800447	-0.102001	0.136	0.2	1
GLRX5	0.000805454	-0.0330274	0.009	0.031	1
VSTM4	0.00081184	-0.0719546	0.001	0.017	1
RP11-169K16.9	0.000813185	-0.0921056	0.036	0.071	1
RABEP1	0.000814678	-0.112543	0.075	0.121	1
PRPF38B	0.000818172	-0.11045	0.281	0.374	1
GS1-251I9.4	0.000819704	-0.129354	0.116	0.173	1
NSUN6	0.000822384	-0.0906838	0.019	0.046	1
ISY1	0.000823501	-0.0984405	0.105	0.16	1
UCP2	0.000828845	0.27133	0.715	0.753	1
UBE2Q1	0.000828879	-0.0757759	0.022	0.052	1
PSMB9	0.000831198	0.240284	0.677	0.699	1
C17orf67	0.000831263	-0.0570638	0	0.014	1
MGAM	0.000831263	-0.0735089	0	0.014	1
LENG8	0.000834738	-0.0807315	0.14	0.201	1
NUCKS1	0.000835661	-0.0497458	0.312	0.408	1
SLC25A36	0.000835884	-0.122435	0.105	0.16	1
TMEM245	0.000835894	-0.0879653	0.021	0.05	1
RUNX2	0.00084369	-0.0579098	0.005	0.024	1
DNAJC4	0.00084783	-0.097156	0.119	0.177	1
PHF23	0.000849665	-0.0668156	0.011	0.034	1
PDCD7	0.000852881	-0.0596485	0.021	0.05	1
GATAD2B	0.000853267	-0.080462	0.099	0.152	1
CDC73	0.00086118	-0.0802683	0.098	0.15	1
ESYT1	0.000862742	-0.0910682	0.16	0.226	1
GPX7	0.000863274	-0.098216	0.024	0.053	1
KIAA0100	0.000866221	-0.0589238	0.048	0.086	1
RPS6KA5	0.000866732	-0.0769561	0.054	0.094	1
DYRK2	0.000872896	-0.0903979	0.029	0.06	1
AGAP2	0.000873733	-0.0997723	0.062	0.105	1
ARHGAP27	0.000875908	-0.102786	0.082	0.131	1
RTCB	0.000878856	-0.107768	0.119	0.176	1
ILK	0.000878994	-0.0145445	0.146	0.213	1
TTC17	0.000881388	-0.109993	0.202	0.275	1
POMGNT2	0.000881467	-0.0671719	0.004	0.021	1
CAPN1	0.000881784	-0.0972023	0.208	0.285	1
ZMAT1	0.000883897	-0.0999314	0.01	0.032	1
PI4KA	0.000885129	-0.0939373	0.052	0.093	1
CDK13	0.000886017	-0.0856095	0.064	0.107	1
SPAG1	0.000891376	-0.110763	0.026	0.056	1
STAM	0.000892827	-0.0862571	0.044	0.081	1
WDR5	0.000897489	-0.074809	0.015	0.04	1
INSIG2	0.000898622	-0.0954619	0.03	0.062	1
BAG6	0.000898829	-0.0907532	0.162	0.232	1
WSB1	0.000900194	-0.149553	0.295	0.383	1
PPP2R5E	0.000906034	-0.100353	0.12	0.178	1
SERF2	0.000910596	0.117618	0.955	0.981	1
OGT	0.000913478	-0.0791324	0.275	0.361	1
DDX27	0.000913868	-0.0890595	0.095	0.148	1
YPEL5	0.000915301	-0.170831	0.378	0.471	1
INADL	0.000916634	-0.0581259	0.006	0.026	1
MSRA	0.000917457	-0.0745173	0.009	0.03	1
SSR2	0.000917929	0.219433	0.681	0.718	1
BOD1L1	0.000921278	-0.0516042	0.091	0.143	1
BCAT2	0.000926749	-0.109232	0.019	0.045	1
RPL8	0.000927827	0.0805907	0.971	0.992	1
PCBP1	0.000931705	-0.0508386	0.192	0.271	1
YLPM1	0.00093389	-0.073009	0.1	0.154	1
ZCWPW1	0.000936133	-0.0853122	0.006	0.026	1
USP34	0.000937236	-0.0678107	0.132	0.194	1
MRPS12	0.000938756	-0.078572	0.125	0.184	1
TRMT1L	0.000939568	-0.0637292	0.01	0.032	1
SIGLEC9	0.000940882	-0.0982907	0.011	0.034	1
CLPX	0.000942227	-0.0355569	0.072	0.118	1
CTNNB1	0.000947191	-0.106609	0.149	0.212	1
EIF3B	0.000949653	-0.0761841	0.026	0.056	1
PPP1R12A	0.000953788	-0.0959213	0.302	0.402	1
BTN3A3	0.000955486	-0.108768	0.15	0.213	1
LRCH1	0.000961583	-0.0937864	0.032	0.065	1
RPS3A	0.000964234	-0.0996356	0.976	0.998	1
CARD8	0.00097103	-0.115438	0.128	0.186	1
ZFYVE16	0.000971243	-0.106976	0.022	0.051	1
NIPBL	0.000971349	-0.11163	0.254	0.339	1
USP53	0.000971565	-0.106928	0.015	0.04	1
ZNF143	0.000977262	-0.0923309	0.036	0.07	1
RGP1	0.000982803	-0.11732	0.025	0.054	1
ZMAT5	0.000984825	-0.0844159	0.058	0.099	1
KPNA4	0.000985253	-0.0679255	0.09	0.141	1
2022-03-02	0.000988829	-0.0754435	0.005	0.023	1
SMARCAL1	0.000992255	-0.0787558	0.022	0.051	1
TAB2	0.000992781	-0.0615215	0.022	0.051	1
SERPINE2	0.000993617	-0.0705808	0.001	0.016	1
FANCA	0.000993888	-0.0772971	0.018	0.043	1
SUDS3	0.000995314	-0.126474	0.064	0.106	1
SLC25A19	0.000995364	-0.094232	0.007	0.028	1
TMEM110	0.000998265	-0.0480194	0.001	0.016	1
TSPYL2	0.00100229	-0.150088	0.07	0.113	1
AP1G2	0.00100655	-0.0592382	0.105	0.16	1
HSBP1L1	0.00100918	-0.0987421	0.018	0.043	1
NELFB	0.00101399	-0.0727456	0.013	0.036	1
CNOT11	0.00102012	-0.0751462	0.013	0.036	1
NASP	0.00102124	-0.111763	0.142	0.205	1
CLN6	0.00102323	-0.0991413	0.015	0.04	1
MED12	0.00102527	-0.0454267	0.058	0.099	1
CHPT1	0.00102539	-0.06045	0	0.013	1
PPP1R9A	0.00102539	-0.0582204	0	0.013	1
CTPS2	0.00102539	-0.0532117	0	0.013	1
RALGPS1	0.00102792	-0.0640349	0.005	0.023	1
SLC44A1	0.00103493	-0.0711157	0.011	0.034	1
PLEKHA3	0.00104044	-0.0616558	0.02	0.047	1
ZC3H12A	0.00104076	-0.0842056	0.138	0.196	1
ANKRD17	0.00104293	-0.0548607	0.079	0.125	1
ZNF296	0.00104337	-0.0814068	0.007	0.028	1
PIKFYVE	0.00104668	-0.0747931	0.05	0.089	1
SMG7	0.00106156	-0.0885803	0.101	0.155	1
MLLT6	0.00106287	-0.0505242	0.195	0.269	1
TCEAL8	0.0010639	-0.0781794	0.064	0.106	1
RASSF2	0.00106432	-0.0735471	0.004	0.021	1
FAM107B	0.00107492	-0.0963717	0.2	0.277	1
HNRNPUL2-BSCL2	0.00107529	-0.0512965	0.002	0.019	1
RPS6KA4	0.00107558	-0.0867409	0.066	0.109	1
CAMKK2	0.00107819	-0.073252	0.016	0.041	1
COMMD4	0.00108075	-0.121219	0.088	0.135	1
GPRIN3	0.00108363	-0.0503195	0.175	0.244	1
PRSS57	0.00109011	0.388767	0.134	0.096	1
RPP21	0.00109027	-0.0945031	0.092	0.144	1
UTP6	0.00109445	-0.0975912	0.026	0.056	1
SMG1	0.00109876	-0.110482	0.234	0.309	1
AREL1	0.00110025	-0.0697911	0.03	0.061	1
DDI2	0.00110243	-0.0904421	0.018	0.043	1
LMNB1	0.00110363	-0.0651662	0.036	0.07	1
MED29	0.0011045	-0.0997401	0.062	0.104	1
EEA1	0.00111888	-0.101481	0.058	0.098	1
CRTC3	0.00111939	-0.111662	0.061	0.102	1
RASSF5	0.00112067	-0.0656924	0.37	0.478	1
MSI2	0.00112304	-0.0803439	0.031	0.063	1
POLE4	0.00112668	0.242786	0.19	0.15	1
MED13L	0.0011307	-0.102459	0.035	0.068	1
NRD1	0.00113653	-0.107747	0.166	0.232	1
MTA2	0.00113936	-0.121022	0.13	0.189	1
CKLF	0.00113974	-0.0705596	0.255	0.344	1
SNRNP70	0.001142	-0.0562567	0.144	0.207	1
FTSJ2	0.00114548	-0.0604887	0.022	0.051	1
PPP1R37	0.00114982	-0.0313377	0.009	0.03	1
THAP2	0.00115053	-0.100091	0.051	0.089	1
XPA	0.00115567	-0.08947	0.141	0.204	1
PAPD4	0.00115762	-0.107921	0.139	0.198	1
SPG7	0.00115957	-0.0660941	0.091	0.142	1
ZNF322	0.00116372	-0.082777	0.034	0.066	1
DNMT3A	0.00116401	-0.0987375	0.014	0.037	1
TSTA3	0.00116475	-0.10566	0.099	0.151	1
NDUFA8	0.00116522	-0.0770695	0.076	0.122	1
SNTB1	0.00117344	-0.0600954	0.026	0.056	1
RCE1	0.00117894	-0.110628	0.058	0.098	1
PWWP2A	0.0011857	-0.0802114	0.026	0.056	1
TAF11	0.00118826	-0.124504	0.106	0.157	1
WBSCR16	0.00119602	-0.0487182	0.01	0.031	1
RNF17	0.00119804	0.0314029	0.005	0	1
ZNF641	0.00120019	-0.066076	0.015	0.039	1
HELQ	0.00120234	-0.100688	0.04	0.074	1
SND1	0.00120375	-0.138469	0.168	0.231	1
LRRC70	0.00120554	-0.0915995	0.005	0.023	1
MBD1	0.00120693	-0.0695695	0.07	0.114	1
PNMA1	0.00120944	-0.0454147	0.01	0.031	1
CLCN3	0.00122041	-0.116893	0.044	0.079	1
NAPRT1	0.00124692	-0.0752354	0.018	0.043	1
ATF6	0.00124813	-0.0966728	0.059	0.099	1
CLK4	0.00125293	-0.0998795	0.056	0.096	1
BAG4	0.00126006	-0.0962167	0.032	0.064	1
DGKA	0.00126375	-0.0805657	0.031	0.062	1
LYST	0.00126463	-0.0922835	0.218	0.291	1
HAPLN3	0.0012653	-0.0773602	0	0.013	1
MDN1	0.00126965	-0.0800504	0.049	0.086	1
SORBS3	0.00127102	-0.0387819	0.005	0.023	1
TMEM261	0.00127294	-0.091173	0.061	0.103	1
SDR42E2	0.00127988	-0.0715217	0.004	0.021	1
ERBB2IP	0.00127996	-0.0818962	0.141	0.2	1
SYPL1	0.00128018	-0.0881737	0.025	0.053	1
SNX20	0.00128466	-0.0931693	0.059	0.1	1
SRSF10	0.0012852	-0.105317	0.088	0.136	1
RAD23B	0.00128576	-0.0196453	0.098	0.151	1
GNG10	0.00128847	-0.111024	0.078	0.123	1
UCHL5	0.00128947	-0.0767154	0.141	0.203	1
NMI	0.00129023	-0.117221	0.062	0.103	1
WDR82	0.00129144	-0.0676988	0.115	0.169	1
RGS16	0.0012943	-0.075363	0.004	0.021	1
REXO4	0.00129875	-0.0187007	0.035	0.068	1
TMEM8A	0.00130011	-0.0682655	0.002	0.018	1
OXSR1	0.00130482	-0.0704776	0.044	0.08	1
PITPNA	0.00130833	-0.0756312	0.009	0.029	1
TMEM102	0.00130887	-0.0660068	0.004	0.021	1
ZNF688	0.00131015	-0.0445887	0.015	0.039	1
NCOA7	0.00131136	-0.0868914	0.111	0.166	1
EIF3F	0.00131163	0.23084	0.689	0.728	1
PDE8A	0.00131306	-0.0600098	0.004	0.021	1
LINC01146	0.00131354	-0.0707439	0.002	0.018	1
LYSMD3	0.00132168	-0.106577	0.069	0.112	1
B3GNT7	0.00132377	-0.0837565	0.018	0.042	1
ACADVL	0.00133661	-0.0808643	0.218	0.289	1
RPS27A	0.00134123	0.0622105	0.989	1	1
RPL30	0.00134331	0.0764775	0.986	1	1
SRSF10.1	0.00135008	-0.0925331	0.015	0.039	1
PLA2G6	0.00135102	-0.0877469	0.019	0.044	1
ORMDL3	0.00135215	0.300409	0.23	0.193	1
WDFY2	0.00136402	-0.0948406	0.043	0.077	1
ZNF197	0.00136741	-0.0644446	0.01	0.031	1
PIGG	0.00137862	-0.0974237	0.046	0.082	1
PAG1	0.00138073	-0.082065	0.038	0.071	1
SLC25A39	0.00138787	-0.095354	0.161	0.226	1
AAED1	0.00138814	-0.0665788	0.016	0.041	1
LIMD1	0.00138899	-0.0819209	0.011	0.033	1
AKT3	0.00138938	-0.0421735	0.036	0.069	1
ASPH	0.00140529	-0.0639583	0.011	0.033	1
BOD1	0.00141211	-0.0530267	0.006	0.025	1
DDX50	0.00141497	-0.0590513	0.134	0.193	1
KIAA0141	0.00142352	-0.0949919	0.111	0.163	1
HDAC4	0.0014236	-0.0667945	0.03	0.06	1
ARHGAP10	0.00143888	-0.0756397	0.04	0.074	1
RBL2	0.00144126	-0.0648419	0.365	0.471	1
PLCB1	0.00144372	-0.0369657	0.018	0.042	1
SVIP	0.00144595	-0.113652	0.056	0.095	1
STRADB	0.00144903	-0.0748945	0.011	0.033	1
IRF2BP2	0.00145118	-0.0570269	0.055	0.094	1
SMKR1	0.00145258	-0.0546412	0.011	0.033	1
DOCK9	0.00146152	-0.0822281	0.005	0.022	1
GMIP	0.00146152	-0.0395395	0.119	0.175	1
ZNF830	0.00146784	-0.091829	0.079	0.124	1
RP11-37B2.1	0.00146854	-0.0963948	0.007	0.027	1
IL27RA	0.00147171	-0.089435	0.251	0.331	1
PRKAG1	0.00147364	-0.0811636	0.11	0.162	1
ACTR2	0.0014813	-0.089444	0.415	0.526	1
MAN2C1	0.00148912	-0.0734074	0.05	0.087	1
LRRC58	0.00149305	-0.0736369	0.041	0.075	1
ETF1	0.00149435	-0.115967	0.094	0.142	1
TMEM216	0.00149583	-0.0748592	0.04	0.073	1
NR3C1	0.00149748	-0.0702154	0.294	0.383	1
FHL1	0.00150058	-0.0614735	0.001	0.015	1
RRP12	0.0015032	-0.0863532	0.06	0.099	1
HEG1	0.00150933	-0.108344	0.03	0.06	1
SMARCD1	0.00151055	-0.0852524	0.049	0.085	1
SLC39A9	0.00151163	-0.0696005	0.038	0.071	1
PRAM1	0.0015118	-0.0543976	0.001	0.015	1
GIMAP6	0.00151999	-0.113334	0.126	0.183	1
ZC3HAV1	0.00152137	-0.0942418	0.272	0.358	1
LRRC8A	0.00153456	-0.0704045	0.039	0.072	1
EIF4G1	0.0015375	-0.089699	0.152	0.216	1
BRWD3	0.00153911	-0.124696	0.04	0.073	1
CLASP2	0.00154104	-0.0909015	0.064	0.104	1
AEBP2	0.00154406	-0.073288	0.03	0.06	1
2022-09-06	0.00155222	-0.111447	0.455	0.561	1
ATP5G2	0.00155454	0.163678	0.818	0.859	1
NADK	0.00155681	-0.0749126	0.03	0.06	1
KLRG1	0.00155748	0.0100155	0.2	0.277	1
GK5	0.00155874	-0.143026	0.231	0.302	1
TMEM50A	0.00156125	0.223191	0.521	0.524	1
RP4-549L20.3	0.00156195	-0.0710048	0	0.012	1
ITM2C	0.00156195	-0.089099	0	0.012	1
TMEM2	0.0015652	-0.0691262	0.212	0.289	1
ZNF81	0.00157143	-0.0665652	0.002	0.018	1
MARK3	0.00157178	-0.0476316	0.069	0.112	1
FAM193A	0.0015738	-0.0876721	0.018	0.042	1
UXS1	0.00157498	-0.10679	0.048	0.083	1
ZDHHC24	0.00157941	-0.0741788	0.079	0.125	1
BRD2	0.00159221	-0.0618719	0.449	0.562	1
GSTM1	0.00159447	0.162901	0.056	0.031	1
ZNF32	0.00159527	-0.0813118	0.099	0.15	1
RP11-162G10.5	0.00159648	-0.0441735	0.004	0.02	1
FHIT	0.00161288	-0.0537271	0.002	0.018	1
CTD-2245F17.3	0.00161426	-0.0537989	0.002	0.018	1
TMEM185A	0.00162982	-0.0836957	0.032	0.063	1
LZIC	0.00163181	-0.0791518	0.07	0.113	1
CGGBP1	0.00163747	-0.0744664	0.19	0.265	1
MTHFD2L	0.00164192	-0.0661003	0.031	0.062	1
KTI12	0.00165003	-0.116236	0.039	0.071	1
COQ9	0.00165282	-0.0978294	0.025	0.052	1
GIGYF2	0.00166144	-0.104242	0.055	0.093	1
GIMAP1	0.00166296	-0.0809343	0.171	0.237	1
ZCCHC8	0.00166941	-0.0962775	0.039	0.072	1
ZNF444	0.00167075	-0.0527292	0.01	0.031	1
TMEM131	0.00167581	-0.0639411	0.036	0.068	1
IFRD1	0.00167807	-0.109194	0.116	0.169	1
CCDC88B	0.00168036	-0.100769	0.084	0.129	1
CD27-AS1	0.00168526	-0.0784031	0.013	0.034	1
MAN2B1	0.0016856	-0.100282	0.089	0.135	1
RPL23A	0.00169118	-0.0999386	0.938	0.983	1
DENND4C	0.00169453	-0.0675639	0.169	0.236	1
CSNK1D	0.00171294	-0.0650306	0.169	0.237	1
BANP	0.00171623	-0.119953	0.051	0.087	1
DCAF12	0.00172007	-0.0502634	0.029	0.058	1
LLGL2	0.00172328	-0.0515216	0.054	0.092	1
FUCA1	0.00172448	-0.0637723	0.024	0.051	1
WDR7	0.00172759	-0.0791779	0.045	0.08	1
LEMD3	0.00173082	-0.139884	0.101	0.15	1
PES1	0.00173175	-0.107314	0.036	0.068	1
ZADH2	0.00173416	-0.063332	0.013	0.034	1
NEK1	0.00173569	-0.0992876	0.048	0.082	1
STRN	0.00173655	-0.0524147	0.019	0.044	1
CHST14	0.0017404	0.0191276	0.01	0.031	1
MAP3K1	0.00174213	-0.100611	0.02	0.045	1
BTN3A1	0.00174467	-0.0943022	0.191	0.259	1
OSBPL3	0.0017552	-0.0849646	0.07	0.112	1
ZMYND8	0.00176014	-0.109847	0.059	0.097	1
AFAP1	0.00176208	-0.0785882	0.005	0.022	1
GK	0.00176472	-0.0824582	0.005	0.022	1
SGCB	0.00176492	0.130075	0.024	0.009	1
ITPR2	0.00176505	-0.0938972	0.074	0.117	1
POP5	0.0017807	-0.10071	0.119	0.173	1
PRKAG2	0.0017834	-0.0982376	0.039	0.071	1
MRPL53	0.00178937	-0.0766935	0.007	0.026	1
ZBTB8OS	0.00179084	-0.0547622	0.151	0.214	1
THYN1	0.00179485	-0.0821603	0.098	0.147	1
NARFL	0.00179522	-0.10474	0.036	0.068	1
ANKMY1	0.00179547	-0.0643993	0.021	0.047	1
HMGN1	0.00181044	-0.0677252	0.388	0.505	1
HSPA9	0.00181277	-0.127683	0.241	0.317	1
BAD	0.00181312	-0.102206	0.079	0.123	1
EID1	0.00181427	0.222837	0.551	0.568	1
RAB4A	0.00181532	-0.103681	0.091	0.138	1
RP1-111C20.4	0.00181562	-0.070133	0.005	0.022	1
TAF1D	0.00182093	-0.108705	0.206	0.278	1
EIF2B4	0.00182437	-0.0978067	0.036	0.068	1
AP5B1	0.0018311	-0.0569269	0.001	0.015	1
DIAPH1	0.00183234	-0.0767704	0.278	0.361	1
COL13A1	0.00183883	-0.0729892	0.005	0.022	1
AGFG2	0.00183981	-0.0632824	0.007	0.026	1
OSTC	0.00184138	-0.0908898	0.225	0.302	1
RORA	0.00184226	-0.103725	0.246	0.323	1
GNPTG	0.00184296	-0.043809	0.15	0.216	1
PEX6	0.00184364	-0.0571139	0.005	0.022	1
PHTF2	0.00184522	-0.0653859	0.041	0.074	1
RTFDC1	0.00185143	-0.0612954	0.204	0.28	1
NARF	0.00185177	-0.0803529	0.146	0.206	1
TGFBR3	0.00185249	-0.0474819	0.358	0.456	1
PRDX6	0.00185566	-0.0891216	0.269	0.353	1
ZNF300	0.00185683	-0.0684543	0.001	0.015	1
MIER1	0.00185823	-0.0654864	0.185	0.255	1
PCMTD1	0.00185847	-0.0638706	0.166	0.23	1
C14orf80	0.0018623	-0.0435915	0.005	0.022	1
ABI3	0.00187042	-0.0930474	0.336	0.423	1
TFDP2	0.0018708	-0.0895814	0.31	0.401	1
ST6GAL1	0.00188571	-0.0692673	0.105	0.156	1
JADE1	0.00189136	-0.131991	0.095	0.142	1
CHRNB1	0.00190674	-0.0784325	0.024	0.051	1
HIST1H3A	0.00191558	-0.0815929	0.016	0.04	1
PREX1	0.0019166	-0.0909273	0.141	0.197	1
NDUFB10	0.00191756	0.235794	0.411	0.394	1
PAN3	0.00192043	-0.0807131	0.024	0.051	1
F8	0.00192226	0.0724588	0.019	0.006	1
ZNF841	0.00192524	-0.12465	0.061	0.1	1
KIF13A	0.00192897	-0.060068	0	0.012	1
LIPC	0.00192897	-0.0512148	0	0.012	1
ZBED4	0.00193091	-0.0853592	0.015	0.038	1
POLR3E	0.00193938	-0.038508	0.022	0.049	1
XPC	0.00194853	-0.124294	0.11	0.16	1
CKS2	0.00196379	-0.081044	0.011	0.032	1
CENPV	0.00196398	-0.0512941	0.004	0.02	1
PIK3C3	0.00196402	-0.107219	0.064	0.103	1
VARS	0.0019649	-0.048791	0.016	0.04	1
B3GALTL	0.00196636	-0.0666429	0.009	0.028	1
PPP3CB	0.00197214	-0.0790934	0.029	0.058	1
EHBP1L1	0.00197451	-0.0748147	0.011	0.032	1
HAUS5	0.00197576	-0.0763697	0.018	0.041	1
NAA25	0.00197981	-0.0825545	0.016	0.04	1
KIF9	0.00199167	-0.0478503	0.032	0.062	1
SYNGAP1	0.00199506	-0.0910422	0.013	0.034	1
CDS2	0.0019965	-0.0806866	0.094	0.142	1
[truncated: 15,728 more rows]

## Sheet: nk3_all_DEGs_AD_vs_control
	p_val	avg_log2FC	pct.1	pct.2	p_val_adj
IL7R	0	2.99735	0.696	0.012	0
GZMK	0	3.52525	0.842	0.009	0
SPTSSB	9.83868e-291	1.76805	0.484	0	1.7441e-286
CAPG	1.31097e-265	1.61499	0.447	0	2.32396e-261
SELL	7.53781e-253	3.16474	0.934	0.136	1.33623e-248
XCL1	1.22588e-229	2.44649	0.729	0.065	2.17311e-225
TCF7	8.73255e-220	1.57139	0.465	0.011	1.54802e-215
GPR183	2.16357e-215	1.4717	0.392	0.003	3.83536e-211
CCR7	6.11301e-149	1.01219	0.264	0.001	1.08365e-144
FGFBP2	2.31005e-146	-3.98632	0.11	0.958	4.09502e-142
COTL1	1.37657e-145	1.5244	0.326	0.01	2.44025e-141
NKG7	4.45826e-140	-1.43473	0.971	1	7.90316e-136
CST7	1.42059e-134	-1.84771	0.864	0.992	2.51827e-130
GZMB	1.8185e-132	-2.7079	0.377	0.976	3.22365e-128
FCGR3A	1.33659e-125	-2.96099	0.168	0.912	2.36937e-121
PRF1	2.16748e-123	-2.07198	0.762	0.978	3.84229e-119
EEF1A1	2.04588e-118	0.808026	1	0.999	3.62673e-114
GZMH	5.38597e-117	-2.91774	0.227	0.917	9.54771e-113
AREG	7.10752e-117	1.6937	0.553	0.079	1.25995e-112
SPON2	1.69851e-115	-3.24682	0.147	0.88	3.01095e-111
B2M	3.08978e-115	-0.675059	1	1	5.47725e-111
SPINK2	2.04235e-114	0.848747	0.198	0	3.62047e-110
GAB1	2.97485e-112	0.742248	0.194	0	5.27351e-108
IGFBP4	1.77808e-110	0.799074	0.187	0	3.15201e-106
RPS23	1.83062e-105	0.863135	1	0.992	3.24514e-101
S100A4	8.9345e-104	-2.00248	0.667	0.968	1.58382e-99
CD44	2.98414e-103	1.7684	0.916	0.429	5.28999e-99
RPS15A	1.13972e-100	0.763499	1	0.997	2.02039e-96
XCL2	2.34592e-100	1.6867	0.656	0.143	4.15861e-96
ACTB	3.64951e-100	-1.52425	0.996	1	6.46949e-96
RUNX2	9.6756e-99	0.710814	0.183	0.002	1.71519e-94
RPS24	9.32054e-97	0.872964	1	0.994	1.65225e-92
RPLP1	2.37254e-96	0.888218	1	0.996	4.2058e-92
LTB	1.71002e-95	1.63535	0.425	0.053	3.03135e-91
CD247	3.45967e-95	-1.73389	0.553	0.935	6.13296e-91
TPT1	4.41248e-95	1.08923	0.996	0.988	7.82201e-91
RPL32	1.35615e-92	0.723695	1	0.994	2.40404e-88
CCL5	1.44707e-92	-2.17136	0.549	0.923	2.56522e-88
IFITM3	6.62263e-92	1.70258	0.802	0.27	1.17399e-87
RPS12	1.03944e-91	0.779964	1	0.996	1.84262e-87
RPL13	1.18679e-88	0.78333	1	0.994	2.10382e-84
S100A6	3.86319e-86	-1.92328	0.443	0.896	6.84827e-82
TMEM14C	6.22935e-86	0.885991	0.234	0.012	1.10428e-81
RPS10	1.8859e-85	0.771507	1	0.992	3.34313e-81
RPS19	1.67442e-84	0.828482	1	0.991	2.96824e-80
RPS18	2.53732e-84	0.83979	0.993	0.984	4.49791e-80
GPR56	2.71153e-83	-2.33997	0.106	0.752	4.80673e-79
RPL34	2.17066e-82	0.72857	1	0.99	3.84792e-78
FOS	1.18066e-81	1.7648	0.978	0.6	2.09295e-77
TNFRSF11A	2.70095e-80	0.523758	0.136	0	4.78797e-76
INPP4B	6.60381e-80	0.581465	0.161	0.003	1.17066e-75
RPS28	1.58462e-79	0.727136	1	0.989	2.80905e-75
RPS5	4.61363e-78	0.914229	0.996	0.957	8.17857e-74
RPLP0	1.20027e-76	0.99636	1	0.953	2.12771e-72
RPS14	1.30192e-76	0.679132	1	0.995	2.30791e-72
RPL18	1.47176e-76	0.771851	1	0.987	2.609e-72
CD99	2.7549e-76	-1.395	0.645	0.93	4.88362e-72
RPS8	3.89738e-76	0.776306	0.996	0.995	6.90888e-72
RPL8	7.89881e-76	0.857179	1	0.985	1.40022e-71
FUT7	9.51158e-76	0.685601	0.154	0.003	1.68612e-71
ARPC2	7.16686e-74	-1.22301	0.773	0.952	1.27047e-69
AFF3	7.32171e-74	0.441101	0.125	0	1.29792e-69
SSBP2	3.91744e-73	0.855323	0.245	0.019	6.94444e-69
GNG2	1.52239e-72	-1.88083	0.19	0.775	2.69875e-68
FXYD7	1.72456e-71	0.711086	0.179	0.007	3.05713e-67
RPS3A	4.45517e-70	0.678573	1	0.991	7.89767e-66
RPL10A	8.01917e-70	0.92166	0.985	0.92	1.42156e-65
IFNG-AS1	1.40243e-69	0.453215	0.117	0	2.48608e-65
RPSA	2.06776e-69	0.864028	0.996	0.948	3.66552e-65
KIR2DL4	5.65064e-69	0.882339	0.216	0.015	1.00169e-64
RPS3	8.51911e-69	0.59901	1	0.996	1.51018e-64
RPL19	1.45832e-67	0.610685	1	0.994	2.58517e-63
CD27	6.36632e-67	0.513506	0.132	0.002	1.12856e-62
RPS9	8.44584e-67	0.849731	0.993	0.955	1.49719e-62
RPL28	1.01403e-66	0.588776	1	0.995	1.79757e-62
NFKBIA	1.13404e-66	1.47319	0.978	0.776	2.01031e-62
FLNB	2.21632e-66	0.675358	0.212	0.015	3.92887e-62
RPS6	2.44021e-66	0.712725	1	0.983	4.32576e-62
ZEB1	3.14897e-66	0.641473	0.205	0.013	5.58218e-62
GZMA	9.6006e-66	-1.32713	0.619	0.951	1.7019e-61
EEF1G	9.80322e-66	1.00581	0.978	0.794	1.73782e-61
IL18R1	1.80396e-65	0.888395	0.341	0.05	3.19788e-61
PRSS23	2.3521e-65	-2.09785	0.062	0.647	4.16956e-61
SH3BGRL3	2.64353e-65	-1.07927	0.952	0.978	4.68618e-61
KIT	2.6552e-65	0.466392	0.11	0	4.70687e-61
PACSIN1	5.24384e-65	0.44752	0.114	0	9.29575e-61
TMEM123	4.86872e-64	1.17446	0.524	0.13	8.63078e-60
RPL39	5.52253e-64	0.67076	1	0.989	9.78978e-60
ITGB2	9.31927e-63	-1.05384	0.883	0.971	1.65203e-58
RPL10	2.34416e-61	0.54034	1	0.999	4.15549e-57
TMSB4X	3.54179e-61	-0.641925	0.996	0.998	6.27852e-57
RPL11	4.74856e-61	0.612921	1	0.994	8.41777e-57
ZEB2	8.9446e-61	-1.81486	0.209	0.714	1.58561e-56
FLNA	6.22155e-60	-1.45408	0.59	0.868	1.10289e-55
TMSB10	6.75067e-60	-0.701871	0.993	0.998	1.19669e-55
RPS27A	1.17884e-59	0.559187	1	0.996	2.08973e-55
RPLP2	1.43773e-59	0.668703	0.993	0.98	2.54866e-55
RPL17	8.34741e-59	0.760427	0.996	0.955	1.47975e-54
RPS13	1.03302e-58	0.66271	1	0.985	1.83123e-54
NELL2	2.07733e-58	0.454439	0.106	0.001	3.68249e-54
ZNF667-AS1	8.90083e-58	0.482463	0.128	0.003	1.57785e-53
GATA3	3.4628e-57	1.26302	0.623	0.205	6.13851e-53
CFL1	6.61352e-57	-0.842155	0.967	0.985	1.17238e-52
CCL4	2.30252e-56	-1.81296	0.062	0.623	4.08168e-52
EEF1B2	1.45685e-55	0.856857	0.989	0.897	2.58256e-51
PFN1	1.68592e-55	-0.747566	0.993	0.994	2.98863e-51
GZMM	3.92522e-55	-1.30769	0.44	0.867	6.95824e-51
SYNE2	6.26138e-55	-1.73978	0.11	0.634	1.10995e-50
ACTG1	7.17771e-55	-1.06434	0.945	0.973	1.27239e-50
CAPN12	7.344e-55	0.884874	0.315	0.051	1.30187e-50
MAML3	1.2934e-54	0.396255	0.114	0.002	2.29282e-50
RPS25	4.70384e-54	0.645182	0.996	0.981	8.3385e-50
RPL3	6.13348e-54	0.647829	1	0.983	1.08728e-49
RPL37	6.99957e-54	0.620961	1	0.982	1.24081e-49
RPL9	4.34651e-53	0.720752	0.982	0.937	7.70506e-49
RPL18A	5.27141e-53	0.572577	1	0.991	9.34463e-49
RPS27	1.48215e-52	0.569287	0.996	0.991	2.62741e-48
MMRN1	1.6858e-52	0.390952	0.088	0	2.98842e-48
IL12RB2	2.91501e-52	0.567214	0.183	0.015	5.16744e-48
IER3	4.45735e-52	1.07309	0.341	0.064	7.90154e-48
RPL30	2.0542e-51	0.520051	1	0.996	3.64149e-47
SERPINE1	7.02817e-51	0.439335	0.11	0.003	1.24588e-46
RPL26	7.37172e-51	0.544577	1	0.989	1.30678e-46
KLRC1	7.43574e-51	1.11481	0.659	0.225	1.31813e-46
CXCR3	8.64167e-51	0.696923	0.194	0.019	1.53191e-46
RPL35A	9.60698e-51	0.584313	1	0.985	1.70303e-46
FXYD2	2.27304e-50	0.347373	0.084	0	4.02942e-46
RPL29	3.53771e-50	0.563569	1	0.99	6.27131e-46
SCML1	4.97006e-50	0.40495	0.099	0.002	8.81042e-46
RPL36	7.90705e-50	0.657109	0.996	0.956	1.40168e-45
MAFF	3.26262e-49	0.941855	0.282	0.046	5.78364e-45
RPS4X	6.17445e-49	0.577343	1	0.99	1.09454e-44
CX3CR1	9.04704e-49	-1.94604	0.033	0.526	1.60377e-44
TNFRSF18	1.27037e-48	1.01746	0.436	0.112	2.25198e-44
GNAI1	6.08163e-48	0.370893	0.084	0	1.07809e-43
ITM2C	7.05254e-48	0.553231	0.088	0.001	1.2502e-43
TEC	2.00965e-47	0.437419	0.125	0.006	3.56251e-43
PTPRCAP	5.30144e-47	-0.910513	0.85	0.95	9.39786e-43
RPS7	1.19745e-46	0.563438	1	0.989	2.12272e-42
PRAM1	1.75989e-46	0.378742	0.099	0.002	3.11976e-42
FHL1	2.25916e-46	0.36208	0.099	0.002	4.00481e-42
HLA-B	2.5778e-46	-0.511373	1	1	4.56967e-42
RPS15	5.93786e-46	0.494013	1	0.99	1.0526e-41
COL9A2	8.18657e-46	0.312869	0.081	0	1.45123e-41
ALOX5AP	4.62426e-45	-1.79077	0.092	0.561	8.19742e-41
RPL13A	5.33804e-45	0.816683	0.971	0.869	9.46274e-41
RPL12	2.07825e-44	0.579461	0.996	0.989	3.68412e-40
CCDC109B	7.21759e-44	0.688088	0.271	0.046	1.27946e-39
TNFAIP3	2.41538e-43	1.2375	0.894	0.677	4.28175e-39
RPL7A	2.42667e-43	0.470039	1	0.989	4.30177e-39
LGALS1	3.47297e-43	-1.6955	0.223	0.661	6.15653e-39
S1PR5	5.14801e-43	-1.61894	0.081	0.524	9.12588e-39
DUSP2	5.93674e-43	1.87491	0.443	0.138	1.05241e-38
LITAF	8.34634e-43	-0.937922	0.755	0.918	1.47956e-38
AC009133.17	9.63508e-43	0.458983	0.128	0.008	1.70801e-38
CNR2	2.32824e-42	0.326438	0.092	0.002	4.12726e-38
MYL12A	3.87339e-42	-0.775659	0.93	0.965	6.86635e-38
TTC38	4.00933e-42	-1.47168	0.172	0.595	7.10734e-38
CMC1	6.59173e-42	1.05517	0.89	0.566	1.16852e-37
SIRPG	7.33877e-42	0.301506	0.07	0	1.30094e-37
HAPLN3	8.00411e-42	0.466068	0.084	0.002	1.41889e-37
PDE4B	3.94768e-41	0.450397	0.11	0.005	6.99805e-37
TAGLN2	1.16633e-40	1.0047	0.949	0.809	2.06755e-36
MYL6	2.78305e-40	-0.772341	0.894	0.958	4.93351e-36
SYPL1	8.26302e-40	0.619233	0.205	0.029	1.46479e-35
FCRL6	9.86781e-40	-1.48551	0.106	0.528	1.74927e-35
ANO9	1.81265e-39	0.289976	0.07	0	3.21329e-35
TC2N	7.02162e-39	0.83896	0.41	0.114	1.24472e-34
RPL5	1.55647e-38	0.560541	1	0.975	2.75915e-34
LCP1	1.7827e-38	-1.05565	0.711	0.852	3.16019e-34
RARRES3	1.99299e-38	-1.09081	0.505	0.777	3.53298e-34
GNB2L1	3.01871e-38	0.552966	0.996	0.969	5.35127e-34
RPS21	6.11883e-38	0.596151	1	0.962	1.08469e-33
PABPC1	6.58319e-38	0.736059	0.978	0.88	1.167e-33
RPL6	6.59348e-38	0.467892	1	0.988	1.16883e-33
PLEK	9.12443e-38	-1.19163	0.381	0.707	1.61749e-33
HLA-C	9.74699e-38	-0.713184	0.974	0.993	1.72785e-33
CDHR1	1.24482e-37	0.459435	0.114	0.007	2.20669e-33
FXYD5	1.37504e-37	0.891124	0.945	0.777	2.43754e-33
HVCN1	1.49734e-37	0.599029	0.183	0.024	2.65434e-33
CALM1	2.12236e-37	-0.645846	0.978	0.978	3.7623e-33
ANXA2	2.54407e-37	-1.51188	0.114	0.511	4.50988e-33
H3F3B	3.52514e-37	0.7039	0.993	0.966	6.24901e-33
NCAM1	7.96495e-37	0.987645	0.553	0.215	1.41195e-32
LSP1	1.07245e-36	-0.812211	0.817	0.925	1.90113e-32
RPL4	1.51356e-36	0.713932	0.974	0.876	2.68308e-32
PPP1R15A	4.61946e-36	0.880254	0.949	0.804	8.18892e-32
RPL24	5.12966e-36	0.562535	0.996	0.955	9.09334e-32
LDLRAP1	1.42615e-35	0.672935	0.275	0.058	2.52813e-31
SLC9A3R1	1.49486e-35	-1.10302	0.447	0.736	2.64993e-31
LMNA	2.44222e-35	1.27789	0.425	0.138	4.32932e-31
LEF1	5.90326e-35	0.397322	0.121	0.01	1.04647e-30
TSPAN4	6.03502e-35	0.488818	0.168	0.022	1.06983e-30
HLA-A	1.8409e-34	-0.448885	0.993	0.995	3.26336e-30
KDSR	2.48128e-34	0.532638	0.143	0.016	4.39856e-30
MT-ND1	2.97251e-34	0.605607	0.993	0.954	5.26936e-30
CYB561	3.33042e-34	0.621349	0.198	0.032	5.90383e-30
MALAT1	3.57024e-34	-0.563606	1	1	6.32897e-30
RPL22	3.87392e-34	0.582841	0.982	0.929	6.8673e-30
RAC2	8.96985e-34	-0.699249	0.897	0.95	1.59009e-29
HLA-E	2.39198e-33	-0.507641	0.996	0.991	4.24025e-29
PPP2R5C	3.53424e-33	-1.26843	0.136	0.522	6.26516e-29
MYC	4.48134e-33	0.302411	0.062	0.001	7.94408e-29
ARHGDIB	5.19277e-33	-0.643121	0.938	0.966	9.20522e-29
PPP1R9A	8.25466e-33	0.292362	0.077	0.003	1.4633e-28
INADL	1.38189e-32	0.412426	0.117	0.01	2.44968e-28
SERF2	2.13752e-32	-0.592149	0.967	0.975	3.78919e-28
PTGDS	2.21003e-32	-4.18271	0.011	0.378	3.91772e-28
MAP3K8	7.27784e-32	0.865298	0.663	0.319	1.29014e-27
TIAM1	9.63952e-32	0.420847	0.117	0.011	1.7088e-27
WDR74	9.8912e-32	1.48484	0.509	0.209	1.75341e-27
A1BG	1.28174e-31	0.542372	0.183	0.029	2.27215e-27
CDCP1	3.04228e-31	0.240998	0.051	0	5.39305e-27
PRCD	3.04228e-31	0.235944	0.051	0	5.39305e-27
TIE1	4.04902e-31	0.230626	0.062	0.001	7.1777e-27
RPS16	5.92497e-31	0.511608	0.985	0.96	1.05032e-26
PPP1R18	5.93984e-31	-1.10339	0.33	0.632	1.05296e-26
ZFHX3	9.98106e-31	0.337968	0.095	0.006	1.76934e-26
MAML2	1.06973e-30	0.678172	0.231	0.049	1.8963e-26
CLIC3	2.53122e-30	-1.26176	0.374	0.679	4.48709e-26
AHR	2.77145e-30	0.391128	0.117	0.011	4.91294e-26
CRIP2	3.57107e-30	0.361128	0.077	0.003	6.33043e-26
BACH2	6.26066e-30	0.377216	0.106	0.009	1.10983e-25
HLA-DRA	1.47207e-29	0.780334	0.297	0.079	2.60954e-25
ATP8B4	1.57151e-29	0.649652	0.205	0.041	2.78581e-25
MAP9	3.14724e-29	0.510013	0.165	0.026	5.57911e-25
YBX3	4.60218e-29	0.237431	0.059	0.001	8.15829e-25
CRTAM	6.57889e-29	0.410006	0.121	0.013	1.16624e-24
IRAK3	7.20023e-29	0.223866	0.055	0.001	1.27638e-24
BCO2	7.34516e-29	0.220311	0.051	0	1.30208e-24
EPHA4	1.15895e-28	0.479201	0.15	0.022	2.05448e-24
NME1-NME2	1.23199e-28	0.728159	0.828	0.56	2.18396e-24
FOSB	3.39075e-28	0.953726	0.44	0.168	6.01078e-24
ZFP36	3.70288e-28	0.860235	0.941	0.771	6.56409e-24
RPL37A	4.0141e-28	0.552163	0.982	0.938	7.11579e-24
RPL23A	4.35327e-28	0.486949	0.982	0.97	7.71704e-24
GNAQ	4.88926e-28	0.312509	0.092	0.007	8.66719e-24
CYBA	5.71634e-28	-1.25766	0.505	0.737	1.01334e-23
DHRS7	6.5497e-28	-0.968107	0.392	0.673	1.16106e-23
CD74	7.65294e-28	0.783509	0.949	0.856	1.35664e-23
NFKBID	8.36877e-28	0.440534	0.15	0.022	1.48353e-23
INF2	9.17566e-28	0.253051	0.077	0.004	1.62657e-23
ABI3	1.60301e-27	-1.20944	0.095	0.431	2.84166e-23
GNPTAB	1.66018e-27	-1.26108	0.11	0.435	2.943e-23
GNLY	2.42376e-27	0.57381	0.949	0.92	4.2966e-23
RP11-326C3.12	2.46258e-27	0.216046	0.059	0.002	4.36542e-23
SYNGR1	4.42909e-27	-1.27447	0.037	0.364	7.85145e-23
ALDH3B1	5.33093e-27	0.192633	0.044	0	9.45013e-23
FHIT	2.34e-26	0.245959	0.084	0.006	4.14811e-22
TPM3	2.42305e-26	-0.73461	0.744	0.88	4.29535e-22
FAM102A	2.46551e-26	0.24196	0.07	0.003	4.37061e-22
CD53	2.51114e-26	-0.910425	0.527	0.73	4.45149e-22
CD2	2.94721e-26	0.818178	0.634	0.317	5.22452e-22
MYH9	3.37727e-26	-0.938063	0.586	0.772	5.98689e-22
BTF3	4.36364e-26	0.530555	0.982	0.905	7.73542e-22
RPL14	4.48995e-26	0.408345	0.996	0.987	7.95933e-22
CD83	6.52318e-26	0.660336	0.304	0.09	1.15636e-21
IER2	1.08432e-25	1.00036	0.817	0.603	1.92217e-21
C12orf75	1.93588e-25	-1.0563	0.282	0.566	3.43174e-21
IL2RB	2.21067e-25	0.787786	0.879	0.662	3.91886e-21
RAB38	2.37017e-25	0.238912	0.055	0.002	4.2016e-21
RPL21	4.29346e-25	0.451955	0.996	0.96	7.61101e-21
GSN	4.51643e-25	0.652757	0.454	0.177	8.00627e-21
BEX2	5.91483e-25	0.470518	0.158	0.028	1.04852e-20
CSRNP1	6.80519e-25	0.709412	0.366	0.128	1.20636e-20
CLNK	7.05527e-25	0.175579	0.04	0	1.25069e-20
PI16	7.05527e-25	0.187172	0.04	0	1.25069e-20
MSRB3	7.05527e-25	0.237022	0.04	0	1.25069e-20
CAPN2	7.44452e-25	-1.14797	0.128	0.436	1.31969e-20
CAPZB	9.3171e-25	-0.867412	0.498	0.718	1.65164e-20
CAP1	1.02488e-24	-0.911479	0.498	0.698	1.81681e-20
TTN	1.13436e-24	0.545096	0.132	0.02	2.01087e-20
SNHG8	1.30248e-24	0.720987	0.465	0.188	2.3089e-20
CD82	1.53935e-24	0.338398	0.095	0.01	2.7288e-20
RCAN3	2.4212e-24	0.204805	0.059	0.002	4.29206e-20
MYL12B	3.09479e-24	-0.672922	0.773	0.864	5.48613e-20
RPL15	3.48051e-24	0.401475	0.996	0.98	6.16991e-20
MT-ND3	3.75673e-24	0.46546	1	0.974	6.65955e-20
THEM4	4.18343e-24	0.578963	0.253	0.069	7.41597e-20
HINT1	6.81488e-24	0.633697	0.901	0.684	1.20807e-19
LBH	8.25672e-24	-1.1302	0.179	0.486	1.46367e-19
ERGIC1	9.78376e-24	0.546049	0.286	0.086	1.73437e-19
SH2D2A	1.01102e-23	-1.13784	0.223	0.517	1.79223e-19
MFGE8	1.37589e-23	0.388972	0.125	0.018	2.43904e-19
RPS2	1.53088e-23	0.865211	0.912	0.734	2.71379e-19
RPL35	2.15413e-23	0.463005	0.985	0.946	3.81863e-19
RPL27	3.30982e-23	0.491426	0.982	0.92	5.86731e-19
RP11-796E2.4	3.97658e-23	0.67876	0.216	0.055	7.04929e-19
PYHIN1	5.70228e-23	-1.11	0.172	0.47	1.01084e-18
EMP3	7.46437e-23	-0.72202	0.769	0.866	1.32321e-18
SLC44A1	8.76951e-23	0.338221	0.121	0.018	1.55457e-18
CD33	9.34355e-23	0.137983	0.037	0	1.65633e-18
LILRA2	9.34355e-23	0.119564	0.037	0	1.65633e-18
SIK1	9.97855e-23	0.47484	0.161	0.032	1.7689e-18
PSAP	2.21833e-22	-0.887165	0.465	0.681	3.93244e-18
MTSS1	2.43612e-22	-1.12745	0.055	0.339	4.31851e-18
SELPLG	4.36062e-22	-0.92119	0.484	0.67	7.73007e-18
DBI	4.62022e-22	-0.795364	0.531	0.722	8.19027e-18
RAP1B	4.78147e-22	-0.708791	0.736	0.833	8.47611e-18
RP11-473M20.7	6.37669e-22	0.612669	0.3	0.099	1.1304e-17
GPR97	7.04637e-22	0.179562	0.059	0.003	1.24911e-17
LAPTM5	9.91875e-22	-0.653651	0.784	0.894	1.7583e-17
CD55	1.09853e-21	0.749318	0.516	0.242	1.94736e-17
AKR1C3	1.22164e-21	-1.16956	0.018	0.285	2.1656e-17
NFKBIZ	1.59508e-21	0.700759	0.363	0.136	2.8276e-17
PPP1CA	1.78538e-21	-0.716273	0.608	0.792	3.16494e-17
APMAP	1.87201e-21	-0.782239	0.575	0.763	3.31851e-17
EEF2	2.29831e-21	0.499959	0.967	0.91	4.07422e-17
RPS6KA2	2.5852e-21	0.156222	0.048	0.002	4.58279e-17
IL18	2.66651e-21	0.34058	0.121	0.019	4.72693e-17
GLIPR1	6.08372e-21	-1.06031	0.11	0.399	1.07846e-16
RASSF2	8.25868e-21	0.329475	0.084	0.009	1.46402e-16
AES	9.13777e-21	-0.886653	0.44	0.645	1.61985e-16
CTSC	9.23156e-21	-0.832933	0.498	0.692	1.63648e-16
CLASP1	1.01713e-20	0.511078	0.271	0.085	1.80307e-16
ZMAT4	1.0689e-20	0.477601	0.223	0.061	1.89484e-16
PAWR	1.23925e-20	0.122526	0.033	0	2.19681e-16
KLHL6	1.46613e-20	0.322491	0.095	0.012	2.59901e-16
CALR	1.87531e-20	-0.871529	0.707	0.797	3.32435e-16
CLDND1	1.91847e-20	0.69243	0.407	0.17	3.40087e-16
RP1-244F24.1	1.98368e-20	0.159373	0.037	0	3.51647e-16
CXCR4	4.37454e-20	0.810957	0.696	0.417	7.75474e-16
LGALS3BP	5.76861e-20	0.176415	0.048	0.002	1.0226e-15
SRGAP3	6.26584e-20	0.25248	0.048	0.002	1.11075e-15
WDR86	6.26584e-20	0.194537	0.048	0.002	1.11075e-15
NGFRAP1	7.17093e-20	0.233119	0.059	0.004	1.27119e-15
WDR1	7.4018e-20	-0.907186	0.352	0.59	1.31212e-15
SLC7A6	1.34962e-19	0.51353	0.198	0.053	2.39246e-15
SYNE1	1.81076e-19	-0.791669	0.447	0.665	3.20993e-15
ICAM1	2.33432e-19	0.48539	0.15	0.033	4.13805e-15
LSR	2.35462e-19	0.166011	0.044	0.002	4.17403e-15
C6orf48	3.35072e-19	0.549828	0.308	0.11	5.93983e-15
SOX4	3.62078e-19	0.477125	0.099	0.014	6.41855e-15
OSTF1	4.40219e-19	-0.816617	0.407	0.617	7.80376e-15
PLA2G6	5.04818e-19	0.339832	0.136	0.027	8.9489e-15
PAICS	5.22075e-19	0.284533	0.106	0.017	9.25482e-15
RHOC	5.31119e-19	-0.867946	0.374	0.603	9.41515e-15
DENND5A	7.02791e-19	0.137734	0.04	0.001	1.24584e-14
TNFRSF1B	8.95689e-19	-1.00815	0.092	0.348	1.58779e-14
PDE6G	1.30557e-18	0.35079	0.176	0.043	2.31438e-14
DOK2	1.45243e-18	-0.87762	0.333	0.569	2.57472e-14
PIM3	1.48398e-18	0.492617	0.143	0.031	2.63065e-14
ITGAL	1.55514e-18	-0.903241	0.326	0.545	2.7568e-14
AGPAT5	1.61757e-18	0.356095	0.084	0.011	2.86747e-14
RPS29	1.64022e-18	0.490053	0.963	0.886	2.90762e-14
EEPD1	1.68772e-18	0.159276	0.037	0.001	2.99182e-14
MT2A	2.21897e-18	-0.967969	0.179	0.437	3.93356e-14
CLEC11A	2.22352e-18	0.322731	0.125	0.024	3.94163e-14
PTK2	2.51607e-18	0.13259	0.033	0	4.46024e-14
PGAM1	2.77184e-18	-0.776957	0.41	0.602	4.91364e-14
TPST1	2.8944e-18	0.32146	0.106	0.018	5.1309e-14
SPRY1	2.90076e-18	0.17816	0.051	0.003	5.14218e-14
CD7	3.44807e-18	0.585971	0.938	0.882	6.1124e-14
PTPRC	4.6921e-18	-0.517977	0.872	0.933	8.31769e-14
IL32	4.96408e-18	-1.18329	0.374	0.59	8.79982e-14
GPR155	5.49406e-18	0.298086	0.095	0.014	9.73932e-14
NSMCE1	1.23274e-17	0.694584	0.337	0.139	2.18528e-13
FKBP11	1.42626e-17	-0.939195	0.103	0.357	2.52833e-13
NFKB2	1.75403e-17	0.505484	0.278	0.099	3.10936e-13
NCF1	1.76598e-17	0.221488	0.073	0.008	3.13056e-13
MYO1G	2.92252e-17	-0.889841	0.348	0.536	5.18075e-13
ARL6IP5	3.31188e-17	-0.678949	0.546	0.7	5.87097e-13
SATB1	3.42882e-17	0.503303	0.315	0.122	6.07828e-13
UBA52	4.18691e-17	0.379096	0.978	0.943	7.42213e-13
UBC	5.16392e-17	-0.447387	0.945	0.964	9.15408e-13
RP11-18H21.1	5.73729e-17	0.217488	0.066	0.007	1.01705e-12
TARSL2	6.8277e-17	0.524113	0.275	0.1	1.21035e-12
C19orf77	7.26729e-17	0.143487	0.037	0.001	1.28827e-12
BIN2	8.54147e-17	-0.628427	0.696	0.797	1.51415e-12
RPL7	8.56028e-17	0.467102	0.919	0.821	1.51748e-12
F2R	8.78658e-17	-0.918774	0.051	0.284	1.5576e-12
NPM1	9.56127e-17	0.51659	0.905	0.787	1.69493e-12
HSP90AB1	1.08339e-16	0.568786	0.875	0.648	1.92053e-12
MT-ND2	1.08884e-16	0.470784	0.967	0.869	1.93019e-12
SPINT2	1.14069e-16	0.238734	0.07	0.008	2.0221e-12
TGFBR3	1.22644e-16	-0.852454	0.212	0.451	2.1741e-12
PLK2	1.26102e-16	0.268122	0.081	0.011	2.23541e-12
TSC22D3	1.71069e-16	0.509983	0.993	0.962	3.03253e-12
FAU	1.79522e-16	0.292022	1	0.993	3.18238e-12
SLC25A39	1.80825e-16	0.581133	0.403	0.188	3.20549e-12
IRF1	1.81652e-16	0.616739	0.846	0.688	3.22015e-12
RAB31	1.84807e-16	0.163067	0.033	0.001	3.27607e-12
IFITM10	1.95053e-16	0.229719	0.051	0.004	3.45771e-12
TTLL10	2.20051e-16	0.0916888	0.026	0	3.90084e-12
USP6NL	2.20051e-16	0.0916668	0.026	0	3.90084e-12
C1orf21	2.6566e-16	-0.835605	0.234	0.463	4.70936e-12
PBX1	3.10444e-16	0.1337	0.029	0	5.50324e-12
JUNB	3.34635e-16	0.566676	0.923	0.724	5.93208e-12
LINC00299	3.55993e-16	-0.955484	0.04	0.26	6.31068e-12
RPL31	3.56641e-16	0.465114	0.927	0.832	6.32217e-12
IFRD1	3.63763e-16	0.511974	0.337	0.136	6.44842e-12
ADORA2A	3.81664e-16	0.191047	0.04	0.002	6.76575e-12
PLCH2	3.82701e-16	0.290231	0.114	0.022	6.78414e-12
STYK1	4.06725e-16	0.167653	0.04	0.002	7.21002e-12
YWHAB	4.80991e-16	-0.571564	0.777	0.83	8.52653e-12
2022-09-09	7.5431e-16	-0.737151	0.495	0.646	1.33717e-11
CD69	8.73109e-16	0.617917	0.864	0.698	1.54776e-11
DTHD1	1.05245e-15	-0.947737	0.062	0.282	1.86567e-11
PLA2G16	1.09458e-15	-0.849804	0.055	0.277	1.94037e-11
PTGER2	1.21562e-15	-0.923059	0.128	0.351	2.15493e-11
GUCY1A3	1.35835e-15	0.152099	0.048	0.003	2.40795e-11
HLA-DMA	1.3898e-15	0.394007	0.179	0.053	2.46369e-11
CD3E	1.49495e-15	0.200921	0.667	0.326	2.65009e-11
EPHX1	1.7273e-15	0.151785	0.037	0.002	3.06199e-11
RHOA	1.75772e-15	-0.472764	0.875	0.898	3.1159e-11
AGTRAP	2.17943e-15	-0.849766	0.132	0.361	3.86348e-11
ALDOA	2.41145e-15	-0.577314	0.714	0.787	4.27478e-11
JUN	2.41418e-15	0.731868	0.828	0.646	4.27961e-11
HDAC11	2.70413e-15	0.244619	0.066	0.008	4.79361e-11
AIM1	3.22235e-15	0.343233	0.158	0.043	5.71226e-11
FAM60A	3.97337e-15	0.424145	0.187	0.057	7.04359e-11
SGSM3	4.11499e-15	0.448131	0.267	0.099	7.29465e-11
MICAL2	5.17753e-15	0.260283	0.084	0.014	9.17822e-11
TRABD2A	5.39315e-15	0.130109	0.04	0.002	9.56043e-11
CCR1	5.4426e-15	0.161555	0.04	0.002	9.64809e-11
PAQR6	5.46749e-15	0.144218	0.04	0.002	9.69221e-11
ARMCX2	6.98573e-15	0.111499	0.033	0.001	1.23836e-10
TNFSF11	6.98573e-15	0.130238	0.033	0.001	1.23836e-10
PPDPF	7.09684e-15	-0.642677	0.626	0.737	1.25806e-10
MBOAT1	7.13839e-15	0.105247	0.033	0.001	1.26542e-10
SASH3	7.63817e-15	-0.764407	0.374	0.566	1.35402e-10
DNAJA1	7.85318e-15	0.580102	0.502	0.274	1.39213e-10
ABLIM1	9.84508e-15	0.516285	0.498	0.252	1.74524e-10
SKIL	9.88718e-15	0.52286	0.381	0.178	1.7527e-10
ASPH	1.53726e-14	0.301151	0.099	0.019	2.7251e-10
LTC4S	1.9879e-14	0.110074	0.029	0.001	3.52395e-10
NDUFB2	2.02836e-14	-0.627283	0.557	0.685	3.59568e-10
SLC5A2	2.03472e-14	0.0948551	0.029	0.001	3.60694e-10
SKAP1	2.03493e-14	-0.754112	0.337	0.532	3.60732e-10
CASK	2.89635e-14	0.129449	0.037	0.002	5.13436e-10
NR4A1	2.90847e-14	0.232819	0.088	0.016	5.15584e-10
EREG	2.95732e-14	0.135275	0.022	0	5.24244e-10
SNCA	2.95732e-14	0.0774042	0.022	0	5.24244e-10
GNA15	2.95732e-14	0.0921076	0.022	0	5.24244e-10
GEM	3.00796e-14	0.136326	0.037	0.002	5.33222e-10
GPR141	3.21475e-14	-0.802394	0.015	0.2	5.6988e-10
ESD	3.24085e-14	0.341779	0.179	0.055	5.74506e-10
S100A11	3.49481e-14	-0.751312	0.366	0.558	6.19526e-10
C11orf74	3.81759e-14	0.0973737	0.026	0	6.76744e-10
WASF1	3.86704e-14	0.0967371	0.026	0	6.85511e-10
RARA	3.89212e-14	0.442379	0.198	0.066	6.89956e-10
MRPL10	4.08417e-14	-0.826221	0.121	0.343	7.24001e-10
PRDM1	5.1324e-14	-0.843475	0.037	0.231	9.09821e-10
SPATA6	5.49087e-14	0.144888	0.04	0.003	9.73367e-10
BSG	5.98315e-14	-0.659353	0.465	0.611	1.06063e-09
PRDM8	6.75745e-14	0.155247	0.044	0.003	1.19789e-09
ADRB2	7.0145e-14	-0.82113	0.04	0.236	1.24346e-09
GRASP	7.23553e-14	0.427706	0.158	0.046	1.28264e-09
ST3GAL1	7.48013e-14	0.489971	0.469	0.245	1.326e-09
ORAI2	7.56783e-14	0.367941	0.165	0.05	1.34155e-09
EIF3E	7.63797e-14	0.561126	0.645	0.415	1.35398e-09
UPP1	8.10304e-14	-0.803407	0.07	0.272	1.43643e-09
KLF10	8.19325e-14	0.548377	0.282	0.117	1.45242e-09
PBXIP1	8.72377e-14	0.600074	0.396	0.201	1.54646e-09
LY6E	8.7641e-14	0.482575	0.839	0.637	1.55361e-09
MICAL3	9.5882e-14	0.246811	0.073	0.011	1.6997e-09
SLC44A2	9.85327e-14	-0.781633	0.267	0.459	1.74669e-09
MSN	1.12809e-13	-0.572049	0.74	0.826	1.99977e-09
IFNG	1.21345e-13	-0.962834	0.051	0.245	2.15108e-09
PYROXD2	1.28386e-13	0.358444	0.136	0.036	2.2759e-09
AC003075.4	1.3488e-13	0.245443	0.051	0.005	2.39101e-09
LCK	1.36159e-13	-0.683876	0.52	0.658	2.4137e-09
HNRNPA1	1.42847e-13	0.367824	0.963	0.911	2.53226e-09
MS4A1	1.49761e-13	0.111489	0.033	0.002	2.65481e-09
IFI44L	2.12567e-13	0.301066	0.066	0.01	3.76817e-09
CARD16	2.18358e-13	-0.794653	0.249	0.447	3.87084e-09
APOL6	2.65271e-13	-0.782183	0.172	0.375	4.70246e-09
RASSF4	2.74451e-13	-0.822893	0.033	0.216	4.86519e-09
MPP7	2.90266e-13	0.346268	0.147	0.042	5.14555e-09
ATP1B1	3.15068e-13	0.18585	0.037	0.002	5.58521e-09
HCLS1	3.34389e-13	-0.578041	0.582	0.709	5.92771e-09
TAF4B	3.36525e-13	0.113727	0.037	0.002	5.96558e-09
EVA1B	3.57844e-13	0.0995469	0.037	0.002	6.34349e-09
NOD2	4.04505e-13	0.162409	0.04	0.003	7.17065e-09
MYOM2	4.3365e-13	-1.40363	0.037	0.218	7.68731e-09
SCP2	4.43843e-13	-0.781795	0.286	0.468	7.868e-09
AOAH	4.74364e-13	-0.700546	0.363	0.539	8.40905e-09
MIF	4.86804e-13	0.440321	0.908	0.779	8.62958e-09
IFI27L2	4.9142e-13	-0.778092	0.117	0.321	8.71141e-09
ANKRD27	5.1627e-13	0.342196	0.179	0.058	9.15191e-09
FTL	6.03101e-13	-0.353287	0.989	0.976	1.06912e-08
SMAP2	6.11591e-13	0.436926	0.275	0.115	1.08417e-08
PDIA3	6.12829e-13	-0.590092	0.663	0.764	1.08636e-08
CD200R1	6.21854e-13	0.112797	0.029	0.001	1.10236e-08
HSPA8	6.23412e-13	-0.500588	0.861	0.879	1.10512e-08
PIK3R6	6.25115e-13	0.115573	0.029	0.001	1.10814e-08
HIPK2	6.62171e-13	-0.797416	0.07	0.258	1.17383e-08
LILRB1	6.66372e-13	-0.718585	0.004	0.169	1.18128e-08
RNU12	7.51176e-13	0.54595	0.15	0.046	1.33161e-08
RP11-96H19.1	7.81064e-13	0.21361	0.062	0.009	1.38459e-08
HLA-DMB	1.0083e-12	0.230322	0.077	0.014	1.78742e-08
IL2RG	1.51857e-12	-0.461478	0.883	0.909	2.69197e-08
NACA	1.51997e-12	0.295928	0.993	0.977	2.69446e-08
CYFIP2	1.5308e-12	-0.748657	0.381	0.525	2.71365e-08
PSMB10	1.63303e-12	-0.651138	0.462	0.615	2.89487e-08
SPN	1.7419e-12	-0.677593	0.429	0.579	3.08787e-08
TMBIM6	1.81426e-12	-0.559101	0.667	0.745	3.21614e-08
GPR82	1.93819e-12	0.116465	0.033	0.002	3.43583e-08
HLA-DOA	2.11508e-12	0.111125	0.026	0.001	3.7494e-08
FZD6	2.11508e-12	0.112633	0.026	0.001	3.7494e-08
RP11-367G6.3	2.27178e-12	0.313477	0.128	0.035	4.02719e-08
ARPC5	2.38981e-12	-0.648599	0.451	0.596	4.23642e-08
DFNB31	2.44815e-12	0.169983	0.051	0.006	4.33983e-08
JAZF1	2.44894e-12	-0.779386	0.125	0.314	4.34124e-08
CTSD	2.54694e-12	-0.54526	0.7	0.779	4.51496e-08
ARHGEF3	2.76414e-12	-0.760655	0.139	0.339	4.89999e-08
SH3D21	2.79223e-12	0.142075	0.037	0.003	4.94978e-08
ANXA4	2.95184e-12	-0.721388	0.055	0.237	5.23273e-08
YWHAZ	3.26392e-12	-0.422968	0.89	0.915	5.78595e-08
CCL3	3.29625e-12	-0.879601	0.018	0.187	5.84326e-08
MT-CO3	3.5341e-12	0.280634	0.993	0.992	6.2649e-08
STAP1	3.67002e-12	0.19994	0.07	0.012	6.50584e-08
CMKLR1	3.84536e-12	-0.701841	0.004	0.159	6.81667e-08
COL24A1	4.01387e-12	0.0715013	0.018	0	7.11539e-08
TRIQK	4.01387e-12	0.0632791	0.018	0	7.11539e-08
PKIG	4.01387e-12	0.0639852	0.018	0	7.11539e-08
RP11-330A16.1	4.01387e-12	0.069021	0.018	0	7.11539e-08
ZAP70	4.16435e-12	-0.577959	0.568	0.683	7.38213e-08
PLOD1	4.2705e-12	-0.70286	0.018	0.181	7.57031e-08
MYO1F	4.2856e-12	-0.681786	0.436	0.582	7.59708e-08
FAM49B	4.57171e-12	-0.667673	0.344	0.521	8.10427e-08
HIF1A	4.6276e-12	0.483813	0.319	0.15	8.20334e-08
SH3BP4	4.74885e-12	0.108555	0.022	0	8.41828e-08
RPL27A	4.85913e-12	0.421416	0.916	0.851	8.61378e-08
GRAP2	4.97738e-12	-0.659924	0.007	0.163	8.8234e-08
ARPC3	5.77762e-12	-0.457309	0.788	0.85	1.0242e-07
EFHD2	6.63916e-12	-0.775496	0.293	0.474	1.17692e-07
LAT	7.1476e-12	-0.722379	0.22	0.41	1.26705e-07
GOLIM4	7.23898e-12	0.319031	0.114	0.03	1.28325e-07
CLIC1	7.38859e-12	-0.481403	0.839	0.891	1.30978e-07
FGR	7.94798e-12	-0.677765	0.363	0.527	1.40894e-07
UBXN10	8.10482e-12	0.208866	0.044	0.005	1.43674e-07
SYNRG	8.85879e-12	0.489568	0.41	0.22	1.5704e-07
ZFP36L2	9.03379e-12	0.997923	0.689	0.508	1.60142e-07
ITGAX	1.22661e-11	0.539598	0.432	0.239	2.17441e-07
KLF4	1.43966e-11	0.163407	0.04	0.004	2.55209e-07
PPIB	1.5367e-11	-0.475405	0.755	0.833	2.72411e-07
TRIM22	1.60539e-11	-0.722429	0.161	0.34	2.84587e-07
CORO1A	1.72969e-11	-0.491896	0.897	0.895	3.06622e-07
ITGB7	1.87243e-11	-0.74346	0.253	0.418	3.31926e-07
TCTN1	2.16562e-11	0.212808	0.066	0.011	3.839e-07
OXNAD1	2.63091e-11	0.435271	0.128	0.039	4.66382e-07
ZBED4	2.68048e-11	0.281783	0.099	0.024	4.75169e-07
HDDC2	2.70872e-11	-0.731598	0.136	0.317	4.80175e-07
DZIP3	3.17754e-11	0.250213	0.099	0.024	5.63283e-07
GPRIN3	3.31821e-11	0.491073	0.385	0.208	5.88219e-07
OSM	3.56363e-11	0.145539	0.044	0.005	6.31724e-07
KIR2DL3	3.77933e-11	-0.789813	0.04	0.207	6.69962e-07
GRK6	3.78924e-11	0.418951	0.201	0.08	6.71719e-07
PRKCH	4.16932e-11	-0.675334	0.421	0.562	7.39096e-07
FBL	4.39519e-11	0.525273	0.52	0.31	7.79135e-07
HELB	4.44266e-11	0.291649	0.132	0.04	7.87551e-07
SHISA5	4.44614e-11	-0.586322	0.348	0.528	7.88167e-07
HSPB1	4.53508e-11	0.518713	0.414	0.223	8.03933e-07
BTF3L4	4.97241e-11	0.344992	0.267	0.117	8.81459e-07
NFE2L3	5.16125e-11	0.11364	0.026	0.001	9.14936e-07
SMIM10	5.16125e-11	0.106488	0.026	0.001	9.14936e-07
SELT	5.16949e-11	-0.654412	0.297	0.47	9.16395e-07
TRIM47	5.18725e-11	0.0930498	0.026	0.001	9.19543e-07
C19orf38	5.26599e-11	0.0919402	0.026	0.001	9.33502e-07
GLTSCR2	5.36695e-11	0.572425	0.568	0.389	9.514e-07
CYTH3	5.81889e-11	0.256776	0.077	0.016	1.03151e-06
RAP1GAP2	6.29229e-11	-0.731617	0.084	0.254	1.11543e-06
ARHGAP15	7.46014e-11	0.403583	0.469	0.259	1.32246e-06
SH3KBP1	7.95767e-11	-0.673468	0.158	0.342	1.41066e-06
SPTBN1	8.03357e-11	0.433738	0.388	0.204	1.42411e-06
ATP6V0E1	8.04235e-11	-0.57293	0.476	0.603	1.42567e-06
SUOX	8.06497e-11	0.160034	0.051	0.007	1.42968e-06
TNFRSF1A	8.55881e-11	-0.682186	0.059	0.222	1.51722e-06
RHOH	8.60162e-11	0.442905	0.498	0.286	1.52481e-06
COX6A1	9.46938e-11	-0.483276	0.63	0.72	1.67864e-06
IGF2R	9.68686e-11	-0.689221	0.077	0.244	1.71719e-06
MIR4435-1HG	1.02463e-10	-0.663215	0.029	0.181	1.81636e-06
C4orf32	1.03702e-10	0.137111	0.037	0.003	1.83832e-06
SNHG9	1.06343e-10	0.474886	0.319	0.16	1.88515e-06
FBLN5	1.08659e-10	0.124307	0.037	0.003	1.92621e-06
SOCS1	1.10094e-10	0.219519	0.077	0.016	1.95163e-06
RPS4Y1	1.10339e-10	0.569102	0.685	0.536	1.95598e-06
IMPDH2	1.11213e-10	0.409209	0.253	0.115	1.97147e-06
STARD10	1.19976e-10	0.110344	0.029	0.002	2.12682e-06
B3GALNT1	1.23664e-10	0.108158	0.029	0.002	2.1922e-06
PCAT6	1.26971e-10	0.1384	0.033	0.003	2.25081e-06
SYT11	1.27386e-10	-0.658152	0.044	0.204	2.25816e-06
DSTN	1.29205e-10	-0.693881	0.297	0.459	2.29042e-06
SLC15A4	1.29904e-10	-0.645299	0.015	0.157	2.3028e-06
EHD4	1.35857e-10	0.419268	0.205	0.083	2.40834e-06
RP6-99M1.2	1.37931e-10	0.2435	0.062	0.011	2.44511e-06
PTPN4	1.39451e-10	-0.657149	0.223	0.397	2.47205e-06
RP11-44N11.2	1.39658e-10	0.224371	0.077	0.016	2.47571e-06
SFT2D3	1.41848e-10	0.118107	0.044	0.005	2.51453e-06
HMOX2	1.69615e-10	-0.686476	0.194	0.356	3.00676e-06
TNFRSF10A	2.00382e-10	0.133108	0.048	0.006	3.55218e-06
RAB36	2.07258e-10	0.0820184	0.022	0.001	3.67407e-06
MGLL	2.11818e-10	0.0803907	0.022	0.001	3.75491e-06
TSPAN13	2.11818e-10	0.0740408	0.022	0.001	3.75491e-06
STK10	2.26525e-10	-0.65574	0.344	0.486	4.01561e-06
FTH1	2.511e-10	-0.309513	0.982	0.98	4.45125e-06
BCL3	2.84476e-10	0.280296	0.092	0.023	5.04291e-06
IMMP2L	3.14809e-10	0.182522	0.081	0.018	5.58061e-06
PTCH2	3.56836e-10	0.350928	0.095	0.025	6.32564e-06
RNF213	3.57921e-10	-0.500177	0.615	0.722	6.34486e-06
B3GNT7	3.87942e-10	0.309032	0.103	0.029	6.87704e-06
RPL23	4.38433e-10	0.435908	0.773	0.608	7.7721e-06
RPL41	4.70846e-10	0.318726	0.978	0.936	8.34668e-06
RPE	4.77556e-10	0.319914	0.154	0.055	8.46564e-06
TSPYL4	4.80863e-10	0.295138	0.168	0.062	8.52426e-06
DST	5.2109e-10	0.187684	0.048	0.007	9.23735e-06
NEIL1	5.33849e-10	0.382138	0.143	0.05	9.46355e-06
TMA7	5.35794e-10	-0.391596	0.842	0.863	9.49802e-06
RGS1	5.46916e-10	0.411927	0.271	0.127	9.69518e-06
BATF3	5.53347e-10	0.0460814	0.015	0	9.80918e-06
TRIM58	5.53347e-10	0.0516485	0.015	0	9.80918e-06
OR2L13	5.53347e-10	0.06369	0.015	0	9.80918e-06
MAL	5.53347e-10	0.0569281	0.015	0	9.80918e-06
MITF	5.53347e-10	0.0492139	0.015	0	9.80918e-06
PDGFA	5.53347e-10	0.0524316	0.015	0	9.80918e-06
IL23A	5.53347e-10	0.0521642	0.015	0	9.80918e-06
RP6-91H8.3	5.53347e-10	0.0719061	0.015	0	9.80918e-06
ZG16B	5.53347e-10	0.0516408	0.015	0	9.80918e-06
AC026471.6	5.53347e-10	0.0555993	0.015	0	9.80918e-06
AXIN2	5.53347e-10	0.0440976	0.015	0	9.80918e-06
ZNF667	5.53347e-10	0.0458111	0.015	0	9.80918e-06
ZNF471	5.53347e-10	0.0771959	0.015	0	9.80918e-06
SLIT3	5.53347e-10	0.0869927	0.015	0	9.80918e-06
LINC00309	5.53787e-10	0.0841066	0.018	0	9.81698e-06
CEP78	5.62377e-10	-0.684134	0.216	0.373	9.96926e-06
DLL1	5.64076e-10	0.0537824	0.018	0	9.99937e-06
USP27X	5.67547e-10	0.0602924	0.018	0	1.00609e-05
RP1-111D6.3	5.67547e-10	0.0650785	0.018	0	1.00609e-05
ASCL2	5.78156e-10	-0.64535	0.011	0.143	1.0249e-05
CXCR2	5.93679e-10	-0.584753	0.004	0.131	1.05241e-05
BCL2L1	5.93781e-10	-0.64855	0.073	0.231	1.05259e-05
IKZF3	6.01276e-10	-0.715097	0.059	0.208	1.06588e-05
SLAMF7	6.55197e-10	-0.654295	0.092	0.257	1.16147e-05
TNFSF9	7.30347e-10	0.126122	0.033	0.003	1.29469e-05
BAIAP3	7.38954e-10	0.0847963	0.026	0.002	1.30994e-05
DNAAF2	7.77756e-10	0.335673	0.158	0.058	1.37873e-05
FXYD1	7.85272e-10	0.108853	0.033	0.003	1.39205e-05
SPECC1	7.94803e-10	0.300456	0.117	0.036	1.40895e-05
MID1IP1	8.26652e-10	0.247889	0.088	0.022	1.46541e-05
SEC11A	8.39081e-10	0.464975	0.648	0.455	1.48744e-05
BTG1	9.39954e-10	0.925556	0.656	0.522	1.66626e-05
IPO11	9.44012e-10	0.247123	0.132	0.043	1.67345e-05
SPAG1	1.04685e-09	0.290296	0.125	0.04	1.85575e-05
BHLHE40	1.07394e-09	0.38479	0.733	0.54	1.90377e-05
RELL1	1.09171e-09	0.287129	0.114	0.035	1.93527e-05
LST1	1.1213e-09	0.251371	0.062	0.012	1.98772e-05
CD6	1.14351e-09	-0.5458	0.004	0.128	2.0271e-05
STOM	1.1519e-09	-0.621095	0.289	0.454	2.04197e-05
TCIRG1	1.15956e-09	0.430817	0.454	0.265	2.05556e-05
ARPC1B	1.16529e-09	-0.459569	0.696	0.762	2.06571e-05
CD70	1.23561e-09	0.15935	0.051	0.008	2.19036e-05
GAB3	1.28976e-09	-0.59879	0.029	0.167	2.28635e-05
EVL	1.46281e-09	-0.449477	0.784	0.802	2.59313e-05
PRR7	1.50744e-09	0.350107	0.15	0.056	2.67224e-05
DARS	1.5186e-09	0.372862	0.271	0.131	2.69202e-05
LINC00152	1.53597e-09	-0.589	0.073	0.226	2.72281e-05
C16orf54	1.5634e-09	0.42364	0.509	0.31	2.77143e-05
RPS11	1.58398e-09	0.316321	0.916	0.842	2.80792e-05
MICU3	1.77368e-09	0.144496	0.037	0.004	3.1442e-05
UAP1	1.78387e-09	-0.570738	0.026	0.16	3.16228e-05
GK5	1.83908e-09	-0.78693	0.143	0.297	3.26013e-05
GALE	1.90425e-09	0.218581	0.081	0.02	3.37566e-05
ANXA6	1.9633e-09	-0.504935	0.608	0.706	3.48034e-05
CCDC141	2.08027e-09	0.0930977	0.037	0.004	3.68769e-05
PDCD4	2.11696e-09	0.417683	0.447	0.261	3.75273e-05
OAZ1	2.18409e-09	-0.397975	0.842	0.859	3.87174e-05
TMEM59	2.30635e-09	-0.51969	0.48	0.588	4.08846e-05
NEK6	2.41699e-09	0.220505	0.088	0.023	4.28461e-05
MLLT6	2.48931e-09	-0.642271	0.106	0.263	4.4128e-05
ARL6IP1	2.56535e-09	-0.583131	0.37	0.499	4.5476e-05
HSP90B1	2.58994e-09	-0.529044	0.645	0.727	4.59119e-05
SLC17A9	2.68223e-09	0.188245	0.051	0.009	4.75478e-05
RNF166	2.73047e-09	-0.641971	0.121	0.276	4.84031e-05
TMEM164	2.9461e-09	0.192549	0.066	0.014	5.22256e-05
STK17A	3.00161e-09	0.609011	0.359	0.211	5.32095e-05
MT-CO1	3.20563e-09	-0.283659	1	1	5.68262e-05
ZSCAN18	3.29637e-09	0.226931	0.11	0.034	5.84347e-05
C9orf89	3.3127e-09	0.375519	0.161	0.063	5.87242e-05
MAPK8IP1	3.35664e-09	0.170529	0.033	0.003	5.95032e-05
CNN2	3.41107e-09	0.401934	0.597	0.404	6.0468e-05
DAB2	3.43116e-09	-0.523115	0	0.115	6.08242e-05
ATP1B3	3.52036e-09	-0.60831	0.088	0.239	6.24053e-05
RASA1	3.5266e-09	0.300378	0.125	0.042	6.2516e-05
DENND2D	3.60635e-09	-0.646099	0.245	0.401	6.39297e-05
KIR3DL2.1	3.66765e-09	-0.646526	0.051	0.198	6.50164e-05
NREP	3.90657e-09	0.131393	0.022	0.001	6.92517e-05
NSG1	3.91533e-09	-0.604855	0.004	0.12	6.94071e-05
PXN	3.99174e-09	-0.616118	0.26	0.412	7.07615e-05
RORA	4.17962e-09	-0.655799	0.158	0.317	7.40921e-05
GSTP1	4.35626e-09	-0.425388	0.755	0.825	7.72234e-05
RP11-1000B6.3	4.51973e-09	0.372152	0.396	0.216	8.01212e-05
PILRB	4.99454e-09	0.37229	0.333	0.175	8.85382e-05
LAIR2	5.18401e-09	-0.68299	0.015	0.137	9.18969e-05
EIF3H	5.35132e-09	0.437129	0.645	0.458	9.48629e-05
CTD-2213F21.3	5.54856e-09	0.115121	0.029	0.003	9.83593e-05
CTD-2020K17.1	5.71314e-09	0.203914	0.059	0.012	0.000101277
VCL	6.3291e-09	-0.673729	0.095	0.24	0.000112196
CD160	6.33275e-09	-0.743155	0.099	0.247	0.000112261
CYFIP1	6.3836e-09	0.130749	0.037	0.005	0.000113162
RP11-325F22.2	6.41694e-09	0.353544	0.216	0.097	0.000113753
IL2RA	6.68476e-09	0.0678279	0.026	0.002	0.000118501
AKAP17A	6.77811e-09	0.335577	0.176	0.072	0.000120156
CRIP1	6.79121e-09	0.58896	0.875	0.796	0.000120388
PRR5	6.93045e-09	-0.557047	0.037	0.168	0.000122856
SRP14	7.21482e-09	-0.397619	0.857	0.854	0.000127897
S100B	7.24159e-09	-1.31172	0.022	0.147	0.000128372
SH3BP5	7.29757e-09	-0.611649	0.165	0.317	0.000129364
SYTL1	7.55116e-09	-0.639561	0.282	0.417	0.000133859
PPIA	7.81e-09	-0.273698	0.952	0.956	0.000138448
PRSS57	8.02883e-09	-0.672958	0.004	0.117	0.000142327
C1orf162	8.28982e-09	0.35981	0.509	0.315	0.000146954
RSL1D1	8.47087e-09	0.42399	0.41	0.24	0.000150163
TMEM2	9.39967e-09	-0.614285	0.125	0.282	0.000166628
CHD9	9.63959e-09	0.441577	0.337	0.188	0.000170881
RHOG	1.15433e-08	-0.523559	0.344	0.487	0.000204628
PLSCR1	1.17543e-08	0.307759	0.187	0.079	0.000208369
SVIL	1.17663e-08	0.265387	0.092	0.027	0.00020858
ACTR3	1.25006e-08	-0.528269	0.527	0.613	0.000221598
GRAMD1A	1.26611e-08	0.196045	0.095	0.028	0.000224443
SUB1	1.31238e-08	-0.4991	0.575	0.667	0.000232646
MAPK1	1.32805e-08	-0.625671	0.114	0.259	0.000235423
HIST1H4C	1.33255e-08	0.356832	0.674	0.467	0.000236221
NFKB1	1.35736e-08	0.203736	0.092	0.027	0.00024062
GIMAP4	1.60055e-08	-0.665694	0.209	0.35	0.000283729
CDK2AP2	1.61478e-08	-0.585058	0.385	0.526	0.000286252
CLEC2B	1.63064e-08	-0.516452	0.396	0.535	0.000289064
AKNA	1.66326e-08	-0.507579	0.388	0.542	0.000294847
DDAH2	1.71562e-08	0.301751	0.194	0.085	0.000304128
GIMAP7	1.71973e-08	-0.597466	0.282	0.43	0.000304857
GUK1	1.72355e-08	-0.483296	0.571	0.659	0.000305534
NXT1	1.73519e-08	0.343396	0.359	0.196	0.000307598
LGR6	1.87539e-08	-0.481344	0.004	0.112	0.00033245
RELB	1.88135e-08	0.372471	0.264	0.133	0.000333507
HIP1	1.89487e-08	0.227805	0.099	0.03	0.000335903
FUT8	1.90625e-08	0.332889	0.114	0.039	0.000337921
DPP4	1.9137e-08	0.0916869	0.018	0.001	0.000339241
RRAD	1.9137e-08	0.0728446	0.018	0.001	0.000339241
RP11-213G21.1	1.92363e-08	0.0531	0.018	0.001	0.000341001
SLC4A10	1.95371e-08	0.0615764	0.018	0.001	0.000346334
FLOT1	1.95775e-08	0.380292	0.41	0.237	0.000347051
LINC00996	2.02302e-08	0.170361	0.044	0.007	0.000358621
E2F3	2.09527e-08	0.211024	0.088	0.025	0.000371429
C10orf128	2.13285e-08	-0.4887	0	0.104	0.000378091
TFDP2	2.24378e-08	-0.618454	0.249	0.389	0.000397755
DAPP1	2.25996e-08	0.114855	0.044	0.007	0.000400623
ANXA1	2.41025e-08	-0.34111	0.755	0.855	0.000427264
CYCS	2.41815e-08	-0.540302	0.344	0.471	0.000428665
2022-09-11	2.44542e-08	0.336981	0.238	0.116	0.0004335
LTA4H	2.61868e-08	0.386127	0.249	0.125	0.000464214
LYST	2.67778e-08	0.371596	0.425	0.255	0.00047469
SF3B2	2.81408e-08	-0.449014	0.542	0.648	0.000498852
BATF	3.22094e-08	-0.51562	0.033	0.157	0.000570975
IL4R	3.29828e-08	0.297102	0.165	0.069	0.000584686
NBPF15	3.75169e-08	0.264061	0.114	0.039	0.000665062
RGCC	3.80317e-08	0.350453	0.117	0.041	0.000674188
STX17	4.02057e-08	0.274563	0.187	0.082	0.000712727
FEZ1	4.05632e-08	-0.535245	0.029	0.149	0.000719064
BTBD3	4.06348e-08	0.0843846	0.026	0.002	0.000720332
PPIL6	4.07861e-08	0.0743752	0.026	0.002	0.000723015
BEND5	4.13968e-08	0.0828654	0.026	0.002	0.000733841
EFCAB4A	4.15509e-08	0.0927711	0.026	0.002	0.000736572
PSMB9	4.19211e-08	-0.43715	0.623	0.7	0.000743135
TTC8	4.22908e-08	0.0745552	0.022	0.002	0.000749689
RP13-516M14.4	4.31947e-08	0.0934761	0.022	0.002	0.000765712
FGL2	4.51094e-08	-0.523727	0.018	0.13	0.000799654
EIF3J-AS1	4.60542e-08	0.277652	0.128	0.048	0.000816403
IER5	4.7621e-08	0.324705	0.227	0.11	0.000844177
TIGIT	4.79646e-08	-0.687679	0.095	0.226	0.000850268
IFITM2	4.95154e-08	0.218657	0.985	0.96	0.00087776
ARHGAP31	5.04691e-08	0.188408	0.077	0.021	0.000894665
CSTB	5.31668e-08	-0.588682	0.209	0.342	0.000942489
ARL14EP	5.41748e-08	0.315743	0.19	0.085	0.000960357
ATHL1	5.42395e-08	0.222509	0.092	0.028	0.000961504
ARL4A	5.45949e-08	0.392402	0.41	0.244	0.000967805
NEDD9	5.61565e-08	-0.51924	0.055	0.184	0.000995486
ZFAS1	5.68286e-08	0.393276	0.568	0.393	0.0010074
PRR5L	5.76465e-08	-0.570339	0.073	0.206	0.0010219
UST	5.76991e-08	0.151606	0.051	0.01	0.00102283
CAMK4	6.28466e-08	0.0998577	0.037	0.005	0.00111408
SPCS2	6.44979e-08	-0.574684	0.308	0.449	0.00114335
RP11-326C3.2	6.4845e-08	0.0606661	0.015	0	0.00114951
TUBA8	6.4845e-08	0.0990386	0.015	0	0.00114951
TMEM38A	6.56145e-08	0.045922	0.015	0	0.00116315
N4BP2	6.92738e-08	0.270855	0.136	0.053	0.00122802
DNPH1	7.27629e-08	0.219661	0.099	0.032	0.00128987
EIF5	7.29531e-08	0.364807	0.648	0.449	0.00129324
RGS16	7.48336e-08	0.160067	0.055	0.012	0.00132658
RNF207	7.82967e-08	0.0561366	0.011	0	0.00138797
RP4-594I10.3	7.82967e-08	0.0400339	0.011	0	0.00138797
SYDE2	7.82967e-08	0.0574874	0.011	0	0.00138797
FNBP1L	7.82967e-08	0.0252701	0.011	0	0.00138797
RAB13	7.82967e-08	0.0396489	0.011	0	0.00138797
PLEKHH2	7.82967e-08	0.0543493	0.011	0	0.00138797
EPAS1	7.82967e-08	0.0566103	0.011	0	0.00138797
COBLL1	7.82967e-08	0.0550292	0.011	0	0.00138797
P2RY14	7.82967e-08	0.059765	0.011	0	0.00138797
CCSER1	7.82967e-08	0.0414054	0.011	0	0.00138797
BANK1	7.82967e-08	0.0524619	0.011	0	0.00138797
BASP1	7.82967e-08	0.0301937	0.011	0	0.00138797
ACSL6	7.82967e-08	0.0478913	0.011	0	0.00138797
RAB32	7.82967e-08	0.0531028	0.011	0	0.00138797
MACC1	7.82967e-08	0.0367548	0.011	0	0.00138797
CNKSR2	7.82967e-08	0.0577115	0.011	0	0.00138797
GLIS3	7.82967e-08	0.0534827	0.011	0	0.00138797
GADD45G	7.82967e-08	0.044274	0.011	0	0.00138797
ZNF462	7.82967e-08	0.0492799	0.011	0	0.00138797
AK8	7.82967e-08	0.0383051	0.011	0	0.00138797
NLRP6	7.82967e-08	0.0428847	0.011	0	0.00138797
TSPAN18	7.82967e-08	0.0360604	0.011	0	0.00138797
AMICA1	7.82967e-08	0.0373729	0.011	0	0.00138797
RP11-713P17.3	7.82967e-08	0.0333263	0.011	0	0.00138797
DTX1	7.82967e-08	0.0307493	0.011	0	0.00138797
RP11-545P6.2	7.82967e-08	0.0439632	0.011	0	0.00138797
KIAA0125	7.82967e-08	0.0365657	0.011	0	0.00138797
RP11-20I23.8	7.82967e-08	0.0430999	0.011	0	0.00138797
JUP	7.82967e-08	0.0384484	0.011	0	0.00138797
TIMP2	7.82967e-08	0.0518581	0.011	0	0.00138797
RP1-151B14.6	7.82967e-08	0.0457148	0.011	0	0.00138797
TSPYL1	8.03591e-08	0.421654	0.37	0.218	0.00142453
SLC25A36	8.31953e-08	0.332679	0.26	0.133	0.0014748
CCNL1	8.32408e-08	0.446117	0.612	0.417	0.00147561
EML4	8.5964e-08	0.414819	0.322	0.178	0.00152388
COPE	8.91542e-08	-0.501568	0.414	0.529	0.00158044
NMUR1	9.15933e-08	-0.530229	0.044	0.165	0.00162367
STK4	1.06199e-07	-0.451167	0.542	0.633	0.00188259
SDCCAG8	1.06489e-07	0.254073	0.132	0.051	0.00188772
RFX2	1.07763e-07	0.0922036	0.029	0.003	0.00191032
HIST1H4B	1.08104e-07	0.103242	0.029	0.003	0.00191635
RNF167	1.2251e-07	-0.605136	0.289	0.411	0.00217174
MYADM	1.23716e-07	0.390111	0.714	0.558	0.00219311
UQCR11.1	1.2994e-07	-0.411058	0.656	0.719	0.00230344
CST3	1.32504e-07	0.333756	0.154	0.065	0.00234889
WHAMM	1.34396e-07	0.275092	0.242	0.121	0.00238243
DIAPH1	1.46079e-07	-0.538432	0.209	0.351	0.00258955
PARK7	1.47466e-07	-0.459776	0.447	0.562	0.00261413
RNU11	1.63594e-07	0.118018	0.048	0.01	0.00290003
CYSLTR1	1.66047e-07	0.199843	0.088	0.027	0.00294351
PLEKHF1	1.69747e-07	-0.518094	0.059	0.181	0.00300911
MAPRE2	1.70733e-07	-0.536792	0.491	0.582	0.00302659
DPH5	1.77865e-07	0.28644	0.11	0.04	0.00315301
BAZ2B	1.86219e-07	0.276385	0.179	0.08	0.00330111
SLC39A10	1.95938e-07	0.314506	0.176	0.08	0.00347339
RAB27A	1.96731e-07	-0.526128	0.128	0.264	0.00348745
RP11-430B1.2	1.97152e-07	0.096659	0.026	0.003	0.00349492
BEX4	1.97796e-07	0.296501	0.194	0.09	0.00350633
EFHC2	2.0956e-07	0.148821	0.044	0.008	0.00371487
AF131217.1	2.13077e-07	0.227008	0.081	0.024	0.00377722
PARP15	2.31972e-07	-0.563037	0.088	0.213	0.00411216
STAT4	2.34424e-07	-0.600217	0.19	0.322	0.00415563
DMKN	2.3609e-07	0.1829	0.07	0.019	0.00418516
CCNH	2.37058e-07	-0.635556	0.297	0.425	0.00420232
RPL38	2.64964e-07	0.311815	0.89	0.798	0.00469701
SPIN3	2.6562e-07	0.0717582	0.018	0.001	0.00470864
RHOB	2.68601e-07	0.316594	0.11	0.04	0.0047615
UBL5	2.76297e-07	-0.423931	0.619	0.667	0.00489792
EGR1	2.83032e-07	0.261377	0.04	0.007	0.00501731
SGK1	2.9285e-07	0.0812429	0.022	0.002	0.00519136
NPC1	2.95719e-07	-0.509971	0.04	0.151	0.00524222
ACOT7	3.01416e-07	0.188871	0.092	0.03	0.0053432
C16orf74	3.01861e-07	0.0776239	0.022	0.002	0.00535109
KLRG1	3.04272e-07	-0.624539	0.128	0.269	0.00539383
RPS20	3.08413e-07	0.304228	0.696	0.506	0.00546724
CCDC50	3.17601e-07	0.156062	0.051	0.011	0.00563012
PLP2	3.36392e-07	0.325054	0.216	0.108	0.00596323
RAB3IP	3.42886e-07	0.167278	0.059	0.014	0.00607833
COMMD6	3.46877e-07	0.306069	0.828	0.697	0.00614909
RPP40	3.5539e-07	0.0851785	0.029	0.004	0.0063
FES	3.56242e-07	0.286676	0.223	0.112	0.00631511
HAGHL	3.67648e-07	0.268025	0.117	0.045	0.00651729
RP11-484K9.4	3.69259e-07	0.0800943	0.029	0.004	0.00654585
TCEAL4	3.75783e-07	0.141435	0.055	0.013	0.00666151
CXorf21	3.77504e-07	0.115	0.037	0.006	0.00669201
OCIAD2	3.78082e-07	0.340281	0.326	0.186	0.00670225
RNF149	3.78194e-07	-0.538941	0.114	0.236	0.00670424
TAGAP	3.8667e-07	-0.522007	0.414	0.522	0.00685451
DYNLL1	3.88272e-07	-0.6064	0.267	0.389	0.0068829
BRK1	3.89119e-07	-0.431778	0.535	0.612	0.00689791
JAK1	3.99235e-07	0.382436	0.714	0.544	0.00707725
ARHGEF40	4.07032e-07	0.125874	0.033	0.005	0.00721545
HIVEP1	4.07685e-07	0.185759	0.081	0.025	0.00722702
ITK	4.13081e-07	-0.536445	0.117	0.247	0.00732268
YPEL5	4.17159e-07	0.336401	0.604	0.428	0.00739498
NR4A2	4.18624e-07	0.294241	0.557	0.372	0.00742095
TBXAS1	4.22709e-07	-0.520964	0.051	0.165	0.00749336
SLC39A8	4.23772e-07	0.227294	0.103	0.037	0.00751221
BTG2	4.35642e-07	0.334283	0.535	0.376	0.00772262
COA1	4.38884e-07	0.381745	0.209	0.106	0.0077801
CIB1	4.40206e-07	-0.535771	0.399	0.497	0.00780353
AF213884.2	4.5898e-07	0.28297	0.154	0.067	0.00813634
DDX3X	4.61694e-07	0.482781	0.495	0.338	0.00818445
SERPINE2	4.63805e-07	0.126135	0.044	0.009	0.00822188
SLA2	4.64591e-07	-0.612047	0.209	0.326	0.00823581
TCF25	4.65351e-07	-0.471543	0.568	0.63	0.00824928
APLP2	4.91513e-07	-0.561298	0.117	0.244	0.00871306
SLCO4C1	5.06378e-07	-0.44208	0.022	0.123	0.00897656
C5orf56	5.24328e-07	-0.490809	0.26	0.381	0.00929477
TMED9	5.26243e-07	-0.473446	0.344	0.468	0.00932872
ID1	5.34204e-07	0.224128	0.062	0.016	0.00946983
USP28	5.37543e-07	-0.537709	0.077	0.195	0.00952903
KIR2DL2	5.82891e-07	-0.73428	0.114	0.236	0.0103329
CISD3	5.85335e-07	-0.550238	0.139	0.266	0.0103762
QTRT1	5.95537e-07	0.265884	0.132	0.054	0.0105571
PLXNA4	6.06678e-07	0.13	0.04	0.008	0.0107546
NT5DC1	6.12603e-07	0.242527	0.158	0.069	0.0108596
CERCAM	6.22206e-07	-0.432676	0.004	0.091	0.0110298
CD244	6.31325e-07	-0.502072	0.205	0.337	0.0111915
TMEM261	6.33719e-07	0.20887	0.179	0.082	0.0112339
TNFRSF4	6.4296e-07	0.312782	0.088	0.03	0.0113978
RAB5C	6.50068e-07	-0.509402	0.392	0.492	0.0115238
BNC2	6.6673e-07	-0.406513	0	0.084	0.0118191
POMP	6.78429e-07	-0.513767	0.319	0.435	0.0120265
RPS6KA1	6.97759e-07	-0.533287	0.238	0.364	0.0123692
ZMIZ1	7.14152e-07	0.247097	0.139	0.059	0.0126598
CTNNBIP1	7.30829e-07	0.32049	0.136	0.058	0.0129554
HOOK1	7.63295e-07	0.0816961	0.026	0.003	0.0135309
A1BG-AS1	7.72938e-07	0.0825271	0.026	0.003	0.0137019
RAMP1	7.81171e-07	0.24063	0.165	0.074	0.0138478
IMPA2	7.85156e-07	0.0684492	0.026	0.003	0.0139185
RAB24	8.22931e-07	0.353295	0.326	0.188	0.0145881
CD2BP2	8.43405e-07	-0.537392	0.106	0.226	0.014951
SWAP70	8.58417e-07	0.162822	0.073	0.022	0.0152172
C12orf55	8.84447e-07	0.112097	0.037	0.006	0.0156786
TNFAIP8L1	9.31788e-07	0.189534	0.081	0.026	0.0165178
FYN	9.31872e-07	-0.532941	0.297	0.417	0.0165193
MTM1	9.42025e-07	0.15148	0.051	0.012	0.0166993
AC016629.8	9.65258e-07	0.155844	0.066	0.019	0.0171111
SEPW1	9.87749e-07	-0.475666	0.458	0.54	0.0175098
PKM	9.88686e-07	-0.5513	0.363	0.456	0.0175264
TEX264	9.90345e-07	-0.517122	0.117	0.244	0.0175558
RP3-486I3.7	1.03729e-06	0.116575	0.029	0.004	0.0183881
APP	1.05102e-06	0.116021	0.059	0.015	0.0186314
RP11-94L15.2	1.05409e-06	-0.460417	0.026	0.123	0.0186858
TRAPPC6A	1.0798e-06	0.275771	0.304	0.17	0.0191417
SLC25A45	1.084e-06	0.273838	0.194	0.095	0.0192161
MT-ND4L	1.08679e-06	0.21176	1	0.992	0.0192656
ILF3-AS1	1.10733e-06	0.27766	0.304	0.173	0.0196296
GLRX	1.13858e-06	-0.556977	0.205	0.324	0.0201835
THEMIS2	1.1566e-06	-0.493715	0.062	0.174	0.020503
RALGDS	1.18261e-06	-0.514091	0.125	0.244	0.0209642
CD2AP	1.19559e-06	0.243757	0.132	0.056	0.0211942
RP11-421L21.3	1.32078e-06	0.112999	0.04	0.008	0.0234134
ARPC4	1.44346e-06	-0.546053	0.209	0.325	0.0255882
PTP4A3	1.4556e-06	0.0760647	0.022	0.002	0.0258034
BZW2	1.4726e-06	0.243592	0.139	0.06	0.0261048
LNPEP	1.47963e-06	-0.487652	0.256	0.394	0.0262294
TBC1D10C	1.51968e-06	-0.497544	0.392	0.496	0.0269393
RPL22L1	1.52046e-06	0.29874	0.487	0.319	0.0269533
FAM89A	1.55529e-06	0.0612263	0.015	0.001	0.0275706
CXCR6	1.55529e-06	0.060456	0.015	0.001	0.0275706
DUSP4	1.56281e-06	0.0719621	0.015	0.001	0.0277039
PTPRK	1.57036e-06	0.0531507	0.015	0.001	0.0278378
MEST	1.57796e-06	0.0568421	0.015	0.001	0.0279724
TBC1D4	1.57796e-06	0.054834	0.015	0.001	0.0279724
PKIA	1.59324e-06	0.0416754	0.015	0.001	0.0282434
CTNNA1	1.6166e-06	-0.368889	0.004	0.085	0.0286574
TTC16	1.62582e-06	-0.371937	0.004	0.085	0.0288209
CHPT1	1.71236e-06	0.134211	0.037	0.007	0.030355
PALLD	1.80835e-06	-0.381323	0.004	0.084	0.0320565
APBB1IP	1.83294e-06	-0.495632	0.311	0.413	0.0324926
GNGT2	1.86191e-06	-0.448305	0.026	0.118	0.0330061
CHCHD2	1.90908e-06	-0.319119	0.813	0.821	0.0338423
CD97	1.96636e-06	0.349613	0.777	0.663	0.0348576
UNC93B1	1.96832e-06	0.185501	0.066	0.019	0.0348924
P4HB	1.97179e-06	-0.438909	0.502	0.573	0.0349539
GAPDH	1.98675e-06	-0.288623	0.945	0.955	0.035219
FCRL3	1.99124e-06	-0.541484	0.07	0.18	0.0352987
PIM2	2.02495e-06	0.309661	0.304	0.177	0.0358963
ZC3H12A	2.03435e-06	0.234694	0.3	0.168	0.036063
ANXA11	2.09256e-06	-0.473139	0.425	0.503	0.0370949
TNK1	2.09535e-06	0.08132	0.018	0.002	0.0371443
ABHD17A	2.10924e-06	-0.522236	0.099	0.214	0.0373904
ADCY3	2.11174e-06	0.0609308	0.018	0.002	0.0374348
NME3	2.12148e-06	0.322496	0.308	0.177	0.0376075
RP4-575N6.4	2.12825e-06	0.0829243	0.018	0.002	0.0377275
B4GALNT3	2.17007e-06	0.051686	0.018	0.002	0.0384688
PFDN5	2.22346e-06	0.251482	0.96	0.908	0.0394153
RP11-386I14.4	2.23907e-06	0.231652	0.081	0.027	0.0396919
LINC00528	2.28717e-06	0.203903	0.088	0.031	0.0405446
CTD-2517O10.6	2.30455e-06	0.157162	0.04	0.008	0.0408528
SNX5	2.319e-06	-0.453794	0.066	0.174	0.0411089
TRAF1	2.39109e-06	0.211601	0.092	0.033	0.0423869
SLC25A30	2.43954e-06	0.127078	0.04	0.008	0.0432458
ENTPD1	2.46801e-06	0.0934937	0.026	0.003	0.0437504
SH3BGRL	2.47912e-06	-0.424168	0.443	0.537	0.0439473
S1PR1	2.49735e-06	0.335817	0.271	0.155	0.0442705
KIR2DL1	2.53991e-06	-0.550747	0.026	0.12	0.045025
EBP	2.57406e-06	-0.469148	0.103	0.216	0.0456304
CACNB1	2.58598e-06	0.120281	0.055	0.014	0.0458417
ZNF836	2.59108e-06	0.195451	0.139	0.061	0.0459321
MDN1	2.60157e-06	0.227063	0.15	0.068	0.046118
TNFSF8	2.60798e-06	0.0802515	0.026	0.003	0.0462316
MT-ND6	2.67522e-06	0.402657	0.733	0.638	0.0474236
STAT5A	2.67925e-06	0.236327	0.114	0.046	0.0474951
LYAR	2.69236e-06	-0.450663	0.132	0.255	0.0477275
PTPN18	2.694e-06	-0.493658	0.103	0.214	0.0477565
FAM177A1	2.73164e-06	0.327195	0.322	0.192	0.0484239
KLHL26	2.74247e-06	0.15749	0.048	0.011	0.0486157
ACTR2	2.74282e-06	-0.464633	0.414	0.503	0.0486219
CD164	2.78979e-06	-0.446476	0.407	0.516	0.0494546
MIR24-2	2.92968e-06	0.271977	0.692	0.51	0.0519344
PDGFRB	2.98306e-06	-0.346834	0	0.075	0.0528806
CXXC5	3.05241e-06	0.306823	0.286	0.164	0.0541101
EPB41L4A-AS1	3.19319e-06	0.238433	0.326	0.187	0.0566056
RPL36A	3.27659e-06	0.338979	0.586	0.425	0.0580841
ORMDL3	3.32392e-06	-0.529458	0.103	0.213	0.0589231
TMEM177	3.33271e-06	0.156489	0.037	0.007	0.059079
ATXN7L3B	3.36577e-06	0.22286	0.352	0.207	0.0596651
LDHB	3.41753e-06	0.367913	0.575	0.439	0.0605825
TMEM63A	3.45703e-06	0.196831	0.128	0.055	0.0612828
ATP5L	3.67035e-06	0.24455	0.897	0.815	0.0650643
CMTM6	3.78287e-06	0.278183	0.513	0.348	0.0670589
IL10RA	3.88e-06	0.376701	0.531	0.392	0.0687807
DPEP2	3.8988e-06	0.263032	0.168	0.081	0.069114
NIP7	3.9181e-06	-0.413352	0.037	0.132	0.0694561
NIFK	4.00243e-06	0.171554	0.201	0.101	0.070951
TRAF5	4.12361e-06	0.26082	0.147	0.068	0.0730992
DNMT3A	4.12825e-06	0.17992	0.077	0.026	0.0731815
TCF4	4.18304e-06	0.136138	0.051	0.013	0.0741527
MCEE	4.19907e-06	0.167935	0.07	0.022	0.0744369
MGRN1	4.44572e-06	0.226532	0.209	0.108	0.0788094
PSMB8	4.50152e-06	-0.45395	0.462	0.532	0.0797985
IDH2	4.57733e-06	-0.476139	0.282	0.399	0.0811424
FAIM3	4.65536e-06	-0.490937	0.337	0.452	0.0825257
RP11-81H14.2	4.73739e-06	-0.504407	0.081	0.189	0.0839797
PSMA7	4.89178e-06	-0.406475	0.546	0.596	0.0867166
PPP1R15B	5.03597e-06	0.261679	0.271	0.152	0.0892726
SDF2L1	5.15992e-06	-0.606525	0.209	0.313	0.0914699
TMEM50A	5.23455e-06	-0.455864	0.48	0.528	0.0927929
TNFRSF14	5.25028e-06	-0.494819	0.275	0.388	0.0930717
TACC3	5.29558e-06	0.163655	0.055	0.015	0.0938748
RLN1	5.38357e-06	0.0923004	0.022	0.003	0.0954345
PLIN3	5.39033e-06	0.24441	0.132	0.059	0.0955544
LRP10	5.47081e-06	-0.489152	0.245	0.359	0.096981
TMEM14B	5.48382e-06	0.309565	0.249	0.141	0.0972116
ASTE1	5.54051e-06	0.260746	0.201	0.104	0.0982166
IQGAP1	5.58803e-06	-0.388602	0.648	0.691	0.099059
IRS2	5.59196e-06	0.144849	0.084	0.03	0.0991286
IL18RAP	5.65611e-06	0.328726	0.234	0.133	0.100266
BPGM	5.87813e-06	-0.378157	0.018	0.101	0.104202
H3F3A	5.95656e-06	-0.215322	0.971	0.945	0.105592
MBOAT7	6.00608e-06	0.195603	0.081	0.029	0.10647
MRPL14	6.02275e-06	0.271521	0.223	0.12	0.106765
CDC25B	6.15053e-06	0.30291	0.352	0.22	0.109031
VPS37B	6.18061e-06	-0.521031	0.22	0.325	0.109564
SOCS6	6.48314e-06	0.114232	0.029	0.005	0.114927
MGAT5	6.62929e-06	0.167367	0.062	0.019	0.117517
NDUFB7	6.65309e-06	-0.398888	0.505	0.571	0.117939
TM4SF19.1	6.66727e-06	-0.344774	0	0.07	0.118191
KIFC3	6.66727e-06	-0.319807	0	0.07	0.118191
MIR181A1HG	6.73373e-06	0.221749	0.121	0.052	0.119369
SLC35D1	6.76971e-06	0.200385	0.081	0.029	0.120007
CHMP1B	6.85147e-06	0.221592	0.275	0.157	0.121456
AHI1	6.85367e-06	0.232618	0.128	0.056	0.121495
DDX6	6.88007e-06	-0.446626	0.414	0.506	0.121963
RP11-307N16.6	6.95458e-06	0.106094	0.037	0.008	0.123284
TMEM200A	7.03429e-06	0.0727717	0.011	0	0.124697
PDE7B	7.03429e-06	0.0478626	0.011	0	0.124697
GPR34	7.03429e-06	0.0393332	0.011	0	0.124697
NCF4	7.03429e-06	0.0517674	0.011	0	0.124697
RP1-125I3.2	7.07345e-06	0.0441105	0.011	0	0.125391
RP11-849F2.7	7.07345e-06	0.0459853	0.011	0	0.125391
JAG1	7.07345e-06	0.0820269	0.011	0	0.125391
COL4A4	7.11282e-06	0.0569968	0.011	0	0.126089
GNB4	7.11282e-06	0.0682998	0.011	0	0.126089
AC004381.6	7.11282e-06	0.0486207	0.011	0	0.126089
NFIX	7.11282e-06	0.044012	0.011	0	0.126089
RTN2	7.11282e-06	0.0424263	0.011	0	0.126089
CELSR1	7.11282e-06	0.0535535	0.011	0	0.126089
CNTNAP2	7.1524e-06	0.0306835	0.011	0	0.126791
CPNE7	7.1524e-06	0.0385274	0.011	0	0.126791
NAMPT	7.15319e-06	0.22254	0.11	0.046	0.126805
LMAN2	7.19884e-06	-0.461772	0.407	0.488	0.127614
DUSP10	7.41785e-06	0.276196	0.179	0.091	0.131496
TMEM220	7.52653e-06	0.12677	0.048	0.012	0.133423
TRMT6	7.62057e-06	0.226365	0.099	0.039	0.13509
PNISR	7.74766e-06	0.238533	0.766	0.583	0.137343
C18orf32	7.79519e-06	-0.450313	0.183	0.302	0.138185
PDCD11	7.80194e-06	0.180533	0.084	0.031	0.138305
ITM2B	7.86267e-06	-0.295159	0.766	0.788	0.139381
PTCH1	8.02146e-06	-0.330369	0	0.069	0.142197
RASGEF1B	8.02309e-06	0.157442	0.077	0.027	0.142225
APOBEC3G	8.27645e-06	-0.476881	0.315	0.417	0.146717
ZNF714	8.62785e-06	0.153755	0.07	0.023	0.152946
STX16	8.95046e-06	0.214075	0.26	0.144	0.158665
RASA3	9.02992e-06	-0.454645	0.278	0.391	0.160073
TMEM71	9.10344e-06	-0.475448	0.081	0.181	0.161377
RNF24	9.2053e-06	0.119436	0.066	0.021	0.163182
MT1X	9.58377e-06	-0.380773	0.022	0.104	0.169891
ANXA7	9.79125e-06	0.264948	0.33	0.201	0.17357
SMDT1	9.80545e-06	0.326062	0.476	0.331	0.173821
LASP1	9.82757e-06	-0.479794	0.223	0.331	0.174213
TTC7A	9.92799e-06	0.195231	0.077	0.027	0.175993
RGS9	1.00609e-05	-0.4045	0.033	0.121	0.17835
B3GAT1	1.02603e-05	-0.299786	0	0.067	0.181884
RP11-299J3.8	1.0308e-05	0.168608	0.07	0.023	0.182731
COX8A	1.09392e-05	-0.367283	0.549	0.624	0.193919
ABCA1	1.11508e-05	0.0526066	0.018	0.002	0.19767
HSPA5	1.12614e-05	-0.405929	0.659	0.715	0.199631
CTD-2020K17.4	1.13444e-05	0.0547659	0.018	0.002	0.201102
TOE1	1.16237e-05	0.246174	0.106	0.045	0.206053
PAQR7	1.16319e-05	0.0273097	0.007	0	0.206198
IL23R	1.16319e-05	0.0445656	0.007	0	0.206198
AL450992.2	1.16319e-05	0.0313571	0.007	0	0.206198
PLA2G4A	1.16319e-05	0.0396398	0.007	0	0.206198
CR1	1.16319e-05	0.0209834	0.007	0	0.206198
RP11-396C23.2	1.16319e-05	0.0258039	0.007	0	0.206198
BCL11A	1.16319e-05	0.0217311	0.007	0	0.206198
AC009506.1	1.16319e-05	0.0306722	0.007	0	0.206198
GHRL	1.16319e-05	0.0275854	0.007	0	0.206198
CCR2	1.16319e-05	0.0232312	0.007	0	0.206198
GPR15	1.16319e-05	0.0312711	0.007	0	0.206198
MB21D2	1.16319e-05	0.0348375	0.007	0	0.206198
NLN	1.16319e-05	0.0220847	0.007	0	0.206198
NUDT12	1.16319e-05	0.0436879	0.007	0	0.206198
AC008443.1	1.16319e-05	0.0195873	0.007	0	0.206198
LRRC16A	1.16319e-05	0.0300987	0.007	0	0.206198
C6orf163	1.16319e-05	0.0337322	0.007	0	0.206198
MAP7	1.16319e-05	0.0325662	0.007	0	0.206198
RP1-168L15.5	1.16319e-05	0.025903	0.007	0	0.206198
SEMA3A	1.16319e-05	0.043587	0.007	0	0.206198
DNM1	1.16319e-05	0.0257029	0.007	0	0.206198
RHOBTB1	1.16319e-05	0.0216702	0.007	0	0.206198
ZNF503	1.16319e-05	0.02514	0.007	0	0.206198
CYP2E1	1.16319e-05	0.0279273	0.007	0	0.206198
PLEKHA7	1.16319e-05	0.0285905	0.007	0	0.206198
FOLR2	1.16319e-05	0.0280541	0.007	0	0.206198
EMP1	1.16319e-05	0.0251077	0.007	0	0.206198
UGGT2	1.16319e-05	0.018375	0.007	0	0.206198
RP11-279F6.3	1.16319e-05	0.0239354	0.007	0	0.206198
RP11-266L9.2	1.16319e-05	0.0327401	0.007	0	0.206198
SDK2	1.16319e-05	0.0207232	0.007	0	0.206198
RP11-862L9.3	1.16319e-05	0.0252428	0.007	0	0.206198
INSL3	1.16319e-05	0.0311277	0.007	0	0.206198
AC006129.4	1.16319e-05	0.0280721	0.007	0	0.206198
FAM71E1	1.16319e-05	0.0187458	0.007	0	0.206198
RP3-402G11.25	1.16319e-05	0.0269971	0.007	0	0.206198
NAALADL2	1.16319e-05	0.0206603	0.007	0	0.206198
CTB-161M19.4	1.16319e-05	0.0215174	0.007	0	0.206198
AFAP1L1	1.16319e-05	0.0221494	0.007	0	0.206198
HOXA7	1.16319e-05	0.025476	0.007	0	0.206198
RP11-17G12.3	1.16319e-05	0.0245341	0.007	0	0.206198
MYO7A	1.16319e-05	0.0348596	0.007	0	0.206198
EFNB2	1.16319e-05	0.0310524	0.007	0	0.206198
MEX3B	1.16319e-05	0.0248025	0.007	0	0.206198
PRSS33	1.16319e-05	0.0169076	0.007	0	0.206198
CYGB	1.16319e-05	0.0327107	0.007	0	0.206198
LIF	1.16319e-05	0.021618	0.007	0	0.206198
MAMDC2	1.16319e-05	0.0181908	0.007	0	0.206198
CARD10	1.16319e-05	0.0349657	0.007	0	0.206198
A4GALT	1.16319e-05	0.0219576	0.007	0	0.206198
PRSS3	1.16319e-05	0.0287231	0.007	0	0.206198
ATF5	1.18089e-05	0.200796	0.092	0.035	0.209337
RALY	1.19496e-05	-0.402849	0.476	0.552	0.211831
SH2D3A	1.20695e-05	0.136777	0.048	0.013	0.213955
FAM53B	1.28667e-05	-0.368114	0.026	0.108	0.228089
MT-ND5	1.2939e-05	0.224878	0.974	0.937	0.229369
SCAND1	1.31896e-05	-0.455411	0.432	0.508	0.233812
PDE4D	1.32395e-05	-0.532845	0.132	0.236	0.234696
C19orf12	1.33053e-05	-0.367102	0.029	0.113	0.235864
RP11-861A13.4	1.3338e-05	0.0992415	0.037	0.008	0.236442
SSBP3	1.34242e-05	-0.409729	0.037	0.123	0.23797
NAF1	1.35028e-05	0.185354	0.092	0.036	0.239364
SNRPB	1.35253e-05	-0.400645	0.432	0.519	0.239763
RPPH1	1.38379e-05	0.110938	0.04	0.01	0.245305
CYTH1	1.38951e-05	-0.460997	0.414	0.499	0.246319
PAFAH2	1.44965e-05	-0.362483	0.018	0.096	0.256979
SERP2	1.45756e-05	0.106568	0.029	0.005	0.258382
CASP1	1.46388e-05	-0.501461	0.136	0.236	0.259502
DOCK10	1.49113e-05	0.285766	0.286	0.168	0.264332
NARF	1.50751e-05	0.247663	0.3	0.178	0.267236
ID2	1.51239e-05	0.354989	0.524	0.386	0.268102
SPRY2	1.51589e-05	0.0891318	0.015	0.001	0.268722
ADD3	1.5251e-05	-0.429557	0.388	0.493	0.270355
ACAP1	1.52769e-05	0.278403	0.604	0.432	0.270813
UBE2E2	1.54068e-05	0.0429689	0.015	0.001	0.273117
PEG10	1.54694e-05	0.0595904	0.015	0.001	0.274226
KCTD21-AS1	1.54694e-05	0.0522898	0.015	0.001	0.274226
EGLN3	1.54694e-05	0.0327215	0.015	0.001	0.274226
ZNF692	1.55126e-05	0.15392	0.092	0.036	0.274991
SUSD3	1.55322e-05	0.0479503	0.015	0.001	0.27534
CRYBG3	1.55953e-05	0.0488002	0.015	0.001	0.276458
MFSD7	1.55953e-05	0.0463115	0.015	0.001	0.276458
AC090186.1	1.55953e-05	0.0337299	0.015	0.001	0.276458
RP5-902P8.12	1.55953e-05	0.0505954	0.015	0.001	0.276458
ZBTB38	1.56054e-05	-0.469791	0.22	0.337	0.276636
EIF3L	1.56579e-05	0.309052	0.696	0.55	0.277568
TBX21	1.58253e-05	-0.524862	0.15	0.26	0.280534
DPYSL2	1.62028e-05	0.166172	0.088	0.034	0.287227
XPC	1.62297e-05	0.331564	0.238	0.137	0.287703
SRPK2	1.63812e-05	-0.426783	0.3	0.406	0.290389
ZNF296	1.65391e-05	0.179228	0.059	0.018	0.293189
NUCB2	1.71492e-05	0.304272	0.33	0.205	0.304004
GRN	1.73443e-05	-0.432063	0.044	0.13	0.307463
RPS6KA5	1.74719e-05	0.22356	0.154	0.075	0.309725
BCAP31	1.77436e-05	-0.401681	0.465	0.519	0.314541
RAB9A	1.80717e-05	-0.470449	0.147	0.248	0.320357
RNASE6	1.81536e-05	0.0717262	0.026	0.004	0.321809
ERBB2	1.81864e-05	-0.357287	0.015	0.088	0.322391
IGF2BP2	1.83831e-05	0.0742027	0.026	0.004	0.325877
LIPA	1.86145e-05	-0.441911	0.106	0.21	0.329979
RNASEK	1.88393e-05	-0.344074	0.63	0.673	0.333964
GOLM1	1.95816e-05	-0.309216	0.004	0.07	0.347123
MIEN1	1.97027e-05	-0.430956	0.3	0.401	0.349271
COL6A2	2.06585e-05	-0.435323	0.022	0.1	0.366214
PSMB6	2.0804e-05	-0.399271	0.355	0.442	0.368793
HIST2H2AC	2.10678e-05	0.169335	0.117	0.051	0.37347
SERPINB1	2.12674e-05	-0.478803	0.381	0.472	0.377008
UHMK1	2.13737e-05	-0.436382	0.275	0.378	0.378891
CSK	2.16389e-05	-0.469258	0.267	0.369	0.383592
LRRFIP1	2.17331e-05	0.28662	0.597	0.441	0.385263
SARS	2.21348e-05	-0.460799	0.128	0.231	0.392383
GPSM3	2.21675e-05	-0.351336	0.656	0.716	0.392964
RP11-611D20.2	2.31094e-05	0.127015	0.04	0.01	0.40966
BCL11B	2.31134e-05	-0.327788	0.011	0.081	0.409732
MTFP1	2.3322e-05	-0.390901	0.037	0.12	0.413428
NAP1L1	2.41443e-05	0.250069	0.41	0.266	0.428006
ENPP5	2.46417e-05	-0.306361	0.011	0.082	0.436823
GABARAP	2.57049e-05	-0.297259	0.755	0.775	0.455671
VAMP8	2.61359e-05	-0.33569	0.568	0.623	0.463312
CYTIP	2.70621e-05	-0.449691	0.432	0.508	0.479729
CAST	2.73507e-05	-0.472671	0.311	0.405	0.484846
JAK2	2.73837e-05	0.163646	0.084	0.033	0.485431
NCKAP1L	2.78169e-05	-0.467332	0.161	0.261	0.493111
KATNAL1	2.80007e-05	0.221173	0.077	0.029	0.496368
PIP4K2A	2.80118e-05	-0.419368	0.07	0.163	0.496565
TBCB	2.81566e-05	-0.403761	0.407	0.486	0.499132
ATP6V1F	2.81867e-05	-0.433364	0.341	0.425	0.499666
NDUFA12	2.84227e-05	-0.441681	0.333	0.423	0.50385
MIR142	2.92762e-05	-0.512434	0.143	0.241	0.518979
APEX2	2.94367e-05	0.177908	0.103	0.044	0.521825
FAM43A	2.96823e-05	0.241054	0.103	0.044	0.526177
RNF130	2.99224e-05	0.216728	0.172	0.09	0.530434
CD3G	3.04775e-05	-0.613959	0.015	0.085	0.540275
LAT2	3.07331e-05	-0.417803	0.209	0.321	0.544806
NCR3	3.07755e-05	-0.486216	0.366	0.455	0.545558
EEF1D	3.07877e-05	0.193009	0.974	0.936	0.545773
C19orf48	3.10454e-05	0.176424	0.121	0.055	0.550341
APOBEC3C	3.15769e-05	-0.490904	0.205	0.301	0.559763
KIAA1033	3.17185e-05	0.197387	0.147	0.071	0.562274
PPM1L	3.24173e-05	-0.363933	0.048	0.134	0.574661
SIRT3	3.37355e-05	0.162822	0.092	0.037	0.59803
NSUN6	3.39126e-05	0.20952	0.084	0.034	0.601168
CD52	3.43209e-05	0.0668977	0.784	0.559	0.608406
OGFRL1	3.43466e-05	0.210008	0.077	0.029	0.608863
LAG3	3.49125e-05	-0.312697	0	0.059	0.618895
2022-09-06	3.58401e-05	0.2541	0.678	0.516	0.635337
METTL12	3.60719e-05	0.143545	0.081	0.031	0.639447
GRAMD4	3.62896e-05	0.106539	0.04	0.01	0.643305
MARCKSL1	3.66333e-05	-0.30249	0.004	0.066	0.649398
RP11-219B17.1	3.76263e-05	0.107801	0.033	0.007	0.667001
ZHX2	3.95383e-05	0.17446	0.125	0.058	0.700896
TSTD1	4.01732e-05	0.230029	0.454	0.297	0.71215
FAM46C	4.02799e-05	0.232185	0.26	0.153	0.714041
METAP1D	4.10365e-05	0.0828966	0.037	0.009	0.727455
EFCAB2	4.11545e-05	0.152753	0.099	0.042	0.729546
TP53I11	4.15284e-05	0.105911	0.048	0.014	0.736174
ZBP1	4.18955e-05	-0.404339	0.132	0.232	0.742682
SLC1A7	4.19171e-05	-0.324349	0	0.058	0.743064
KB-431C1.4	4.20009e-05	0.0748882	0.026	0.005	0.744551
CD300C	4.22978e-05	0.077545	0.026	0.005	0.749812
DOK7	4.23971e-05	0.0687705	0.026	0.005	0.751574
C12orf79	4.23971e-05	0.0803738	0.026	0.005	0.751574
CDC42	4.35645e-05	-0.302048	0.744	0.775	0.772269
GALNT6	4.36658e-05	0.221808	0.136	0.066	0.774063
FAM105A	4.43114e-05	0.216534	0.154	0.079	0.785509
PCSK5	4.45494e-05	-0.270742	0	0.058	0.789727
CCL4L2	4.52784e-05	-0.31688	0.011	0.079	0.802649
DNAJB6	4.59241e-05	-0.376478	0.275	0.387	0.814097
MMP25	4.82141e-05	0.0854234	0.022	0.003	0.854692
RGL2	5.00469e-05	0.172543	0.114	0.051	0.887181
ACTA2	5.03169e-05	-0.273059	0	0.057	0.891967
RPN1	5.0621e-05	-0.413452	0.348	0.437	0.897358
LSMD1	5.06255e-05	-0.432363	0.216	0.32	0.897438
TOMM7	5.06856e-05	0.228406	0.886	0.79	0.898503
PADI4	5.13401e-05	0.0525532	0.022	0.003	0.910107
IL18BP	5.14943e-05	-0.294972	0.007	0.071	0.91284
ARIH2	5.18245e-05	-0.459459	0.333	0.415	0.918694
RP11-635N19.1	5.18795e-05	0.0434862	0.022	0.003	0.919667
RNASEH1-AS1	5.2606e-05	0.128948	0.059	0.019	0.932547
HCST	5.26691e-05	-0.265973	0.956	0.935	0.933665
HSP90AA1	5.36098e-05	-0.279813	0.835	0.839	0.95034
UROS	5.37993e-05	0.185898	0.212	0.118	0.953699
ABHD15	5.42611e-05	0.150403	0.084	0.034	0.961887
RP6-206I17.1	5.46574e-05	-0.439224	0.081	0.17	0.968912
PLCL2	5.5309e-05	0.215591	0.114	0.053	0.980464
TOR2A	5.61436e-05	-0.373671	0.044	0.125	0.995257
STAM	5.66699e-05	0.18672	0.132	0.064	1
PHPT1	5.67291e-05	-0.435831	0.172	0.271	1
R3HDM4	5.68004e-05	0.200067	0.165	0.086	1
ZMYM2	5.75675e-05	0.238287	0.187	0.103	1
PTPN22	5.80266e-05	-0.415044	0.136	0.233	1
DHRS4L2	5.84277e-05	-0.284293	0.004	0.063	1
SH3BP2	5.97034e-05	-0.418892	0.092	0.185	1
COX4I1	5.98449e-05	0.22523	0.971	0.909	1
RAB7L1	6.14371e-05	-0.425739	0.33	0.425	1
TMED2	6.14906e-05	-0.378989	0.374	0.46	1
STRBP	6.19767e-05	0.0733355	0.029	0.006	1
NEDD8	6.32611e-05	-0.38012	0.432	0.504	1
ATF4	6.32677e-05	0.250079	0.256	0.151	1
PTPRM	6.41721e-05	-0.281894	0	0.056	1
ATP2B4	6.58852e-05	-0.439804	0.341	0.435	1
LAX1	6.60366e-05	-0.278792	0.022	0.094	1
LDLR	6.64038e-05	-0.34532	0.026	0.099	1
C14orf166	6.66015e-05	0.233732	0.473	0.323	1
AC025171.1	6.84628e-05	0.107266	0.051	0.016	1
TNFSF10	6.86915e-05	0.212981	0.125	0.06	1
CCRN4L	6.88695e-05	0.0786757	0.037	0.009	1
ZDHHC18	6.90651e-05	0.102449	0.055	0.018	1
MT1F	6.95532e-05	-0.348058	0.022	0.092	1
EVI2B	6.96335e-05	-0.40806	0.125	0.225	1
C2CD5	7.31744e-05	0.190795	0.092	0.039	1
SEC14L1	7.34601e-05	0.192436	0.231	0.133	1
LPGAT1	7.5513e-05	0.22662	0.154	0.08	1
PIK3R1	7.61355e-05	0.274007	0.436	0.303	1
STARD3NL	7.71972e-05	-0.475107	0.187	0.28	1
COQ7	7.75982e-05	0.162465	0.132	0.064	1
DUSP1	7.77259e-05	0.797091	0.604	0.516	1
PTP4A2	7.79596e-05	-0.412306	0.227	0.317	1
TSEN54	7.83333e-05	-0.442871	0.223	0.309	1
EAF2	8.33599e-05	0.135302	0.051	0.016	1
NIM1K	8.37293e-05	0.0804394	0.015	0.002	1
PDIA6	8.40501e-05	-0.44131	0.333	0.409	1
AMPD3	8.46081e-05	0.0494528	0.015	0.002	1
ZMAT1	8.49494e-05	0.132062	0.062	0.022	1
MAK	8.54957e-05	0.0673816	0.015	0.002	1
CD9	8.54957e-05	0.0493275	0.015	0.002	1
KIAA1958	8.57935e-05	0.0503396	0.015	0.002	1
PPP1R26	8.60923e-05	0.0478687	0.015	0.002	1
ANKRD50	8.6392e-05	0.0362612	0.015	0.002	1
PDZD8	8.70905e-05	0.187207	0.114	0.053	1
CD3D	8.86017e-05	-0.662513	0.018	0.085	1
EFCAB4B	8.90056e-05	0.198481	0.168	0.09	1
ETFB	9.0275e-05	0.187352	0.201	0.113	1
RP11-617D20.1	9.05158e-05	0.0596006	0.026	0.005	1
FAM65B	9.08353e-05	0.286848	0.557	0.42	1
CD47	9.1152e-05	-0.389289	0.374	0.446	1
HIST1H4A	9.16014e-05	0.101813	0.04	0.011	1
FDFT1	9.19481e-05	-0.44717	0.205	0.3	1
ARHGAP30	9.25246e-05	-0.439323	0.396	0.464	1
IDS	9.83264e-05	-0.349917	0.513	0.585	1
RGS2	9.86255e-05	-0.370439	0.029	0.101	1
IMPDH1	9.90807e-05	-0.391812	0.059	0.138	1
MGST3	0.000100207	-0.423024	0.161	0.256	1
RBPJ	0.000100252	0.206426	0.143	0.073	1
FAM135A	0.000100403	0.12249	0.037	0.01	1
TPP1	0.000100497	-0.440842	0.176	0.272	1
FABP5	0.000100997	0.152193	0.081	0.033	1
HIST2H2AA3	0.000102984	0.181036	0.11	0.051	1
RFX1	0.000103452	0.111757	0.07	0.026	1
CXCR1	0.000104277	-0.253855	0	0.053	1
PSTPIP2	0.000104721	-0.281157	0.018	0.085	1
ASB13	0.000106992	0.0553357	0.011	0.001	1
SLC29A4	0.000107457	0.0536174	0.011	0.001	1
NBEA	0.000107457	0.0489895	0.011	0.001	1
B4GALT6	0.000107736	0.0934885	0.029	0.006	1
FAM134B	0.000107925	0.0455351	0.011	0.001	1
CD40LG	0.000107925	0.0352094	0.011	0.001	1
PRRT2	0.000107925	0.0370584	0.011	0.001	1
MUM1	0.00010836	0.178086	0.103	0.047	1
PCBP3	0.000108394	0.0438196	0.011	0.001	1
GMPR	0.000108865	0.0333393	0.011	0.001	1
AC016831.7	0.000108865	0.025464	0.011	0.001	1
COX6C	0.000109127	-0.310833	0.67	0.676	1
MEF2C	0.000111406	0.135953	0.059	0.021	1
ELL2	0.000111413	0.194969	0.084	0.035	1
EIF3G	0.000112899	0.222097	0.799	0.716	1
2022-09-01	0.000113591	-0.437285	0.341	0.419	1
AKT3	0.000116887	0.18679	0.114	0.054	1
TAF9B	0.000117178	0.113535	0.048	0.015	1
DOCK5	0.000117981	-0.26257	0.004	0.059	1
STAMBPL1	0.000118956	0.152241	0.081	0.033	1
CD48	0.000121308	-0.398569	0.538	0.578	1
AC009133.12	0.000121513	0.0678985	0.022	0.004	1
TMEM135	0.000121922	0.14569	0.106	0.049	1
CEP250	0.000122383	-0.333619	0.029	0.099	1
ITGB2-AS1	0.000122842	0.249064	0.161	0.087	1
GNAI2	0.000122898	-0.373579	0.19	0.295	1
PREX1	0.000123458	-0.368873	0.099	0.19	1
ZFYVE28	0.000124517	-0.265036	0.007	0.065	1
KRTCAP2	0.000124933	-0.340895	0.553	0.577	1
CCDC86	0.000126863	0.158069	0.081	0.033	1
ZNF10	0.000126865	0.145319	0.073	0.029	1
ZNF135	0.0001269	0.0691979	0.018	0.003	1
TMEM147	0.000128194	0.234624	0.26	0.16	1
ANKRD6	0.000128318	0.0716697	0.018	0.003	1
AC013264.2	0.000130836	0.0602308	0.018	0.003	1
PSMG4	0.000131686	0.179832	0.132	0.066	1
CCDC88C	0.000132796	-0.473157	0.176	0.266	1
ADI1	0.000134049	0.186581	0.205	0.118	1
WDFY2	0.000135472	0.193645	0.125	0.062	1
GTF3C4	0.000137067	0.100245	0.051	0.017	1
TRAPPC1	0.0001376	-0.340114	0.538	0.572	1
RUFY3	0.000139956	0.16826	0.048	0.015	1
BAG1	0.000142391	0.266341	0.201	0.118	1
BTN3A2	0.000143879	-0.3783	0.41	0.479	1
ATF7IP	0.000143945	-0.439054	0.198	0.293	1
RRP12	0.000144719	0.177881	0.154	0.081	1
FAM134C	0.000145623	-0.363256	0.073	0.155	1
SET	0.000145922	0.250275	0.549	0.398	1
PCMTD2	0.000148371	0.160148	0.168	0.091	1
C9orf9	0.000148431	0.14685	0.037	0.01	1
GNAL	0.000149134	-0.2747	0.004	0.057	1
KIAA1147	0.00014932	0.149457	0.048	0.015	1
MZF1	0.000152151	0.184306	0.114	0.055	1
GSAP	0.000153638	-0.456144	0.132	0.22	1
MYO6	0.000154957	-0.306768	0.015	0.075	1
AMT	0.000156199	0.0938402	0.037	0.01	1
2022-09-07	0.000156383	-0.305626	0.685	0.718	1
FBXO44	0.000158418	-0.298653	0.022	0.087	1
UBASH3B	0.000159235	0.122621	0.059	0.021	1
DDX3Y	0.000160013	0.261842	0.242	0.152	1
RAB1B	0.000161199	-0.365986	0.396	0.472	1
PXK	0.000161294	-0.285579	0.018	0.082	1
ARMC5	0.000163314	0.113597	0.055	0.019	1
KDM1B	0.000163569	0.0774091	0.037	0.01	1
RBM12	0.000164105	0.175626	0.099	0.046	1
RP11-553L6.2	0.00016473	0.217827	0.139	0.073	1
PPP3CA	0.00016522	0.209977	0.168	0.093	1
RPSAP58	0.000165805	0.216586	0.154	0.083	1
SLC25A20	0.000166418	-0.381306	0.099	0.186	1
MED10	0.000167119	-0.362746	0.399	0.47	1
POLD4	0.000170446	-0.404753	0.282	0.378	1
ARRB2	0.000170811	-0.425875	0.319	0.409	1
GNG5	0.000170845	-0.345356	0.509	0.564	1
RPS6KA3	0.00017449	0.166653	0.139	0.072	1
CSPP1	0.000174541	0.15569	0.117	0.057	1
PDLIM1	0.000174922	-0.332476	0.037	0.107	1
ZBTB1	0.000176921	-0.440279	0.245	0.335	1
CTSZ	0.000177643	0.0946595	0.055	0.019	1
PDDC1	0.000179906	0.161625	0.092	0.041	1
TP53INP1	0.000181236	0.135458	0.07	0.027	1
KEAP1	0.000181584	-0.34382	0.037	0.106	1
ATP5G3	0.000181871	-0.302513	0.549	0.604	1
NME4	0.000183959	-0.305519	0.015	0.074	1
ZNF724P	0.000185002	0.0867558	0.033	0.008	1
STIP1	0.000187563	-0.396113	0.092	0.174	1
PGRMC2	0.000187782	0.230948	0.084	0.037	1
EIF4G3	0.000187885	-0.393539	0.04	0.11	1
CIRBP	0.000187909	0.217866	0.919	0.821	1
TRMT1	0.000190748	0.170818	0.103	0.048	1
TONSL	0.000192383	0.0738003	0.029	0.007	1
DDX39A	0.000193067	-0.384901	0.209	0.3	1
PSME1	0.000194168	-0.274741	0.886	0.861	1
POLR3GL	0.000194209	-0.368813	0.315	0.399	1
RLTPR	0.000195245	0.0757226	0.029	0.007	1
RLF	0.000209125	0.152637	0.205	0.117	1
RAB8B	0.000210352	-0.369287	0.165	0.254	1
NINJ1	0.000217745	0.231101	0.187	0.108	1
CEP170	0.000220494	0.0995882	0.059	0.021	1
LDB2	0.000221145	0.107695	0.044	0.014	1
WAS	0.000222293	-0.363346	0.469	0.531	1
GBP5	0.000225999	-0.392366	0.234	0.326	1
JUND	0.000226297	0.21557	0.348	0.23	1
TMEM109	0.000227432	-0.390851	0.275	0.364	1
PARP8	0.000227547	0.199346	0.582	0.434	1
KDM6B	0.00022779	0.190177	0.103	0.049	1
KIF9	0.000229241	0.190007	0.103	0.049	1
LIMS1	0.000231862	0.167565	0.161	0.088	1
ACSS1	0.000232288	0.174864	0.121	0.061	1
SRSF5	0.000232456	0.230339	0.864	0.768	1
RPS26	0.000236705	-0.357839	0.853	0.841	1
MRPL45	0.000237632	0.134007	0.095	0.043	1
LNX2	0.000238682	0.107759	0.037	0.01	1
UQCR10	0.000238926	-0.310584	0.484	0.548	1
PYCRL	0.000241253	0.103228	0.037	0.01	1
SETBP1	0.000243215	-0.238654	0	0.047	1
RP11-326C3.11	0.000245921	0.0804255	0.051	0.018	1
XXcos-LUCA11.4	0.000246071	0.19336	0.055	0.02	1
PSMD8	0.000246894	-0.339851	0.341	0.411	1
DAD1	0.000248067	-0.36195	0.447	0.497	1
MIAT	0.000249672	-0.246102	0.004	0.054	1
MAD1L1	0.000253986	-0.368447	0.092	0.175	1
DIS3L2	0.000254239	0.192485	0.136	0.071	1
WARS2	0.000255194	0.195116	0.106	0.051	1
WDR83OS	0.00025555	0.212535	0.714	0.568	1
TRIB2	0.000258224	0.132652	0.106	0.051	1
AQP3	0.00026085	0.163016	0.044	0.014	1
ATP5B	0.000262396	-0.31268	0.546	0.607	1
DBNDD2	0.000262926	-0.250451	0.007	0.061	1
CCDC41	0.000264211	0.163547	0.062	0.024	1
DCLRE1B	0.000265948	0.135401	0.048	0.016	1
ADAM10	0.00026676	-0.361066	0.19	0.282	1
CAPZA1	0.000268403	-0.35792	0.19	0.282	1
NDUFB5	0.000273171	0.184388	0.187	0.106	1
BRD1	0.000278052	0.134835	0.07	0.028	1
SYK	0.000278654	0.149803	0.245	0.147	1
NR4A3	0.000279222	0.179646	0.077	0.033	1
MANF	0.000279936	-0.418647	0.128	0.21	1
C5orf30	0.000282474	0.0958459	0.033	0.009	1
SIPA1L1	0.000284411	0.162825	0.095	0.044	1
SMAD5	0.000284802	0.216362	0.176	0.101	1
PHB2	0.000292293	0.219936	0.531	0.386	1
H2AFZ	0.000292583	-0.344845	0.366	0.453	1
RABL2A	0.000292808	0.0993021	0.044	0.014	1
COX6B1	0.000293313	-0.240641	0.637	0.68	1
ITPRIP	0.000296933	-0.315056	0.07	0.146	1
DXO	0.000297203	0.15994	0.125	0.064	1
POLR2G	0.000304094	-0.374698	0.359	0.428	1
MIR181A2HG	0.00030562	-0.246207	0.015	0.072	1
MYBL1	0.000306484	-0.406237	0.092	0.17	1
UBB	0.00030742	-0.255954	0.875	0.892	1
UFD1L	0.000308957	-0.396849	0.168	0.252	1
IL12RB1	0.000316014	-0.38818	0.125	0.206	1
C1orf85	0.000316685	-0.305019	0.033	0.099	1
TPPP	0.000318333	0.0811102	0.015	0.002	1
SDHAF2	0.000319215	-0.317997	0.048	0.117	1
GLIPR2	0.000320607	-0.38817	0.319	0.397	1
SNORD3A	0.000321219	0.180285	0.212	0.128	1
ARAP2	0.000321458	0.260318	0.3	0.202	1
COA7	0.000321992	0.089869	0.029	0.007	1
SRC	0.000323195	0.0342371	0.015	0.002	1
EPS8	0.000324176	0.0529206	0.015	0.002	1
KLRC2	0.000327327	0.246606	0.154	0.086	1
TRA2A	0.000329622	0.291718	0.418	0.307	1
DIP2B	0.000332889	0.139334	0.103	0.05	1
EPB41L2	0.000337298	0.0705093	0.018	0.003	1
CHKA	0.000337298	0.0452932	0.018	0.003	1
EAF1-AS1	0.000341566	0.047218	0.018	0.003	1
DDX50	0.000346988	0.154392	0.267	0.167	1
HBA2	0.000349339	-0.494815	0	0.045	1
MMP23B	0.000352371	-0.288678	0.029	0.093	1
PABPC4	0.000359086	0.161985	0.106	0.052	1
PRKCD	0.000360863	0.176628	0.07	0.029	1
SLC25A4	0.000360979	-0.241939	0.015	0.071	1
KIAA0319L	0.00036156	0.237331	0.136	0.073	1
RABGAP1L	0.000364878	0.217374	0.447	0.318	1
RP11-488L18.8	0.000365565	0.191835	0.278	0.178	1
TM6SF1	0.000365969	-0.274149	0.011	0.064	1
HNRNPF	0.000368592	-0.35039	0.396	0.461	1
PIK3R5	0.000370556	-0.420955	0.223	0.309	1
SPAG16	0.000371585	0.127821	0.048	0.016	1
ZFP30	0.000373721	0.067093	0.037	0.011	1
CDC42EP3	0.000387064	-0.424045	0.165	0.25	1
S100PBP	0.000387878	0.160684	0.15	0.082	1
C11orf31	0.000389301	0.187022	0.524	0.387	1
RPA2	0.000389706	-0.395152	0.216	0.298	1
FLT3LG	0.00039068	0.253957	0.201	0.124	1
GK	0.000391074	0.164055	0.044	0.014	1
ENC1	0.000393657	-0.345092	0.026	0.085	1
AL645728.1	0.000394086	0.11545	0.044	0.014	1
GPR114	0.000396228	-0.383789	0.092	0.168	1
TMCO1	0.000397863	-0.369467	0.187	0.271	1
RUNX1	0.000399853	-0.29019	0.033	0.097	1
FCGR3B	0.000400092	-0.244225	0.007	0.057	1
OXA1L	0.000403111	0.225479	0.352	0.233	1
NAA38	0.000404159	-0.372969	0.205	0.294	1
SVIP	0.000406385	0.222688	0.143	0.078	1
STX8	0.000410557	-0.392758	0.194	0.277	1
IFI16	0.000412432	-0.383804	0.179	0.265	1
RP11-169D4.2	0.000418611	-0.204876	0	0.044	1
C6orf89	0.000421686	-0.37693	0.088	0.164	1
NPM3	0.000424179	0.0714901	0.04	0.013	1
SLC25A38	0.000424713	0.21934	0.216	0.133	1
NBEAL1	0.00042534	0.154478	0.161	0.09	1
HIVEP2	0.00042916	0.13304	0.062	0.025	1
ITPR1	0.000429753	0.13679	0.143	0.077	1
RHOBTB3	0.000433921	-0.263194	0.022	0.081	1
HMGN2	0.000436202	-0.302633	0.619	0.636	1
USP53	0.000438252	0.154049	0.07	0.029	1
ADIPOR2	0.000439084	-0.335551	0.048	0.115	1
NHP2	0.000441356	0.187566	0.348	0.232	1
QKI	0.000442565	0.158984	0.125	0.065	1
LINC00092	0.000444621	-0.190855	0	0.043	1
NBEAL2	0.000445061	-0.345714	0.055	0.125	1
RP11-304L19.5	0.000445551	0.0873133	0.033	0.009	1
TBC1D5	0.000447506	-0.368322	0.114	0.195	1
LIM2	0.000448742	-0.253983	0.007	0.056	1
ARHGAP21	0.000448966	0.0709231	0.04	0.013	1
SEL1L	0.000452795	-0.386044	0.132	0.214	1
SLFN12L	0.000456868	-0.41051	0.114	0.192	1
HAVCR2	0.000461296	-0.380289	0.103	0.182	1
NAA25	0.000461425	0.146921	0.07	0.029	1
C14orf1	0.000469269	-0.330612	0.084	0.159	1
ASL	0.000469524	0.173016	0.187	0.11	1
RASSF1	0.000470346	-0.346686	0.3	0.392	1
RP5-1073O3.7	0.000470754	0.128633	0.037	0.011	1
SETD5-AS1	0.000479893	0.143443	0.19	0.111	1
TKTL1	0.000481197	-0.593797	0.007	0.056	1
UVRAG	0.000484042	-0.361568	0.099	0.176	1
SLC25A13	0.000485796	0.155101	0.11	0.056	1
HSH2D	0.000486714	0.208812	0.388	0.268	1
N4BP3	0.000495473	0.0869241	0.022	0.005	1
SAMD12	0.000496507	0.0641665	0.022	0.005	1
JADE1	0.000497611	0.208715	0.201	0.122	1
RP11-753H16.3	0.000499715	0.0960275	0.029	0.008	1
ZKSCAN1	0.000502045	0.254231	0.212	0.131	1
POP4	0.000503645	-0.308422	0.073	0.149	1
ENPP4	0.000506283	-0.319439	0.059	0.128	1
PRR13	0.000509093	-0.366139	0.403	0.455	1
RAPGEF1	0.000509843	-0.27345	0.033	0.096	1
ADAM15	0.000511198	-0.271084	0.026	0.085	1
SSBP1	0.000512885	-0.351626	0.286	0.372	1
ABI2	0.000514479	0.128526	0.103	0.05	1
SLAMF6	0.000514985	-0.404711	0.092	0.166	1
LPAR6	0.000515388	-0.244786	0.011	0.063	1
SLC2A11	0.0005168	0.132335	0.066	0.027	1
RP11-349A22.5	0.000516959	0.13371	0.242	0.148	1
UCHL5	0.000522058	-0.382534	0.114	0.194	1
INO80B	0.000527316	0.103455	0.044	0.015	1
LINC00944	0.000530827	-0.244803	0.011	0.062	1
ALDH16A1	0.000531242	0.123504	0.15	0.083	1
ARHGAP18	0.000531679	-0.249514	0.026	0.085	1
RALGPS2	0.000532641	0.118025	0.04	0.013	1
ECHS1	0.000535921	0.182317	0.22	0.135	1
AGAP3	0.000536047	0.0594644	0.029	0.008	1
CTD-2245F17.3	0.00053728	0.0735876	0.037	0.011	1
HNRNPA3	0.000542131	-0.347245	0.601	0.613	1
BAX	0.000543777	-0.381027	0.209	0.298	1
SLC19A2	0.000548219	0.0900512	0.026	0.006	1
USP10	0.000555599	0.182495	0.194	0.117	1
PIK3C2B	0.000557556	0.0996778	0.044	0.015	1
ATXN1	0.000559952	-0.260217	0.022	0.079	1
ELK3	0.000564036	0.174812	0.084	0.039	1
PPP2R2B	0.0005664	-0.383422	0.117	0.194	1
ARNTL	0.000568607	-0.36481	0.073	0.143	1
MYL5	0.000572429	0.0887238	0.048	0.017	1
SEC11C	0.000573565	-0.377013	0.22	0.299	1
HLA-DRB1	0.000573663	0.133946	0.473	0.346	1
FUNDC2	0.000577216	-0.366468	0.212	0.292	1
DYNC2H1	0.0005799	0.119478	0.055	0.021	1
LBR	0.00058601	-0.393077	0.161	0.244	1
TMBIM1	0.000586149	-0.376586	0.209	0.291	1
DDT	0.000586866	0.201319	0.348	0.237	1
HIBADH	0.000590236	0.134923	0.099	0.048	1
SORL1	0.000608539	-0.342782	0.385	0.462	1
FNDC3B	0.000611898	-0.308621	0.092	0.17	1
LINC00426	0.000614313	0.123766	0.077	0.034	1
USB1	0.00062262	-0.383212	0.172	0.25	1
CYB5B	0.000625417	-0.393646	0.132	0.207	1
DUSP22	0.000631536	-0.325321	0.04	0.103	1
KPNA4	0.00063201	0.134032	0.201	0.119	1
ATP2A3	0.000633067	-0.35886	0.084	0.156	1
SLFN5	0.000635976	0.200773	0.407	0.285	1
BZRAP1-AS1	0.000639083	0.123878	0.147	0.08	1
UBA1	0.000640717	-0.375876	0.139	0.218	1
TBCK	0.000643755	0.116884	0.132	0.071	1
MAD2L1	0.000643788	0.11127	0.051	0.019	1
PPAPDC1B	0.000649007	0.133913	0.095	0.046	1
EIF4EBP3	0.00065447	0.076854	0.055	0.021	1
AC009950.2	0.000659441	0.0369063	0.011	0.001	1
CDK9	0.00066121	0.153615	0.143	0.079	1
TRIP6	0.00066412	0.0494487	0.011	0.001	1
TOX2	0.000666472	0.0343514	0.011	0.001	1
GCAT	0.000666472	0.0310459	0.011	0.001	1
PNN	0.000668214	0.18722	0.498	0.365	1
ENPP3	0.000668831	0.0380085	0.011	0.001	1
HMGB3	0.000668831	0.0317904	0.011	0.001	1
KB-1732A1.1	0.000668831	0.0365412	0.011	0.001	1
ZNF547	0.000668831	0.0428208	0.011	0.001	1
TRIM39	0.000670766	0.0619481	0.055	0.021	1
RP11-111A22.1	0.000673572	0.0362898	0.011	0.001	1
C9orf142	0.000675473	-0.322084	0.59	0.629	1
C4orf47	0.000682991	0.1004	0.059	0.023	1
NBL1	0.000684981	0.030625	0.007	0	1
SIPA1L2	0.000684981	0.0309879	0.007	0	1
KIAA1211L	0.000684981	0.0241514	0.007	0	1
DFNB59	0.000684981	0.0309161	0.007	0	1
SETD7	0.000684981	0.0636666	0.007	0	1
ARMCX1	0.000684981	0.0229938	0.007	0	1
NT5DC3	0.000684981	0.0326903	0.007	0	1
RP11-7F17.7	0.000684981	0.0252606	0.007	0	1
AC005540.3	0.000688403	0.0276746	0.007	0	1
CTD-2308L22.1	0.000688403	0.0229768	0.007	0	1
IQCA1	0.000688403	0.0291362	0.007	0	1
ZDHHC23	0.000688403	0.0374988	0.007	0	1
MED12L	0.000688403	0.0320758	0.007	0	1
RP11-431M7.3	0.000688403	0.0228149	0.007	0	1
ANK1	0.000688403	0.0259552	0.007	0	1
CTD-2288F12.1	0.000688403	0.0305409	0.007	0	1
RIMKLA	0.000688403	0.0262106	0.007	0	1
CDC20	0.000691842	0.020436	0.007	0	1
FCRL1	0.000691842	0.0216352	0.007	0	1
NR1I2	0.000691842	0.0203176	0.007	0	1
AC021860.1	0.000691842	0.0261188	0.007	0	1
HIST1H2BO	0.000691842	0.0294868	0.007	0	1
RP1-191J18.66	0.000691842	0.0262941	0.007	0	1
KIAA0895	0.000691842	0.0204331	0.007	0	1
MORF4L2-AS1	0.000691842	0.0194094	0.007	0	1
PHLDB1	0.000691842	0.0216586	0.007	0	1
RP11-273B20.1	0.000691842	0.0219513	0.007	0	1
SLC24A5	0.000691842	0.0182003	0.007	0	1
AC061992.2	0.000691842	0.0209383	0.007	0	1
PGLYRP2	0.000691842	0.0206633	0.007	0	1
PTOV1-AS1	0.000691842	0.0242621	0.007	0	1
FRY-AS1	0.000691842	0.0247064	0.007	0	1
LYRM2	0.000697243	0.187145	0.278	0.181	1
ZYX	0.000699714	-0.408947	0.198	0.273	1
ANKRD42	0.00070034	0.126311	0.055	0.021	1
CEBPB	0.000708846	-0.327213	0.048	0.113	1
SLA	0.000711251	-0.37635	0.128	0.205	1
CDC14A	0.000716781	0.22092	0.092	0.045	1
OPTN	0.000719016	-0.40063	0.352	0.418	1
HMOX1	0.000719958	-0.217756	0	0.04	1
PDZD11	0.000721812	-0.298699	0.029	0.087	1
TTC3	0.000727991	0.177906	0.293	0.192	1
PDCD4-AS1	0.00073522	0.131309	0.07	0.03	1
NAPA	0.000737156	-0.384168	0.385	0.441	1
MTHFS	0.000737581	0.155121	0.136	0.074	1
FUS	0.000738697	-0.353123	0.495	0.542	1
TGFB1	0.000740162	-0.360599	0.304	0.388	1
METTL1	0.00074424	0.063611	0.018	0.003	1
RP11-539L10.2	0.000749172	-0.300232	0.04	0.103	1
ASAP1	0.000760387	0.0854423	0.04	0.013	1
CCND2	0.000772548	-0.306862	0.15	0.235	1
TARBP1	0.000775179	0.0951726	0.051	0.019	1
ACPL2	0.00077795	0.0934294	0.044	0.015	1
DEF6	0.000778713	-0.358275	0.311	0.373	1
ZNF598	0.000779815	0.065246	0.044	0.015	1
SNRPB2	0.000785373	-0.383923	0.227	0.304	1
LRRC70	0.000792507	0.0900484	0.044	0.015	1
SLC4A8	0.000795129	0.136923	0.048	0.018	1
PTPRE	0.000796145	-0.412095	0.194	0.27	1
NAA16	0.000808587	0.218367	0.19	0.116	1
WDSUB1	0.00081256	0.146551	0.136	0.074	1
TGOLN2	0.00081524	-0.374303	0.326	0.401	1
SCAMP2	0.000819626	-0.338739	0.198	0.281	1
TMEM241	0.000827063	0.126858	0.055	0.022	1
H2AFJ	0.000858504	0.191077	0.242	0.154	1
UBE2J1	0.000864376	0.175167	0.289	0.189	1
MAP7D1	0.000889086	-0.321785	0.077	0.145	1
XRCC5	0.000890673	-0.363194	0.377	0.438	1
PDE3B	0.000891441	-0.270775	0.022	0.075	1
GLG1	0.000899401	-0.347037	0.326	0.396	1
GRAMD3	0.000900234	-0.205026	0.004	0.046	1
SOCS3	0.000907504	0.0802907	0.022	0.005	1
PER2	0.000907508	0.0654857	0.026	0.006	1
CCPG1	0.000916742	-0.330599	0.103	0.177	1
AC006994.2	0.000923493	0.083883	0.015	0.002	1
TPD52L1	0.000923534	0.0891338	0.022	0.005	1
KDM5B	0.00093068	0.148951	0.172	0.101	1
RORB	0.000930934	0.045869	0.015	0.002	1
KIAA0895L	0.000930934	0.0421094	0.015	0.002	1
RBBP8	0.000932201	0.0439399	0.026	0.006	1
IKZF1	0.000933398	-0.357085	0.311	0.39	1
MAPK13	0.000937294	-0.290325	0.029	0.085	1
OAZ3	0.000943459	0.0362464	0.015	0.002	1
MIR146A	0.000943459	0.047435	0.015	0.002	1
AC145212.1	0.000943459	0.0322747	0.015	0.002	1
CCNJL	0.000945299	0.154159	0.044	0.016	1
TNFSF13B	0.000946822	0.0671839	0.026	0.006	1
DGCR6	0.000952507	0.0993457	0.044	0.016	1
PKN1	0.00095567	-0.39236	0.161	0.234	1
CASP8	0.000965217	-0.382414	0.264	0.331	1
GLUL	0.000965987	-0.343297	0.106	0.18	1
ISOC1	0.000966834	0.173725	0.136	0.075	1
LETMD1	0.000970512	0.206704	0.205	0.128	1
IRF8	0.000980817	0.143285	0.103	0.052	1
RP11-91I20.4	0.000981279	0.080559	0.044	0.016	1
NCK2	0.000984716	0.0895408	0.044	0.016	1
RNF113A	0.000989743	-0.369216	0.088	0.157	1
MAP4K1	0.000991198	-0.420481	0.117	0.187	1
PTPRN2	0.000996458	-0.261046	0.018	0.069	1
PACSIN2	0.00100091	0.116446	0.117	0.062	1
MPG	0.00100324	0.225649	0.344	0.239	1
SLFN13	0.00101223	0.216252	0.11	0.059	1
PBDC1	0.00101943	-0.288547	0.073	0.144	1
AL592284.1	0.00102714	0.150312	0.245	0.159	1
SIK3	0.00102779	0.139935	0.055	0.022	1
LYRM4	0.00103034	0.13457	0.092	0.045	1
ZCCHC17	0.00103112	-0.3577	0.114	0.184	1
CACNA2D2	0.00103326	-0.171069	0	0.038	1
CCDC57	0.0010347	0.142607	0.158	0.091	1
SFI1	0.0010383	0.112632	0.172	0.099	1
MAN1A1	0.00103997	-0.228811	0.018	0.069	1
INPP5D	0.00104291	-0.355606	0.297	0.362	1
CTB-31O20.2	0.00104382	-0.30847	0.073	0.143	1
CTD-2547L24.3	0.00105128	0.0803576	0.037	0.012	1
IFIT3	0.00105947	-0.202611	0.004	0.045	1
SLC38A1	0.00106333	0.145777	0.498	0.357	1
NRIP1	0.00106446	0.0972755	0.062	0.026	1
LATS2	0.00107166	0.128764	0.084	0.04	1
NOTCH2	0.00107181	0.203931	0.205	0.128	1
SLC25A6	0.00109156	0.21262	0.806	0.748	1
RP11-356I2.4	0.00112184	0.141113	0.092	0.045	1
MAT2B	0.00113119	-0.369151	0.308	0.376	1
AP2S1	0.00114998	-0.301414	0.282	0.361	1
PTP4A1	0.00115007	0.186155	0.315	0.215	1
DEGS1	0.00115595	0.121482	0.176	0.104	1
AK5	0.00115716	-0.19634	0.004	0.044	1
CEP68	0.00116901	0.142482	0.07	0.031	1
ATP2B1	0.00116992	0.178844	0.22	0.139	1
CALM3	0.00117409	-0.374144	0.432	0.475	1
PSMD7	0.00117415	-0.375155	0.278	0.349	1
RBMS1	0.00119154	0.189447	0.242	0.156	1
ARHGAP1	0.00119241	-0.359243	0.11	0.181	1
PITPNC1	0.00120053	-0.339581	0.114	0.186	1
PTK2B	0.00120771	-0.378505	0.179	0.253	1
TRAF3IP3	0.00121409	-0.314133	0.48	0.514	1
SUPT4H1	0.00121556	-0.359255	0.256	0.327	1
KIAA0556	0.0012204	0.0797061	0.048	0.018	1
FASTKD2	0.00122182	0.177054	0.147	0.084	1
TAPBPL	0.00122397	-0.360995	0.121	0.192	1
PIGT	0.00123444	-0.374322	0.19	0.267	1
DHCR24	0.00123782	-0.175533	0	0.037	1
REEP5	0.00123988	-0.365215	0.267	0.34	1
DGKE	0.00124213	0.163658	0.095	0.048	1
ZNF324	0.00124366	0.170857	0.095	0.049	1
RIN3	0.00125196	0.219886	0.392	0.287	1
ATOX1	0.00125399	-0.368693	0.143	0.215	1
DCPS	0.00129408	-0.324402	0.059	0.119	1
UBQLN2	0.00130768	0.249237	0.242	0.162	1
EXOSC5	0.00130868	0.105759	0.11	0.058	1
USP12	0.00130979	0.11051	0.055	0.022	1
PRKCQ	0.00133348	-0.314847	0.092	0.163	1
TSPAN2	0.00133387	0.15352	0.238	0.152	1
ZNF202	0.00134338	0.0980979	0.051	0.02	1
HENMT1	0.00134897	-0.337774	0.092	0.16	1
JPX	0.00135307	0.155684	0.179	0.109	1
CLSTN3	0.00137474	0.18903	0.253	0.168	1
ARPC5L	0.00137501	-0.300504	0.447	0.503	1
ABCA7	0.00137729	0.105992	0.092	0.046	1
FAM107B	0.00137831	-0.335147	0.187	0.263	1
TSTD3	0.00138122	0.0727795	0.033	0.01	1
HOPX	0.00140053	-0.249308	0.74	0.809	1
INSIG1	0.00140503	-0.411055	0.139	0.208	1
AL592183.1	0.00141959	0.208519	0.33	0.234	1
IDNK	0.00142764	-0.203068	0.007	0.049	1
ZNF496	0.0014328	0.0828102	0.07	0.031	1
AGK	0.0014615	0.195923	0.187	0.116	1
LPCAT1	0.00147306	-0.396292	0.132	0.203	1
TWISTNB	0.00147609	0.140515	0.187	0.114	1
CTD-2666L21.1	0.00148188	0.0760001	0.018	0.004	1
FADS1	0.00148289	-0.165741	0	0.036	1
HOXA9	0.00148501	0.065042	0.018	0.004	1
KSR1	0.00149053	0.0811571	0.026	0.007	1
ST6GALNAC4	0.00150645	0.0917987	0.095	0.048	1
TMEM38B	0.00150873	0.144539	0.077	0.037	1
NR1H2	0.00151146	0.16416	0.275	0.182	1
CCDC7	0.00151552	0.0978925	0.051	0.021	1
DUSP7	0.00151664	0.0514717	0.018	0.004	1
VPS51	0.00151742	0.161879	0.37	0.255	1
MCM5	0.00153678	-0.314915	0.044	0.101	1
UBL3	0.00154585	-0.251571	0.051	0.113	1
AC011043.1	0.00155541	0.036504	0.018	0.004	1
MTHFD1	0.00155573	0.105945	0.077	0.037	1
SMCO4	0.00156196	0.031868	0.018	0.004	1
MRFAP1L1	0.00157781	-0.326141	0.128	0.202	1
ADAM8	0.00158185	-0.348956	0.385	0.452	1
AIG1	0.0015836	0.144199	0.059	0.025	1
NEU1	0.0015863	-0.271551	0.04	0.098	1
ZDHHC8	0.00160479	0.07052	0.022	0.005	1
TFG	0.00161132	0.164262	0.143	0.083	1
SAMD9	0.00161849	-0.34672	0.11	0.178	1
VARS	0.00161975	0.111599	0.066	0.03	1
SERTAD3	0.00163072	-0.35371	0.081	0.146	1
DENND6B	0.0016461	0.0496461	0.022	0.005	1
EPB41L4A	0.00165995	-0.193308	0.004	0.042	1
UBE2F	0.00167575	-0.361906	0.11	0.176	1
CHMP2B	0.00170215	0.136602	0.183	0.111	1
OFD1	0.00171783	0.181053	0.33	0.225	1
PCMTD1	0.00172905	0.139821	0.297	0.204	1
PDE4A	0.00172946	0.127743	0.095	0.049	1
CCDC115	0.00174688	-0.332956	0.128	0.198	1
TUBA4A	0.00175141	0.164738	0.33	0.232	1
GRK5	0.00175854	-0.182126	0.004	0.042	1
TMEM243	0.00176864	0.154974	0.33	0.223	1
NDFIP2	0.00177656	-0.16559	0	0.035	1
ITFG2	0.00178703	0.136769	0.227	0.145	1
NCAM1-AS1	0.00178855	0.0868546	0.029	0.009	1
TRAF6	0.0017992	-0.288036	0.055	0.115	1
CHST12	0.00181564	-0.351112	0.399	0.45	1
PTDSS1	0.00183002	0.207684	0.297	0.206	1
2022-03-03	0.00183561	0.123484	0.081	0.039	1
NUDT19	0.00183579	0.0591842	0.029	0.009	1
OTUD5	0.00183874	0.129683	0.106	0.057	1
2022-03-08	0.00186165	0.115434	0.077	0.037	1
MOB3A	0.00187607	0.198617	0.315	0.217	1
GPN3	0.00188164	0.137718	0.073	0.035	1
NRBP1	0.00188762	-0.356585	0.205	0.277	1
C20orf112	0.00190392	0.15581	0.084	0.042	1
SCRN1	0.00191027	0.120657	0.051	0.021	1
HLA-DRB5	0.00193782	0.0703421	0.231	0.149	1
HSPG2	0.00194112	0.0133037	0.004	0	1
AUNIP	0.00194112	0.0150289	0.004	0	1
RP5-994D16.3	0.00194112	0.0119122	0.004	0	1
KIF2C	0.00194112	0.0150289	0.004	0	1
ORC1	0.00194112	0.0210855	0.004	0	1
AK4	0.00194112	0.01568	0.004	0	1
ST6GALNAC3	0.00194112	0.0169526	0.004	0	1
KCNA2	0.00194112	0.0188179	0.004	0	1
ITLN1	0.00194112	0.0119203	0.004	0	1
F5	0.00194112	0.00871572	0.004	0	1
PTGS2	0.00194112	0.0131318	0.004	0	1
GOLT1A	0.00194112	0.0184307	0.004	0	1
C4BPB	0.00194112	0.0100348	0.004	0	1
TSNAX-DISC1	0.00194112	0.00974246	0.004	0	1
GREM2	0.00194112	0.00920935	0.004	0	1
AC092594.1	0.00194112	0.00824135	0.004	0	1
KLHL29	0.00194112	0.009482	0.004	0	1
EMILIN1	0.00194112	0.0116163	0.004	0	1
QPCT	0.00194112	0.0150289	0.004	0	1
LGALSL	0.00194112	0.0152413	0.004	0	1
RP11-1399P15.1	0.00194112	0.0144101	0.004	0	1
AC092667.2	0.00194112	0.0108708	0.004	0	1
AC104655.2	0.00194112	0.0131318	0.004	0	1
RP11-204L24.2	0.00194112	0.0137574	0.004	0	1
ARHGEF4	0.00194112	0.00987721	0.004	0	1
SCN3A	0.00194112	0.00652315	0.004	0	1
AC105760.2	0.00194112	0.0157407	0.004	0	1
RBMS3	0.00194112	0.0129802	0.004	0	1
RP11-129K12.1	0.00194112	0.0140762	0.004	0	1
CCR8	0.00194112	0.0101582	0.004	0	1
CCR3	0.00194112	0.0101582	0.004	0	1
CAMP	0.00194112	0.00932473	0.004	0	1
RP11-894J14.5	0.00194112	0.0203467	0.004	0	1
RP11-271C24.2	0.00194112	0.0135666	0.004	0	1
NME9	0.00194112	0.0231044	0.004	0	1
HES1	0.00194112	0.00817126	0.004	0	1
FAM114A1	0.00194112	0.0157783	0.004	0	1
CXCL2	0.00194112	0.0144495	0.004	0	1
SGMS2	0.00194112	0.00748813	0.004	0	1
AC004067.5	0.00194112	0.0229639	0.004	0	1
TLR2	0.00194112	0.0133037	0.004	0	1
NEIL3	0.00194112	0.00992544	0.004	0	1
CTC-461F20.1	0.00194112	0.0163343	0.004	0	1
AC008937.2	0.00194112	0.015312	0.004	0	1
ZNF608	0.00194112	0.0131318	0.004	0	1
RP11-325L7.1	0.00194112	0.0186125	0.004	0	1
SLC23A1	0.00194112	0.0128633	0.004	0	1
PCDHGB3	0.00194112	0.0120755	0.004	0	1
CTB-113P19.5	0.00194112	0.0100063	0.004	0	1
AC008697.1	0.00194112	0.0346476	0.004	0	1
RNF39	0.00194112	0.04115	0.004	0	1
CLIC5	0.00194112	0.00920935	0.004	0	1
GPER1	0.00194112	0.0126659	0.004	0	1
OCM	0.00194112	0.0138657	0.004	0	1
PGAM2	0.00194112	0.00932473	0.004	0	1
BAIAP2L1	0.00194112	0.0110457	0.004	0	1
SVOPL	0.00194112	0.0186387	0.004	0	1
TRBV11-2	0.00194112	0.0138657	0.004	0	1
RP11-706O15.3	0.00194112	0.0161991	0.004	0	1
PHEX	0.00194112	0.0263274	0.004	0	1
PNMA3	0.00194112	0.0156986	0.004	0	1
RP11-10A14.4	0.00194112	0.0116163	0.004	0	1
FAM167A	0.00194112	0.00739487	0.004	0	1
RP11-11N9.4	0.00194112	0.0105014	0.004	0	1
CA2	0.00194112	0.0128289	0.004	0	1
RP11-10N23.4	0.00194112	0.0329003	0.004	0	1
FBXO43	0.00194112	0.0114254	0.004	0	1
AC083843.1	0.00194112	0.0166115	0.004	0	1
KIAA1161	0.00194112	0.0116393	0.004	0	1
RP11-331F9.4	0.00194112	0.00824135	0.004	0	1
C5	0.00194112	0.0223898	0.004	0	1
RP11-65J3.1	0.00194112	0.00882046	0.004	0	1
GFI1B	0.00194112	0.00983859	0.004	0	1
PARD3	0.00194112	0.0158683	0.004	0	1
RTKN2	0.00194112	0.0133845	0.004	0	1
PALD1	0.00194112	0.0094094	0.004	0	1
C10orf11	0.00194112	0.0184307	0.004	0	1
PAPSS2	0.00194112	0.0221273	0.004	0	1
TNNI2	0.00194112	0.00652315	0.004	0	1
STK33	0.00194112	0.00681857	0.004	0	1
PRRG4	0.00194112	0.00871572	0.004	0	1
KBTBD4.1	0.00194112	0.00871572	0.004	0	1
BATF2	0.00194112	0.0170236	0.004	0	1
RHOD	0.00194112	0.0138657	0.004	0	1
LRP5	0.00194112	0.0108708	0.004	0	1
CARD17	0.00194112	0.0126659	0.004	0	1
RAB39A	0.00194112	0.0128852	0.004	0	1
TAGLN	0.00194112	0.0184307	0.004	0	1
MPZL2	0.00194112	0.0256377	0.004	0	1
IGSF9B	0.00194112	0.0221273	0.004	0	1
NFE2	0.00194112	0.0126115	0.004	0	1
ERBB3	0.00194112	0.0140762	0.004	0	1
ARHGEF25	0.00194112	0.0128633	0.004	0	1
PPM1H	0.00194112	0.00840787	0.004	0	1
GRIP1	0.00194112	0.0134939	0.004	0	1
RP11-144F15.1	0.00194112	0.00681857	0.004	0	1
RAD9B	0.00194112	0.00652315	0.004	0	1
ALDH2	0.00194112	0.0184436	0.004	0	1
FLT1	0.00194112	0.0131318	0.004	0	1
ATP7B	0.00194112	0.0156986	0.004	0	1
FARP1	0.00194112	0.0165232	0.004	0	1
RP11-298I3.4	0.00194112	0.0133037	0.004	0	1
NYNRIN	0.00194112	0.0142662	0.004	0	1
CBLN3	0.00194112	0.0165181	0.004	0	1
GPR137C	0.00194112	0.0149948	0.004	0	1
DLGAP5	0.00194112	0.00882046	0.004	0	1
CTD-2555O16.4	0.00194112	0.0148099	0.004	0	1
RP11-72M17.1	0.00194112	0.0126903	0.004	0	1
TCL1A	0.00194112	0.032411	0.004	0	1
C14orf132	0.00194112	0.0153923	0.004	0	1
AC069368.3	0.00194112	0.0135666	0.004	0	1
PCSK6	0.00194112	0.00840787	0.004	0	1
CTC-508F8.1	0.00194112	0.0138657	0.004	0	1
CETP	0.00194112	0.00652315	0.004	0	1
CPNE2	0.00194112	0.0126629	0.004	0	1
HSF4	0.00194112	0.0101582	0.004	0	1
RP5-1142A6.9	0.00194112	0.0110851	0.004	0	1
TLCD2	0.00194112	0.0126903	0.004	0	1
P2RX1	0.00194112	0.0186387	0.004	0	1
CXCL16	0.00194112	0.00748813	0.004	0	1
LRRC48	0.00194112	0.0310996	0.004	0	1
RP11-344E13.3	0.00194112	0.0139683	0.004	0	1
CTD-2267D19.3	0.00194112	0.0120755	0.004	0	1
KRT222	0.00194112	0.00652315	0.004	0	1
CUEDC1	0.00194112	0.0139683	0.004	0	1
ACE	0.00194112	0.0231044	0.004	0	1
[truncated: 15,728 more rows]
