# Supplementary material for: Alzheimer’s disease alters the transcriptomic profile of natural killer cells at single-cell resolution
Source: Front Immunol. 2022 Nov 2;13:1004885. doi: 10.3389/fimmu.2022.1004885 (PMC9666759; doi:10.3389/fimmu.2022.1004885)
Supplement: Supplementary file 4 [file Table_3.xlsx]

## Sheet: NK0
ID	Term	Count	%	PValue	Genes	List Total	Pop Hits	Pop Total	Fold Enrichment	Bonferroni	Benjamini	FDR	-log10（adjusted P value）
GO_BP
Regulation of immune response		9	6.92308	7.03476e-05	NCR3, TYROBP, KLRB1, CD160, CD8A, SH2D1B, KIR2DL1, SIGLEC7, LAIR1	124	215	19349	6.53192	0.0711399	0.0368973	0.0368269	1.43383
KEGG_PATHWAY
Cell cytotoxicity		8	6.15385	4.96097e-05	NCR3, TYROBP, FCER1G, IFNG, SH2D1B, PRF1, GZMB, KIR2DL1	64	126	8112	8.04762	0.0083	0.00833443	0.00833443	2.07912
REACTOME_PATHWAY
Immune System		40	30.7692	4.33107e-09	ARHGAP9, EIF4A1, KLRB1, SLC44A2, GSTP1, SLC2A3, KIR2DL1, IL27RA, PLAC8, GLIPR1, TUBA1A, UBB, FTH1, CCL4, PSAP, CCL3, MAP3K8, JUNB, CTSD, LAIR1, FCER1G, GSN, HSPA5, CD160, ZBTB16, SH2D1B, MSN, FOS, LAT2, GZMM, NCR3, TYROBP, RNF125, IFNG, BIN2, CD8A, REL, YPEL5, SIGLEC7, NFKBIB	83	2012	10538	2.52413	3.06206e-06	3.06207e-06	3.06207e-06	5.51399
Immunoregulation		9	6.92308	8.02063e-06	NCR3, TYROBP, KLRB1, CD160, CD8A, SH2D1B, KIR2DL1, SIGLEC7, LAIR1	83	132	10538	8.65663	0.00565456	0.00283529	0.00283529	2.5474

## Sheet: NK1
ID	Term	Count	%	PValue	Genes	List Total	Pop Hits	Pop Total	Fold Enrichment	Bonferroni	Benjamini	FDR	-log10（adjusted P value）
GO_BP
Apoptotic		38	7.69231	9.87463e-08	CYFIP2, MTCH1, PLEKHF1, SH3KBP1, TRADD, PRF1, RTN4, BBC3, ZMAT3, C1QBP, BCL7C, BCL7B, BAG1, PIM1, MAPK1, RNF130, MEF2D, MCL1, MAP2K4, XBP1, PRELID1, SIAH2, TNFRSF18, TAF10, CIDEB, RRP1B, MAPK14, TGFBR1, TGFBR2, STK17A, TNIP2, BCL2, FKBP8, BAX, PDCD2, BIRC6, SQSTM1, ATG4D	468	584	19349	2.69019	0.000264013	0.000264047	0.00026227	3.58125
Transcriptional regulation		34	6.88259	8.45098e-05	RNF10, CEBPB, CITED2, ETS1, MTDH, YY1, TBX21, PIM1, MAPK1, MYBL1, TRIM22, TRIM44, YWHAH, EOMES, MAP2K3, JUN, MAP2K1, TGFB1, PTGES2, TESC, USP22, NFATC2, PBX4, HNRNPAB, TGFBR1, ZZEF1, KLF2, DNM2, PPM1A, REST, PITHD1, ID2, HNRNPD, RNF187	468	667	19349	2.10749	0.202273	0.0322827	0.0320654	1.49396
KEGG_PATHWAY
Cellular senescence		18	3.64372	3.41887e-06	MAP2K3, MAP2K1, TGFB1, HLA-C, NFATC2, RRAS2, MAPK14, HLA-F, ETS1, ZFP36L2, TGFBR1, TGFBR2, PPP3CA, PPP3R1, PPP3CC, CAPN2, MAPK1, SQSTM1	242	156	8112	3.86777	0.000915838	0.000152709	0.000123079	3.90982
MAPK signaling		25	5.06073	6.15465e-06	TRADD, RASGRP2, RASGRP1, RELB, PPP3CA, PPP3R1, PPP3CC, MAPK1, RAC1, MAP2K3, MAP2K4, JUN, MAP2K1, TGFB1, JUND, DUSP1, RRAS2, MAPK14, MAPK8IP3, TGFBR1, TGFBR2, PPM1A, PPM1B, MAPKAPK5, MAP3K11	242	294	8112	2.8504	0.00164809	0.000235635	0.000189915	3.72144
REACTOME_PATHWAY
Adaptive immune system		51	10.3239	2.58084e-07	ITGB1, SH3KBP1, ICAM2, CD3G, UBE3A, PPP3CA, FCGR3A, RNF115, ITGB7, RAC1, MYLIP, LAG3, BTN3A1, PPP2R5A, HLA-C, CYBA, PPP2R5C, BTN3A2, HLA-F, DNM2, RBX1, RNF126, ORAI1, TRIM11, CARD11, UBR4, UBE2J2, KIR2DL2, RASGRP2, RASGRP1, PPP3R1, RNF213, LAIR2, CSK, RBBP6, PLCG1, RNF130, HLA-DQA1, KLRG1, VASP, HLA-DRB5, SIAH2, MIB2, NFATC2, FBXO32, MKRN1, PTPN6, STUB1, CD247, PIK3AP1, SIPA1	326	763	10538	2.16066	0.000285401	0.000142721	0.000136398	3.86519
Signal transduction		119	24.0891	6.8814e-07	CYFIP2, DGKD, ZDHHC7, IKZF1, YY1, ABHD12, DOCK11, STK10, FNTA, MAF1, TLE4, MYLIP, MAP2K1, TPM4, FNBP1, CTNNBIP1, MATK, CYBA, DGKZ, RBX1, MAPKAPK5, TLN1, SQSTM1, KHDRBS1, VCP, CTBP2, PXN, RHOBTB3, ADRB2, IQGAP2, RASAL3, RASGRP2, RASGRP1, RTN4, SNX3, PPP3R1, SHARPIN, ATP6V0A2, RDH14, PLCG1, MARK3, SKIL, JUN, TGFB1, JUND, DIAPH1, RPS27, PTPRA, ID2, CPD, GNB2, MKRN1, CCDC88C, BCL2, NMUR1, MAP3K11, IT…	326	2567	10538	1.49852	0.000760793	0.000253694	0.000242455	3.61537

## Sheet: NK2
ID	Term	Count	%	PValue	Genes	List Total	Pop Hits	Pop Total	Fold Enrichment	Bonferroni	Benjamini	FDR	-log10（adjusted P value）
GO_BP
T cell activation		8	10.5263	3.20021e-11	PYCARD, HLA-DRB5, LCK, HLA-DPB1, HLA-DRA, HLA-DRB1, HLA-DPA1, HLA-DQB1	74	33	19349	63.3874	2.32016e-08	2.32015e-08	2.27215e-08	7.64356
MHC II		6	7.89474	2.81231e-09	HLA-DRB5, HLA-DPB1, HLA-DRA, HLA-DRB1, HLA-DPA1, HLA-DQB1	74	16	19349	98.0524	2.03892e-06	9.60006e-07	9.40144e-07	6.02681
TCR signaling pathway		10	13.1579	3.30117e-08	HLA-DRB5, LCK, HLA-DPB1, HLA-DRA, CD3E, CD3D, LIME1, HLA-DRB1, HLA-DPA1, HLA-DQB1	74	186	19349	14.0577	2.39332e-05	3.98891e-06	3.90638e-06	5.40823
KEGG_PATHWAY
Antigen presentation		13	17.1053	1.80397e-14	CD74, HSPA8, HLA-DRB5, HSPA5, KLRC2, KLRC3, KLRC4, KIR2DL3, HLA-DPB1, HLA-DRA, HLA-DRB1, HLA-DPA1, HLA-DQB1	50	78	8112	27.04	2.3741e-12	2.38124e-12	1.94829e-12	11.7103
Cell adhesion		9	11.8421	2.55913e-06	HLA-DRB5, HLA-DPB1, HLA-DRA, PTPRM, TIGIT, HLA-DRB1, CD99, HLA-DPA1, HLA-DQB1	50	149	8112	9.79973	0.000337749	2.71151e-05	2.21851e-05	4.65394
REACTOME_PATHWAY
Adaptive immune system		15	19.7368	5.99556e-06	CD74, HLA-DRB5, HSPA5, LILRB1, CD3E, CD3D, KIR2DL3, LCK, HLA-DPB1, HLA-DRA, CLEC2D, CD99, HLA-DRB1, HLA-DPA1, HLA-DQB1	50	763	10538	4.14338	0.00195863	0.000196055	0.00018946	3.72248
Cytokine signaling		13	17.1053	7.76412e-05	IL32, HSPA8, HLA-DRB5, ANXA2, MT2A, LCK, CCL5, HLA-DPB1, HLA-DRA, VIM, HLA-DRB1, HLA-DPA1, HLA-DQB1	50	715	10538	3.832	0.0250701	0.00211572	0.00204455	2.6894

## Sheet: NK3
Category	Term	Count	%	PValue	Genes	List Total	Pop Hits	Pop Total	Fold Enrichment	Bonferroni	Benjamini	FDR	-log10（adjusted P value）
GO_BP
Cytokine signaling		24	5.82524	1.94467e-07	IL4R, IL10RA, IL18, FLT3LG, GATA3, PIK3R1, FOS, HIF1A, ICAM1, ZEB1, TEC, MYC, KIT, IL2RB, ITGAX, S1PR1, PLP2, IL7R, RPS27A, JUNB, UBA52, CD44, JAK1, IL12RB2	392	323	19349	3.66759	0.000440177	4.00249e-05	3.95122e-05	4.40327
Apoptosis		31	7.52427	4.83425e-07	DDX3X, RPL10, LEF1, HSPB1, PIK3R1, MYC, BAG1, PIM3, PIM2, RPS27A, IER3, CD74, NPM1, DUSP1, TNFRSF18, PLK2, RPS6, RPS3A, MIF, DNAJA1, NFKBIA, DDAH2, RASA1, BCL3, IL2RB, RARA, PDCD4, CD27, UBA52, CD44, TPT1	392	533	19349	2.87083	0.00109388	8.41903e-05	8.31119e-05	4.08034
Cell proliferation		30	7.28155	1.73326e-06	LEF1, SIRPG, CRIP2, TCIRG1, TNFRSF11A, HAPLN3, AREG, RPS4X, RPS15A, MYC, CXCR3, ITGAX, SOX4, IL12RB2, EPHA4, NPM1, RPS9, RPL23, CLEC11A, RPS6, FLT3LG, NAP1L1, MIF, RUNX2, CDC25B, TIAM1, TRAF5, KIT, RARA, IL7R	392	537	19349	2.75752	0.00391642	0.000245257	0.000242115	3.61598
Inflammation		22	5.33981	7.87716e-05	IGFBP4, IL18, CXCR4, TNFAIP3, TCIRG1, FOS, MIF, RELB, TPST1, FUT7, IL18RAP, CNR2, CXCR3, KIT, NFKBIZ, XCL2, XCL1, CCR7, NFKBID, TNFRSF4, CD44, IL18R1	392	403	19349	2.69457	0.163347	0.00891695	0.00880273	2.05538
KEGG_PATHWAY
TNF signaling pathway		13	3.15534	0.000187421	JUN, TNFAIP3, PIK3R1, FOS, ICAM1, NFKBIA, IRF1, TRAF5, BCL3, MAP3K8, JUNB, IL18R1, ATF4	255	112	8112	3.69244	0.0473869	0.00970839	0.00940852	2.02648
REACTOME_PATHWAY
Interleukin signaling		13	3.15534	4.38589e-05	IL4R, IL18, GATA3, PIK3R1, FOS, HIF1A, ICAM1, ZEB1, MYC, ITGAX, S1PR1, JUNB, JAK1	294	108	10538	4.3145	0.042198	0.00100263	0.000963875	3.01598
