# Supplementary material for: Alzheimer’s disease alters the transcriptomic profile of natural killer cells at single-cell resolution
Source: Front Immunol. 2022 Nov 2;13:1004885. doi: 10.3389/fimmu.2022.1004885 (PMC9666759; doi:10.3389/fimmu.2022.1004885)
Supplement: Supplementary file 5 [file Table_4.xlsx]

## Sheet: Intersecion of TFs
Module	Transcription factor
1	TSC22D3
1	KLF6
1	ZEB2
1	TOX
1	LITAF
1	BCLAF1
1	DDIT3
2	YBX1
2	TBX21
2	ASCL2
2	CEBPB
2	KLF3
2	DNAJC1
2	SFPQ
2	MAF1
2	NFATC2
2	XBP1
2	CEBPD
2	EOMES
2	KLF2
2	THRA
2	NR1D2
2	GTF2I
2	ZNF683
2	REPIN1
2	HOXB4
2	SMAD3
2	HOXB2
2	ZNF580
2	PBX4
2	REST
2	MEF2D
2	ZBTB7A
2	YY1
2	HSF1
3	ZFP36L2
3	JUN
3	JUNB
3	FOS
3	ID2
3	RELB
3	MAFF
3	FOSB
3	JUND
3	CSRNP1
3	EGR1
3	LEF1
