# Supplementary material for: Alzheimer’s disease alters the transcriptomic profile of natural killer cells at single-cell resolution
Source: Front Immunol. 2022 Nov 2;13:1004885. doi: 10.3389/fimmu.2022.1004885 (PMC9666759; doi:10.3389/fimmu.2022.1004885)
Supplement: Supplementary file 6 [file Table_5.xlsx]

## Sheet: Sheet1
Gene	p_val	avg_log2FC	pct.1	pct.2	p_val_adj
DUSP1	0	3.17869	0.948	0.294	0
ZFP36L2	0	2.56873	0.948	0.287	0
BTG1	0	2.54446	0.948	0.301	0
PNRC1	0	2.32819	0.9	0.206	0
RPS2	0	2.05332	0.975	0.634	0
DUSP2	2.65942e-163	1.93528	0.424	0.042	4.71436e-159
MYOM2	1.25233e-136	1.8567	0.422	0.069	2.22e-132
CYBA	0	1.82907	0.955	0.588	0
YBX1	5.96537e-280	1.79087	0.794	0.198	1.05748e-275
ATP5D	1.11164e-291	1.72061	0.649	0.05	1.9706e-287
TBX21	5.59326e-223	1.58672	0.573	0.064	9.91517e-219
STK17A	3.50806e-197	1.46148	0.518	0.057	6.21874e-193
CD3D	1.2426e-84	1.37855	0.336	0.072	2.20276e-80
ZYX	9.64862e-182	1.36354	0.568	0.097	1.71041e-177
IGFBP7	4.59596e-127	1.34087	0.398	0.06	8.14726e-123
C19orf43	1.6349e-192	1.33917	0.754	0.239	2.89818e-188
KRT10	6.22656e-186	1.29623	0.479	0.044	1.10378e-181
GNB2	4.48268e-172	1.25729	0.583	0.113	7.94645e-168
EFHD2	4.2684e-149	1.24742	0.744	0.3	7.5666e-145
CITED2	3.49456e-149	1.20801	0.404	0.038	6.1948e-145
KLF3	2.42147e-147	1.20354	0.502	0.093	4.29254e-143
ASCL2	1.03791e-149	1.16602	0.339	0.01	1.8399e-145
GLTSCR2	5.3489e-142	1.16545	0.71	0.262	9.482e-138
CD3G	6.40464e-82	1.14565	0.322	0.066	1.13535e-77
RPS26	1.6286e-101	1.1407	0.923	0.808	2.88701e-97
KHDRBS1	1.17421e-150	1.13394	0.456	0.062	2.08152e-146
LAMP1	1.30424e-144	1.13006	0.493	0.088	2.31202e-140
DNAJC1	4.3364e-146	1.12869	0.402	0.039	7.68713e-142
RASAL3	1.35347e-136	1.1183	0.502	0.101	2.3993e-132
ARF6	2.36371e-135	1.10653	0.516	0.111	4.19014e-131
RAC1	1.32107e-128	1.10561	0.426	0.067	2.34186e-124
JAK1	3.87595e-134	1.08071	0.823	0.413	6.8709e-130
STUB1	6.73036e-145	1.06649	0.389	0.034	1.19309e-140
WDR74	3.33672e-30	1.03207	0.334	0.163	5.915e-26
KIR2DL2	2.06354e-76	1.0266	0.4	0.121	3.65803e-72
C20orf24	2.5276e-127	1.02638	0.43	0.069	4.48067e-123
SFPQ	5.79104e-107	1.02197	0.497	0.136	1.02658e-102
SDF4	1.00676e-127	1.0169	0.503	0.107	1.78468e-123
XBP1	6.70038e-97	1.01105	0.594	0.227	1.18778e-92
HLA-C	0	1.00873	0.995	0.99	0
CAST	7.688e-106	1.00269	0.652	0.258	1.36285e-101
S100B	1.16566e-40	0.999845	0.238	0.073	2.06636e-36
CEBPB	5.22605e-120	0.943613	0.281	0.009	9.26422e-116
SUN2	5.16137e-97	0.940795	0.69	0.309	9.14955e-93
NFATC2	2.93103e-95	0.918482	0.563	0.196	5.19584e-91
TMEM160	1.51002e-105	0.89401	0.404	0.076	2.67681e-101
CMTM3	2.3951e-116	0.893962	0.341	0.036	4.24579e-112
HLA-DRB5	9.26618e-62	0.890909	0.328	0.097	1.64262e-57
RPS29	3.25885e-164	0.888651	0.963	0.863	5.77697e-160
PIM1	4.49981e-78	0.879665	0.441	0.137	7.97682e-74
MAF1	2.20778e-94	0.879207	0.411	0.095	3.91373e-90
IL32	2.02098e-67	0.87487	0.756	0.526	3.58259e-63
FMNL1	7.75006e-88	0.869823	0.454	0.128	1.37385e-83
PTMS	7.23188e-89	0.868521	0.225	0.012	1.28199e-84
ABHD17A	2.59755e-84	0.860566	0.389	0.096	4.60468e-80
RCN2	2.55956e-112	0.854599	0.312	0.026	4.53734e-108
LPCAT1	1.58962e-79	0.846041	0.385	0.102	2.81792e-75
CD6	1.10796e-87	0.843438	0.308	0.049	1.96409e-83
SRSF9	1.15303e-96	0.839601	0.343	0.055	2.04397e-92
PSIP1	2.92071e-91	0.8347	0.342	0.062	5.17755e-87
MAP7D1	2.64897e-92	0.831343	0.304	0.042	4.69583e-88
SPOCK2	2.59039e-68	0.829612	0.491	0.192	4.59198e-64
SNX3	1.59256e-93	0.827957	0.464	0.122	2.82313e-89
KLRG1	4.47324e-63	0.826348	0.482	0.2	7.92972e-59
CLTB	8.63696e-98	0.814934	0.319	0.043	1.53107e-93
VPS26B	3.41435e-92	0.813744	0.321	0.049	6.05262e-88
SMCHD1	9.97925e-77	0.809337	0.43	0.129	1.76902e-72
TGFB1	2.10495e-66	0.80427	0.584	0.265	3.73144e-62
CD52	3.0145e-49	0.799645	0.74	0.543	5.3438e-45
GLUD1	1.48231e-87	0.794796	0.326	0.057	2.62769e-83
H2AFV	8.96307e-77	0.793337	0.443	0.137	1.58888e-72
C1QBP	1.5772e-93	0.791554	0.307	0.042	2.7959e-89
MMP24-AS1	4.66809e-84	0.776238	0.303	0.049	8.27512e-80
GOLPH3	7.63992e-90	0.775577	0.279	0.033	1.35433e-85
MCL1	1.14979e-59	0.775298	0.618	0.325	2.03823e-55
FAM173A	9.61008e-100	0.767202	0.238	0.008	1.70358e-95
RPL36A	1.41415e-61	0.765311	0.646	0.344	2.50686e-57
CCDC85B	9.42336e-73	0.759919	0.556	0.222	1.67048e-68
GRSF1	1.97256e-87	0.733873	0.269	0.03	3.49676e-83
HLA-DQA1	1.58564e-54	0.719849	0.229	0.047	2.81087e-50
BLOC1S4	2.15829e-92	0.716349	0.213	0.004	3.82599e-88
TERF2IP	1.10057e-65	0.715128	0.48	0.177	1.95098e-61
RTN4	4.67488e-73	0.712846	0.441	0.138	8.28716e-69
TMUB1	1.08484e-78	0.711854	0.267	0.038	1.9231e-74
SSBP4	1.28542e-72	0.710877	0.247	0.035	2.27866e-68
FNTA	1.04687e-73	0.709115	0.302	0.059	1.85578e-69
RAP2B	1.56826e-73	0.708159	0.278	0.048	2.78006e-69
KLF2	1.43477e-45	0.698481	0.589	0.335	2.54341e-41
PTPRA	9.48714e-68	0.693828	0.293	0.062	1.68179e-63
C17orf89	6.0975e-79	0.693608	0.273	0.039	1.0809e-74
PITPNC1	1.58339e-65	0.693271	0.337	0.089	2.80688e-61
ITGB7	2.63938e-54	0.691163	0.597	0.302	4.67883e-50
MATK	1.76766e-54	0.690193	0.562	0.27	3.13353e-50
PDCD2	6.76067e-79	0.689343	0.252	0.03	1.19846e-74
H1FX	2.41385e-67	0.686643	0.188	0.015	4.27904e-63
TMEM165	2.72873e-79	0.685809	0.228	0.02	4.83722e-75
SKIL	8.50158e-48	0.683796	0.328	0.115	1.50708e-43
WHAMM	1.12156e-61	0.682351	0.268	0.058	1.98819e-57
KTN1	4.46406e-56	0.681462	0.413	0.152	7.91345e-52
AAK1	5.13902e-59	0.680874	0.473	0.185	9.10994e-55
RPS21	1.15355e-142	0.676897	0.989	0.955	2.04489e-138
ZNF683	5.84767e-35	0.671276	0.165	0.039	1.03662e-30
CDKN2D	4.33399e-56	0.667297	0.342	0.108	7.68287e-52
VAMP2	1.73324e-52	0.66518	0.454	0.188	3.07251e-48
HPCAL1	6.01488e-81	0.659686	0.212	0.013	1.06626e-76
TGFBR2	1.19448e-68	0.655376	0.267	0.047	2.11745e-64
BAG1	4.4343e-64	0.654254	0.26	0.05	7.86068e-60
FKBP8	2.57541e-59	0.653017	0.547	0.232	4.56544e-55
LAG3	1.86918e-59	0.650215	0.18	0.018	3.3135e-55
RNF149	1.4088e-53	0.649775	0.391	0.14	2.49739e-49
MZT2A	7.1669e-64	0.649661	0.287	0.065	1.27048e-59
PNPLA2	1.87597e-54	0.639688	0.32	0.096	3.32553e-50
SNORD3A	2.70372e-21	0.63167	0.203	0.087	4.79289e-17
CHCHD10	8.90069e-77	0.62612	0.171	0.001	1.57783e-72
YPEL3	2.94879e-53	0.622909	0.266	0.067	5.22731e-49
OGFR	1.16962e-64	0.622572	0.24	0.039	2.07339e-60
TMEM248	2.32217e-70	0.622196	0.235	0.031	4.11651e-66
UBN1	2.6775e-68	0.621815	0.221	0.027	4.74641e-64
ID2	1.78856e-35	0.61825	0.548	0.31	3.17059e-31
MLEC	6.34858e-71	0.616192	0.221	0.024	1.12541e-66
JUN	4.60459e-17	0.614799	0.74	0.624	8.16255e-13
MZT2B	8.0611e-61	0.613232	0.275	0.061	1.42899e-56
TPGS1	4.48702e-75	0.612155	0.197	0.011	7.95414e-71
TNFRSF1B	1.82094e-50	0.610058	0.515	0.227	3.22799e-46
ATP2A3	2.88197e-55	0.604961	0.297	0.08	5.10886e-51
ODC1	2.89599e-63	0.604206	0.196	0.021	5.13372e-59
RNF145	1.72884e-69	0.598854	0.201	0.017	3.06471e-65
RBBP6	8.97823e-53	0.597661	0.313	0.095	1.59157e-48
RPS27	8.26327e-150	0.595173	0.993	0.993	1.46483e-145
C19orf24	2.84544e-58	0.593069	0.239	0.046	5.04412e-54
PRKX	5.86914e-57	0.580577	0.232	0.044	1.04042e-52
BAX	3.30525e-40	0.575055	0.452	0.21	5.85922e-36
SRRM2	8.95204e-43	0.571308	0.539	0.273	1.58693e-38
RRAS2	2.05745e-64	0.571091	0.187	0.016	3.64724e-60
SCAF4	2.32852e-48	0.569191	0.239	0.059	4.12777e-44
PRELID1	1.8036e-41	0.568793	0.575	0.297	3.19725e-37
BAZ1B	1.36488e-49	0.563615	0.228	0.05	2.41952e-45
CRELD2	1.06069e-56	0.559367	0.185	0.023	1.88028e-52
SLBP	3.33847e-57	0.558954	0.194	0.026	5.9181e-53
ATXN2L	8.13244e-51	0.557865	0.276	0.074	1.44164e-46
IQGAP2	5.1017e-48	0.555972	0.376	0.14	9.04378e-44
YY1	7.29716e-52	0.551965	0.306	0.09	1.29357e-47
ARL5A	2.41385e-43	0.54798	0.38	0.151	4.27903e-39
DGKZ	7.83782e-41	0.547594	0.374	0.15	1.38941e-36
ZFAND3	2.47027e-56	0.541563	0.212	0.035	4.37904e-52
PRRC2B	1.3223e-43	0.541043	0.345	0.126	2.34404e-39
TRADD	7.50791e-60	0.539767	0.173	0.015	1.33093e-55
ABHD12	3.03546e-61	0.539563	0.164	0.01	5.38096e-57
MIB2	8.33352e-44	0.537065	0.245	0.068	1.47728e-39
CDIPT	4.08192e-48	0.536992	0.213	0.045	7.23602e-44
NFKBIZ	1.41583e-27	0.535382	0.241	0.097	2.50985e-23
GIMAP7	3.00525e-34	0.535144	0.578	0.341	5.32741e-30
HNRNPAB	6.82052e-56	0.531858	0.183	0.023	1.20907e-51
MT-CO3	3.4263e-114	0.531049	0.997	0.99	6.07381e-110
TMX4	8.65288e-41	0.525943	0.365	0.144	1.5339e-36
GNAI2	3.54573e-34	0.525828	0.435	0.21	6.28551e-30
MTCH1	1.24053e-44	0.522701	0.291	0.093	2.19908e-40
BRD9	1.33557e-53	0.522591	0.182	0.024	2.36756e-49
DIP2A	1.6889e-37	0.521603	0.555	0.299	2.99391e-33
LPGAT1	8.80451e-53	0.519299	0.184	0.026	1.56077e-48
WIPI2	9.55098e-57	0.518478	0.199	0.028	1.6931e-52
ZFAND5	2.88571e-49	0.516812	0.198	0.037	5.1155e-45
RNF166	2.70188e-38	0.51563	0.413	0.18	4.78962e-34
RPL41	6.29675e-80	0.515531	0.977	0.925	1.11622e-75
APOBEC3G	1.48551e-33	0.514494	0.57	0.329	2.63337e-29
EOMES	3.70622e-38	0.513971	0.218	0.062	6.57001e-34
MT-ND3	9.81883e-95	0.513479	0.991	0.972	1.74058e-90
C4orf48	2.83682e-60	0.510775	0.144	0.004	5.02883e-56
MTDH	1.17323e-36	0.509934	0.541	0.284	2.07979e-32
CTDSP1	3.07556e-40	0.508997	0.356	0.139	5.45204e-36
B3GNT2	9.50295e-49	0.506783	0.178	0.028	1.68459e-44
ORAI1	1.83076e-45	0.505854	0.235	0.059	3.24539e-41
SLC10A3	1.66771e-50	0.505675	0.195	0.033	2.95634e-46
LRRFIP1	1.13938e-34	0.505385	0.639	0.373	2.01978e-30
TXNL4A	1.55557e-48	0.504233	0.175	0.027	2.75756e-44
LIX1L	1.05126e-49	0.500039	0.18	0.027	1.86356e-45
RNF126	8.92378e-42	0.495975	0.328	0.118	1.58192e-37
NDUFB1	8.51245e-38	0.495924	0.349	0.14	1.509e-33
PDLIM2	8.68047e-42	0.49559	0.303	0.105	1.53879e-37
RELB	2.371e-32	0.494613	0.242	0.086	4.20307e-28
AKR7A2	6.74279e-50	0.494119	0.202	0.036	1.19529e-45
CEBPD	1.33977e-41	0.493758	0.165	0.029	2.37501e-37
MAP2K3	4.31327e-43	0.493746	0.283	0.088	7.64614e-39
METTL9	7.08127e-40	0.492375	0.295	0.102	1.2553e-35
SIDT1	1.11166e-47	0.49017	0.181	0.03	1.97063e-43
CX3CR1	3.6144e-31	0.486631	0.622	0.4	6.40725e-27
ELAVL1	2.45931e-44	0.486388	0.164	0.026	4.35962e-40
PANK2	1.21773e-53	0.484416	0.148	0.011	2.15868e-49
TNIP2	2.10521e-53	0.483997	0.16	0.015	3.73191e-49
STARD7	6.37268e-43	0.481893	0.286	0.093	1.12968e-38
MT-ND4	9.66788e-49	0.481654	0.955	0.85	1.71382e-44
VOPP1	2.97231e-39	0.481071	0.269	0.087	5.26901e-35
IER2	3.29853e-19	0.477909	0.729	0.553	5.84731e-15
CBX3	4.95753e-36	0.477549	0.31	0.119	8.78822e-32
MAP2K1	3.69778e-50	0.477503	0.184	0.028	6.55506e-46
CCDC88C	7.84203e-36	0.477356	0.403	0.181	1.39016e-31
S1PR4	1.15082e-43	0.476963	0.199	0.044	2.04006e-39
SIPA1	9.20797e-35	0.476953	0.283	0.105	1.6323e-30
REST	1.0275e-36	0.476807	0.296	0.108	1.82145e-32
TTC39C	3.59316e-46	0.476199	0.13	0.01	6.3696e-42
PTP4A2	4.54278e-29	0.474563	0.458	0.243	8.05299e-25
CD320	5.93943e-33	0.474308	0.303	0.123	1.05288e-28
AC092580.4	5.0354e-42	0.473448	0.191	0.042	8.92626e-38
GNPTAB	9.62182e-26	0.472837	0.539	0.32	1.70566e-21
LYSMD2	8.08235e-50	0.47198	0.134	0.008	1.43276e-45
SRSF4	8.30614e-35	0.470437	0.401	0.183	1.47243e-30
PTPN18	1.56502e-34	0.469947	0.33	0.136	2.77431e-30
HNRNPL	9.16616e-30	0.469603	0.303	0.13	1.62489e-25
CHST11	1.81993e-43	0.469445	0.199	0.044	3.22619e-39
SPG21	6.88589e-48	0.469075	0.187	0.032	1.22066e-43
FNBP1	5.99231e-35	0.46798	0.426	0.198	1.06226e-30
CDC25B	5.88783e-31	0.467551	0.373	0.174	1.04374e-26
YWHAH	1.44542e-47	0.467267	0.151	0.017	2.5623e-43
IKZF1	1.58535e-28	0.461402	0.546	0.312	2.81035e-24
CYC1	4.72927e-34	0.461356	0.345	0.146	8.38357e-30
FHL3	9.19633e-37	0.460785	0.184	0.045	1.63023e-32
AKIRIN1	3.14144e-43	0.458804	0.221	0.055	5.56883e-39
SNF8	5.36145e-42	0.454829	0.193	0.042	9.50424e-38
PPP6R2	2.29497e-39	0.454181	0.191	0.045	4.06829e-35
RNPEP	6.06603e-49	0.453164	0.148	0.014	1.07532e-44
VASP	1.73635e-29	0.453016	0.485	0.26	3.07803e-25
RC3H1	5.39238e-37	0.452792	0.293	0.104	9.55907e-33
TLE4	7.62003e-35	0.45201	0.255	0.087	1.3508e-30
DHX36	1.23202e-33	0.44976	0.254	0.09	2.18401e-29
MARCKSL1	1.77559e-39	0.448834	0.138	0.019	3.14759e-35
HERPUD2	3.33652e-32	0.448794	0.337	0.143	5.91465e-28
FAM50A	1.58079e-41	0.448246	0.161	0.027	2.80226e-37
APBB1IP	2.89757e-29	0.448025	0.565	0.327	5.13651e-25
SYTL1	2.14812e-28	0.447901	0.557	0.324	3.80798e-24
TNKS2	3.83789e-38	0.445082	0.203	0.053	6.80343e-34
BCL7B	1.31096e-37	0.444811	0.217	0.062	2.32394e-33
INPP4A	1.23527e-35	0.443768	0.264	0.09	2.18976e-31
THEMIS2	1.38068e-39	0.443584	0.278	0.09	2.44752e-35
LRRC47	3.29493e-47	0.443197	0.141	0.013	5.84092e-43
ATP5I	1.82873e-28	0.441054	0.554	0.315	3.24179e-24
RP11-773D16.1	5.59553e-46	0.438822	0.17	0.026	9.91919e-42
BCL7C	4.33264e-43	0.433252	0.143	0.018	7.68047e-39
TMEM259	1.93893e-37	0.432481	0.154	0.029	3.43715e-33
EBPL	2.69106e-54	0.430897	0.123	0.001	4.77044e-50
ATG4D	8.12092e-44	0.429814	0.138	0.015	1.4396e-39
SSU72	1.21061e-31	0.429459	0.329	0.141	2.14605e-27
PTOV1	1.40057e-47	0.427775	0.141	0.013	2.4828e-43
PPP4C	3.46038e-31	0.42737	0.424	0.203	6.13421e-27
TNIK	6.4364e-29	0.42673	0.269	0.109	1.14098e-24
HNRNPUL1	1.17197e-27	0.426452	0.515	0.287	2.07756e-23
SLC25A1	2.2391e-36	0.425282	0.169	0.037	3.96926e-32
UBE3A	3.75155e-31	0.422784	0.282	0.111	6.65037e-27
PTGER4	1.22143e-25	0.422483	0.289	0.13	2.16523e-21
DGKD	9.64092e-32	0.422408	0.22	0.073	1.70905e-27
VPS4A	2.87471e-38	0.41959	0.246	0.075	5.096e-34
RPL39	3.36058e-78	0.41921	0.996	0.987	5.95731e-74
SIRT7	2.83122e-37	0.418626	0.22	0.062	5.0189e-33
ITGB1	5.64351e-21	0.417248	0.58	0.375	1.00043e-16
RASGRP1	6.09025e-34	0.415838	0.207	0.062	1.07962e-29
ANXA5	1.0999e-23	0.415738	0.178	0.064	1.94979e-19
USP22	6.15227e-39	0.415644	0.165	0.032	1.09061e-34
CTNNBIP1	3.4099e-42	0.41527	0.136	0.016	6.04473e-38
MT2A	8.41145e-19	0.415158	0.544	0.359	1.4911e-14
NDNL2	4.48085e-40	0.414222	0.143	0.021	7.94321e-36
ARHGAP10	1.93572e-36	0.414117	0.145	0.026	3.43146e-32
TOMM40	1.0589e-43	0.41405	0.123	0.009	1.87712e-39
ZNF800	3.08671e-28	0.413448	0.337	0.155	5.4718e-24
TAF10	1.60041e-38	0.412755	0.138	0.02	2.83704e-34
RASSF1	5.79617e-26	0.411753	0.531	0.305	1.02749e-21
BBC3	1.68615e-40	0.411584	0.121	0.011	2.98904e-36
MBP	1.16951e-28	0.411063	0.734	0.496	2.07318e-24
ZBTB7A	2.59578e-28	0.405137	0.174	0.053	4.60154e-24
RPL38	2.2985e-34	0.404835	0.903	0.771	4.07455e-30
PPP2R5A	1.73642e-31	0.404741	0.166	0.043	3.07816e-27
R3HDM4	2.8499e-36	0.404656	0.187	0.047	5.05202e-32
CDK17	3.7252e-28	0.404075	0.341	0.156	6.60365e-24
PPP3CA	1.16439e-32	0.402864	0.185	0.052	2.06411e-28
PTGES2	1.40757e-46	0.402713	0.135	0.011	2.49521e-42
MAFF	1.91756e-27	0.401352	0.118	0.024	3.39925e-23
ATP1A1	5.67847e-26	0.399707	0.308	0.14	1.00662e-21
RTF1	3.55391e-31	0.399689	0.317	0.131	6.30002e-27
HIST1H4C	3.71773e-15	0.396467	0.601	0.43	6.59041e-11
RIN3	2.29196e-25	0.39606	0.42	0.219	4.06296e-21
MYLIP	8.57196e-26	0.395122	0.302	0.137	1.51955e-21
DIAPH1	1.82149e-24	0.395041	0.48	0.272	3.22895e-20
RNF10	4.36838e-30	0.393495	0.237	0.086	7.74382e-26
PPM1M	2.66892e-36	0.392616	0.167	0.037	4.7312e-32
HLA-DPB1	4.17212e-22	0.39132	0.652	0.444	7.39592e-18
RPL37A	9.13487e-51	0.39113	0.962	0.937	1.61934e-46
GIMAP4	8.09386e-24	0.389924	0.478	0.272	1.4348e-19
NEAT1	2.88163e-17	0.388799	0.583	0.404	5.10827e-13
C1orf86	1.61692e-30	0.388571	0.317	0.133	2.86632e-26
CLSTN1	2.74407e-32	0.388448	0.23	0.076	4.86441e-28
SLC52A2	3.32084e-30	0.387168	0.195	0.06	5.88686e-26
MKRN1	1.62328e-29	0.387072	0.253	0.096	2.87759e-25
GMDS	6.01036e-41	0.38615	0.132	0.015	1.06546e-36
JUND	6.69592e-20	0.385697	0.345	0.184	1.18698e-15
EIF4A3	7.01981e-31	0.385262	0.162	0.042	1.2444e-26
GCH1	1.99581e-40	0.384274	0.129	0.014	3.53797e-36
TXNDC11	2.68476e-35	0.382031	0.125	0.018	4.75928e-31
EPN1	7.49563e-32	0.382023	0.187	0.053	1.32875e-27
HOXB2	8.36883e-34	0.381672	0.138	0.026	1.48354e-29
MARK3	5.41029e-32	0.381535	0.192	0.056	9.59082e-28
RAB22A	1.89794e-36	0.379815	0.125	0.017	3.36447e-32
DNM2	1.72161e-25	0.379117	0.231	0.091	3.05189e-21
SQSTM1	5.73744e-17	0.378825	0.633	0.437	1.01708e-12
PREP	4.39618e-41	0.376816	0.11	0.006	7.79311e-37
TNFRSF18	5.74521e-22	0.376121	0.199	0.081	1.01845e-17
STT3B	1.37244e-32	0.375745	0.154	0.035	2.43292e-28
AES	1.1899e-23	0.375692	0.77	0.571	2.10933e-19
AFG3L2	8.25955e-37	0.375287	0.138	0.022	1.46417e-32
HLA-DRB1	1.06923e-12	0.373988	0.475	0.325	1.89542e-08
PPP3CC	8.50082e-24	0.37397	0.497	0.283	1.50694e-19
ETS1	1.6055e-21	0.373479	0.43	0.243	2.84608e-17
SHARPIN	5.00426e-29	0.372031	0.231	0.084	8.87105e-25
ATP6V0A2	3.18908e-35	0.37186	0.135	0.023	5.65329e-31
LRP10	9.75545e-23	0.371329	0.483	0.274	1.72935e-18
TMEM107	2.92211e-16	0.370636	0.211	0.102	5.18003e-12
CHMP4B	1.4501e-29	0.36804	0.166	0.045	2.5706e-25
PDE3B	6.07054e-32	0.367636	0.156	0.036	1.07612e-27
FAM134A	5.61947e-33	0.367466	0.139	0.027	9.96164e-29
WHSC1L1	4.0663e-23	0.366114	0.396	0.207	7.20834e-19
RHOB	1.16424e-29	0.365698	0.106	0.016	2.06386e-25
S1PR5	5.22927e-22	0.365578	0.626	0.401	9.26992e-18
SPEN	2.79301e-24	0.365103	0.219	0.086	4.95117e-20
ARMC10	3.54229e-42	0.364806	0.121	0.009	6.27942e-38
TMC8	6.69109e-22	0.363962	0.44	0.244	1.18613e-17
LMBR1	1.13691e-28	0.363661	0.137	0.032	2.0154e-24
NENF	1.40496e-42	0.363495	0.104	0.003	2.49057e-38
TTC19	6.77644e-32	0.362343	0.156	0.037	1.20126e-27
RBMS1	6.97262e-24	0.362218	0.258	0.111	1.23604e-19
SNX18	5.87306e-30	0.361825	0.112	0.018	1.04112e-25
ZDHHC7	3.73117e-34	0.361058	0.114	0.014	6.61424e-30
DEK	2.61483e-20	0.360226	0.512	0.306	4.63531e-16
ARIH1	6.15567e-33	0.359679	0.128	0.022	1.09121e-28
SNRNP70	1.91032e-23	0.35915	0.298	0.138	3.38643e-19
GBP5	4.31663e-20	0.356594	0.447	0.26	7.65209e-16
RRP1B	4.68239e-26	0.356307	0.215	0.079	8.30047e-22
GTF2I	2.01302e-21	0.355845	0.218	0.093	3.56849e-17
NFATC2IP	5.12147e-28	0.355665	0.177	0.054	9.07883e-24
GTF2E2	3.3266e-31	0.355488	0.169	0.045	5.89707e-27
ALKBH6	1.50501e-37	0.355047	0.103	0.007	2.66793e-33
TRIM44	8.89086e-27	0.354973	0.175	0.056	1.57608e-22
FBXO32	1.82919e-35	0.354923	0.134	0.022	3.2426e-31
PHF14	1.44011e-27	0.352447	0.17	0.05	2.55288e-23
PCBP1	1.2258e-21	0.352072	0.362	0.188	2.17297e-17
FLI1	1.37458e-22	0.351851	0.389	0.205	2.43672e-18
CPD	1.31509e-23	0.351637	0.219	0.087	2.33127e-19
PRKD2	8.09829e-25	0.351423	0.164	0.053	1.43558e-20
IRF2BPL	2.77357e-35	0.350031	0.127	0.018	4.9167e-31
ATG16L2	5.78189e-25	0.349915	0.172	0.057	1.02495e-20
NR1D2	6.26715e-29	0.349886	0.139	0.032	1.11098e-24
DOCK11	3.15071e-26	0.349428	0.223	0.084	5.58526e-22
BRWD1	1.90167e-24	0.34867	0.27	0.117	3.37108e-20
MAP2K4	2.01542e-38	0.348488	0.103	0.006	3.57274e-34
FDX1	1.2239e-26	0.348356	0.171	0.053	2.1696e-22
RAD23B	5.133e-24	0.347531	0.221	0.087	9.09928e-20
CSNK1G3	5.62078e-30	0.347517	0.149	0.036	9.96396e-26
ACSS1	1.48195e-32	0.346886	0.137	0.026	2.62706e-28
RNF11	5.45014e-28	0.346837	0.191	0.061	9.66146e-24
PPM1A	5.93461e-27	0.346585	0.138	0.035	1.05203e-22
MYBL1	5.75684e-23	0.34593	0.263	0.116	1.02051e-18
ITM2B	6.29415e-33	0.34414	0.909	0.726	1.11576e-28
MYCBP2	1.41993e-22	0.343234	0.352	0.176	2.51712e-18
GRK6	9.11973e-26	0.34284	0.16	0.049	1.61665e-21
CLEC2D	2.94455e-19	0.341001	0.207	0.093	5.21981e-15
TBC1D20	1.46506e-30	0.340861	0.182	0.052	2.59712e-26
POM121C	2.9357e-24	0.340474	0.186	0.066	5.20412e-20
RABL6	4.2061e-29	0.340066	0.122	0.024	7.45615e-25
NEK7	1.10581e-33	0.336157	0.133	0.023	1.96027e-29
TESC	2.70533e-27	0.335543	0.141	0.036	4.79574e-23
CRTAP	5.43129e-31	0.335503	0.146	0.033	9.62806e-27
GSR	9.92737e-31	0.335298	0.116	0.019	1.75983e-26
PPP3R1	5.50057e-31	0.335235	0.133	0.026	9.75086e-27
BLOC1S1	5.96421e-23	0.334821	0.247	0.107	1.05728e-18
RNF187	2.13499e-32	0.33373	0.108	0.014	3.7847e-28
CIDEB	1.22349e-29	0.333717	0.106	0.016	2.16888e-25
GSPT1	7.19347e-30	0.333638	0.151	0.037	1.27519e-25
ZNF580	6.30725e-29	0.33326	0.138	0.032	1.11809e-24
GRINA	1.36967e-26	0.332202	0.132	0.032	2.42802e-22
RPS20	6.03352e-15	0.332143	0.656	0.471	1.06956e-10
SNHG7	9.50116e-32	0.331429	0.117	0.018	1.68427e-27
BCL2	4.04659e-29	0.331054	0.125	0.025	7.17338e-25
KLHDC2	1.6031e-28	0.329829	0.159	0.043	2.84182e-24
SART1	6.28061e-28	0.32952	0.143	0.035	1.11336e-23
GLS	6.47981e-30	0.329456	0.132	0.027	1.14868e-25
SIAH2	5.71619e-34	0.32898	0.108	0.012	1.01331e-29
MT-CO1	1.58989e-48	0.327379	1	0.999	2.81839e-44
EIF2B5	4.95539e-31	0.326922	0.124	0.022	8.78442e-27
GFOD1	1.43917e-24	0.326522	0.18	0.062	2.55121e-20
PPM1B	3.71066e-20	0.32604	0.21	0.089	6.57788e-16
RNF130	1.58686e-26	0.325726	0.174	0.055	2.81303e-22
KIAA1432	1.62739e-28	0.324809	0.121	0.024	2.88487e-24
PLCG1	6.64347e-28	0.32381	0.123	0.026	1.17769e-23
DUT	4.3927e-22	0.323798	0.259	0.117	7.78695e-18
ADAR	2.6324e-20	0.323768	0.497	0.297	4.66646e-16
RGCC	4.15652e-25	0.322831	0.101	0.018	7.36827e-21
NDFIP1	1.24258e-17	0.322611	0.395	0.226	2.20273e-13
GFER	5.65938e-28	0.321544	0.134	0.03	1.00324e-23
HNRNPD	4.25019e-21	0.32112	0.287	0.138	7.53432e-17
APPL1	5.75368e-23	0.320749	0.214	0.085	1.01996e-18
NDUFA3	1.04917e-18	0.320483	0.519	0.315	1.85987e-14
TTC16	8.68762e-20	0.320195	0.152	0.055	1.54005e-15
KIAA0947	5.65624e-28	0.320022	0.141	0.034	1.00268e-23
SSNA1	1.77429e-20	0.319468	0.402	0.216	3.14529e-16
BAZ1A	1.064e-16	0.31944	0.321	0.176	1.88616e-12
LAIR2	3.64716e-13	0.319003	0.195	0.102	6.46532e-09
ARAP2	7.80844e-21	0.318288	0.32	0.161	1.3842e-16
TRIM11	7.47955e-25	0.317747	0.111	0.024	1.3259e-20
PBX4	9.03703e-33	0.317116	0.103	0.011	1.60199e-28
RPL37	2.78925e-46	0.316958	0.989	0.983	4.9445e-42
KCNA3	2.86822e-27	0.316814	0.127	0.028	5.0845e-23
PLEK	1.8134e-16	0.316369	0.782	0.623	3.21461e-12
ZMAT3	1.14054e-26	0.315977	0.134	0.033	2.02183e-22
ANKLE2	7.5209e-28	0.315887	0.119	0.024	1.33323e-23
PDCD7	2.67368e-27	0.315661	0.104	0.017	4.73963e-23
EIF2AK1	2.36522e-24	0.314854	0.234	0.094	4.19283e-20
SH3BP5	4.4013e-18	0.313213	0.422	0.24	7.80218e-14
PIK3AP1	4.77674e-23	0.311886	0.192	0.072	8.46772e-19
CERK	1.62329e-28	0.311794	0.117	0.022	2.87761e-24
PLEKHF1	4.93397e-19	0.311605	0.257	0.123	8.74645e-15
KAT8	1.21871e-24	0.311588	0.138	0.038	2.16042e-20
SLC27A3	4.51199e-22	0.31129	0.173	0.062	7.99841e-18
VCP	7.82846e-17	0.311255	0.556	0.349	1.38775e-12
BTN3A2	1.3851e-16	0.310729	0.609	0.403	2.45537e-12
UBA2	1.58273e-19	0.309379	0.238	0.109	2.80571e-15
CCL4	5.45296e-14	0.308952	0.687	0.51	9.66647e-10
KIFC3	9.95856e-27	0.308864	0.127	0.029	1.76535e-22
CHST2	5.64401e-21	0.308238	0.199	0.081	1.00051e-16
RNF139	9.6197e-22	0.308015	0.173	0.063	1.70528e-17
ZZEF1	1.34183e-23	0.307787	0.188	0.068	2.37866e-19
SH3KBP1	7.47269e-17	0.307416	0.452	0.274	1.32468e-12
MAPK14	1.86528e-26	0.306172	0.11	0.021	3.30658e-22
TM7SF3	2.57285e-26	0.30589	0.125	0.029	4.56089e-22
UBE2J2	4.23822e-22	0.305722	0.169	0.06	7.5131e-18
ALOX5AP	1.92826e-11	0.305624	0.613	0.484	3.41823e-07
HPGD	1.08989e-22	0.304877	0.101	0.022	1.93204e-18
ANKRD13A	1.37488e-27	0.304646	0.127	0.028	2.43725e-23
RNF115	1.67433e-18	0.30342	0.274	0.135	2.96808e-14
NUDT4	3.2167e-23	0.303228	0.124	0.033	5.70224e-19
H2AFX	1.52333e-25	0.301354	0.123	0.028	2.7004e-21
SDHAF1	3.49826e-27	0.300944	0.12	0.025	6.20136e-23
IRF2BP2	2.59861e-21	0.300756	0.152	0.052	4.60655e-17
REPS1	2.66436e-28	0.300618	0.116	0.022	4.72311e-24
RANBP1	3.88934e-16	0.300233	0.273	0.142	6.89464e-12
CD47	2.20126e-15	0.298778	0.568	0.371	3.90218e-11
SLC20A1	2.58298e-16	0.298666	0.218	0.105	4.57885e-12
EMC8	3.41453e-30	0.298499	0.107	0.015	6.05295e-26
CISD3	2.89032e-18	0.29813	0.361	0.199	5.12367e-14
HSF1	1.6018e-20	0.29598	0.258	0.118	2.83952e-16
MAPK8IP3	1.18109e-20	0.294794	0.142	0.047	2.09372e-16
LIME1	7.38636e-14	0.293779	0.345	0.206	1.30938e-09
SURF1	8.93525e-24	0.293178	0.17	0.057	1.58395e-19
PITHD1	2.5473e-17	0.292322	0.295	0.151	4.5156e-13
TRAPPC12	5.13586e-26	0.289705	0.106	0.019	9.10434e-22
CXXC5	6.33905e-15	0.289481	0.225	0.116	1.12372e-10
PIGX	5.97766e-24	0.289143	0.101	0.02	1.05966e-19
C7orf26	1.13511e-26	0.288382	0.106	0.019	2.01222e-22
LTBP4	6.62075e-20	0.288084	0.145	0.05	1.17366e-15
PHF20L1	6.21178e-21	0.28807	0.206	0.084	1.10116e-16
ZNF276	4.69832e-18	0.285079	0.255	0.125	8.32871e-14
PTPN6	7.32701e-14	0.284773	0.415	0.263	1.29886e-09
RASGRP2	1.31145e-15	0.28457	0.408	0.24	2.32481e-11
GNAS	1.8299e-14	0.284383	0.283	0.156	3.24387e-10
FAM98C	1.1497e-25	0.283675	0.108	0.021	2.03807e-21
FOXO3	5.29032e-22	0.283603	0.138	0.042	9.37815e-18
SLC4A7	7.73367e-24	0.283417	0.114	0.026	1.37095e-19
RSAD1	1.21583e-18	0.282971	0.164	0.064	2.1553e-14
CAPN2	1.83078e-15	0.282328	0.546	0.353	3.24542e-11
HMHA1	4.98211e-16	0.281582	0.491	0.302	8.83178e-12
CAPNS1	9.62094e-17	0.280968	0.225	0.108	1.7055e-12
MEF2D	2.9572e-23	0.280682	0.127	0.034	5.24223e-19
AKAP17A	1.11952e-20	0.280173	0.141	0.046	1.98457e-16
ARRDC2	1.04005e-24	0.280081	0.12	0.028	1.8437e-20
CCDC109B	8.54273e-22	0.28001	0.14	0.044	1.51437e-17
THRA	1.79975e-20	0.279853	0.122	0.036	3.19042e-16
CHD3	3.79034e-20	0.279445	0.219	0.095	6.71913e-16
PHYKPL	3.24184e-17	0.279389	0.241	0.118	5.74682e-13
BIRC6	1.13624e-17	0.278588	0.325	0.175	2.01421e-13
AF213884.2	3.05859e-13	0.278453	0.111	0.044	5.42197e-09
RPL23A	8.00548e-32	0.27754	0.975	0.974	1.41913e-27
CTDSP2	1.5718e-16	0.2773	0.135	0.051	2.78634e-12
LAT	2.52326e-15	0.276837	0.539	0.345	4.47298e-11
LTB	2.40005e-10	0.276562	0.14	0.071	4.25456e-06
GET4	1.57943e-25	0.276145	0.114	0.024	2.79985e-21
NME4	2.06058e-17	0.274887	0.125	0.043	3.65279e-13
CEP104	5.13804e-23	0.274243	0.101	0.021	9.1082e-19
PET100	4.83445e-15	0.271139	0.461	0.282	8.57004e-11
REXO4	1.57171e-18	0.271137	0.108	0.031	2.78618e-14
POM121	3.99181e-21	0.270856	0.164	0.058	7.07629e-17
PALLD	3.28946e-17	0.268693	0.13	0.046	5.83122e-13
MARK2	1.17247e-18	0.268252	0.122	0.039	2.07843e-14
LLGL2	6.01264e-20	0.268101	0.144	0.049	1.06586e-15
TNFSF12	9.50117e-22	0.266702	0.101	0.023	1.68427e-17
FAM117A	4.49574e-20	0.266058	0.125	0.038	7.9696e-16
MAP3K11	1.55829e-20	0.265432	0.136	0.044	2.76238e-16
PABPC4	1.71641e-20	0.26421	0.119	0.034	3.04268e-16
ATP13A1	1.40508e-26	0.262834	0.103	0.017	2.49079e-22
H2AFY	1.53528e-15	0.262153	0.259	0.134	2.72159e-11
IL17RA	1.34519e-17	0.261924	0.145	0.054	2.38463e-13
TGFBR1	2.6419e-15	0.260699	0.136	0.054	4.6833e-11
EML3	1.4904e-20	0.260623	0.139	0.045	2.64203e-16
PDZD8	1.85999e-19	0.260567	0.108	0.03	3.2972e-15
C1orf122	4.94753e-18	0.260208	0.117	0.037	8.77048e-14
MAN1A1	7.8466e-16	0.259798	0.112	0.039	1.39097e-11
WDR82	3.55277e-13	0.259422	0.225	0.119	6.298e-09
ARPC1B	4.30541e-17	0.259043	0.87	0.708	7.6322e-13
RPL36	5.20414e-27	0.257755	0.983	0.952	9.22538e-23
FAM3C	2.56644e-21	0.257739	0.109	0.027	4.54952e-17
MAPKAP1	6.91756e-21	0.257449	0.136	0.042	1.22628e-16
SMARCC1	2.38969e-15	0.257369	0.215	0.106	4.2362e-11
YPEL1	2.19575e-19	0.257205	0.125	0.039	3.8924e-15
AP1S2	7.52019e-16	0.255988	0.164	0.069	1.3331e-11
MCUR1	1.84821e-25	0.25579	0.107	0.021	3.27632e-21
CYP4V2	6.05795e-22	0.255611	0.12	0.032	1.07389e-17
TMA7	5.74575e-20	0.255274	0.934	0.83	1.01855e-15
MCM3AP	1.50885e-19	0.254851	0.175	0.068	2.67474e-15
UBR5	3.05563e-15	0.253247	0.131	0.051	5.41672e-11
TPM4	4.14939e-10	0.253151	0.333	0.215	7.35562e-06
PLEKHG3	4.84642e-16	0.252563	0.27	0.14	8.59125e-12
PBRM1	4.52301e-18	0.252465	0.178	0.073	8.01794e-14
HMGA1	2.80299e-19	0.251171	0.132	0.043	4.96886e-15
TAZ	1.17313e-18	0.251063	0.137	0.047	2.07961e-14
S100A6	1.12126e-16	0.251042	0.919	0.833	1.98765e-12
HTT	3.84328e-16	0.250849	0.134	0.051	6.81298e-12
TM9SF3	7.20749e-19	0.249751	0.115	0.035	1.27767e-14
MT-ND2	2.32872e-16	0.248576	0.938	0.852	4.12813e-12
RHOBTB3	2.20442e-17	0.248278	0.119	0.039	3.90777e-13
MMP23B	7.45691e-16	0.247815	0.138	0.054	1.32189e-11
COL6A2	1.55608e-11	0.247622	0.143	0.069	2.75846e-07
UHRF2	2.93457e-21	0.247462	0.11	0.028	5.20211e-17
S1PR1	4.44615e-14	0.247176	0.248	0.133	7.88169e-10
FBXW5	5.37981e-12	0.246868	0.343	0.21	9.53678e-08
KMT2E-AS1	5.09909e-14	0.246176	0.232	0.121	9.03915e-10
SH3BP1	2.56131e-11	0.245805	0.4	0.257	4.54043e-07
RPS28	8.76462e-32	0.24517	0.991	0.991	1.5537e-27
RCSD1	9.30053e-13	0.244305	0.455	0.291	1.6487e-08
RAP1A	4.42613e-12	0.244305	0.382	0.235	7.84619e-08
LPIN2	6.56777e-16	0.243777	0.169	0.073	1.16427e-11
USMG5	8.66983e-11	0.243716	0.597	0.414	1.5369e-06
CSK	3.73691e-12	0.243512	0.467	0.305	6.62442e-08
RAB11FIP4	8.0663e-19	0.243489	0.118	0.036	1.42991e-14
WNK1	2.45649e-13	0.242921	0.258	0.141	4.35462e-09
E2F4	2.57087e-19	0.242741	0.125	0.039	4.55738e-15
MAPKAPK5	1.72566e-16	0.241763	0.111	0.036	3.05908e-12
BTBD1	1.47213e-17	0.24046	0.11	0.034	2.60965e-13
CUL4A	1.73344e-17	0.240279	0.187	0.079	3.07286e-13
RNF220	1.09836e-17	0.239641	0.109	0.033	1.94707e-13
PPP2R5C	3.25711e-11	0.239049	0.606	0.443	5.77389e-07
MRFAP1L1	2.67304e-13	0.238766	0.282	0.157	4.7385e-09
SPAG9	5.51689e-18	0.238591	0.139	0.049	9.7798e-14
MRPS36	1.32666e-14	0.238548	0.27	0.144	2.35177e-10
GATAD2A	1.45542e-16	0.238445	0.165	0.069	2.58001e-12
WAPAL	2.13501e-14	0.23814	0.252	0.132	3.78474e-10
S100A11	7.89036e-11	0.237981	0.657	0.476	1.39872e-06
S100A4	1.50186e-13	0.236839	0.964	0.934	2.66235e-09
PLEKHA1	8.13094e-15	0.236721	0.27	0.143	1.44137e-10
TMEM55B	1.81385e-18	0.234299	0.112	0.034	3.2154e-14
ZC3H7A	3.7914e-17	0.234295	0.121	0.041	6.72102e-13
CDK13	2.56633e-16	0.23354	0.161	0.066	4.54933e-12
DNPEP	2.75703e-13	0.232892	0.231	0.12	4.88738e-09
PIK3R1	1.7549e-13	0.232033	0.429	0.263	3.1109e-09
C14orf119	3.06961e-12	0.231841	0.158	0.076	5.44149e-08
SEPHS2	7.81473e-19	0.231789	0.149	0.054	1.38532e-14
KRAS	1.86431e-12	0.230601	0.211	0.111	3.30486e-08
CAMK1D	4.16285e-17	0.230079	0.106	0.033	7.37948e-13
CC2D1A	1.74119e-16	0.229706	0.125	0.045	3.08661e-12
WTAP	2.02643e-12	0.22962	0.28	0.161	3.59226e-08
EIF4EBP2	6.49835e-17	0.229543	0.182	0.079	1.15196e-12
RP3-395M20.12	3.02405e-15	0.229461	0.139	0.056	5.36074e-11
LY9	2.83902e-12	0.229118	0.141	0.064	5.03273e-08
TERF1	8.6864e-12	0.229062	0.186	0.097	1.53984e-07
XCL2	0.000441708	0.229035	0.217	0.163	1
SDHD	2.1353e-11	0.228929	0.308	0.185	3.78525e-07
ACADVL	8.37643e-10	0.228841	0.356	0.23	1.48489e-05
PCBP2	1.4107e-11	0.228494	0.8	0.619	2.50074e-07
RPTOR	7.00229e-13	0.227576	0.147	0.066	1.2413e-08
DYNLL2	2.82913e-19	0.227454	0.109	0.03	5.01519e-15
FEZ2	8.30585e-19	0.227002	0.114	0.034	1.47238e-14
YDJC	1.49564e-15	0.225938	0.162	0.069	2.65132e-11
SNHG9	3.4947e-11	0.225562	0.241	0.138	6.19505e-07
TOPBP1	6.09192e-16	0.225477	0.129	0.048	1.07991e-11
GBP1	6.20951e-14	0.224817	0.136	0.057	1.10076e-09
TBC1D1	2.04655e-16	0.222804	0.123	0.044	3.62792e-12
HP1BP3	5.66392e-12	0.222775	0.544	0.364	1.00404e-07
PSPC1	6.74599e-14	0.222271	0.147	0.064	1.19586e-09
DENND1B	2.57182e-19	0.222152	0.124	0.038	4.55906e-15
HSPA1A	5.53336e-11	0.221653	0.151	0.075	9.80899e-07
NBPF14	5.63312e-14	0.221272	0.126	0.051	9.98584e-10
GADD45GIP1	8.39874e-13	0.220201	0.302	0.171	1.48884e-08
HLA-F	5.11627e-09	0.220175	0.709	0.549	9.06962e-05
ANKHD1	1.30547e-14	0.220099	0.218	0.108	2.31421e-10
MT-ATP8	6.89529e-18	0.220097	0.988	0.982	1.22233e-13
RALBP1	4.48497e-13	0.2194	0.159	0.075	7.95051e-09
KIAA1430	1.26323e-13	0.218862	0.173	0.081	2.23934e-09
CMIP	1.07315e-16	0.218801	0.128	0.046	1.90237e-12
CARD11	1.21738e-13	0.218589	0.197	0.097	2.15806e-09
FPGS	3.22403e-15	0.218394	0.195	0.091	5.71523e-11
FAM120AOS	4.57394e-15	0.218133	0.123	0.046	8.10822e-11
CD8A	0.000869272	0.216291	0.236	0.183	1
ZDHHC24	3.78477e-13	0.215399	0.168	0.08	6.70927e-09
SPG7	1.24031e-13	0.215273	0.197	0.098	2.1987e-09
PAG1	5.47061e-15	0.214767	0.119	0.044	9.69775e-11
DAP	6.38124e-15	0.214411	0.115	0.042	1.1312e-10
TRIM4	1.02871e-17	0.21428	0.127	0.043	1.82359e-13
DENND3	3.47018e-14	0.214216	0.125	0.049	6.15158e-10
SYNRG	2.97589e-12	0.214162	0.331	0.196	5.27535e-08
EI24	3.81488e-16	0.214001	0.102	0.032	6.76264e-12
NBEAL2	1.12349e-13	0.213625	0.184	0.089	1.99161e-09
SNX20	7.37696e-14	0.213058	0.139	0.059	1.30771e-09
UBR4	1.38698e-12	0.212837	0.212	0.113	2.45871e-08
UBE2Q2	4.46045e-15	0.212681	0.149	0.062	7.90704e-11
ATP5E	5.30813e-15	0.212571	0.961	0.912	9.40972e-11
RBX1	2.60206e-10	0.212566	0.399	0.253	4.61267e-06
CYFIP2	1.29191e-08	0.212175	0.62	0.472	0.000229018
SIGIRR	9.7073e-12	0.211709	0.533	0.358	1.72081e-07
FASTK	5.25574e-15	0.211516	0.169	0.075	9.31685e-11
ATP11B	8.41303e-16	0.210967	0.158	0.066	1.49138e-11
MT-ND5	3.43964e-15	0.210348	0.973	0.925	6.09744e-11
IKBIP	1.38442e-15	0.210031	0.106	0.035	2.45417e-11
FAM65B	8.17518e-10	0.209795	0.545	0.379	1.44921e-05
TC2N	6.11827e-09	0.209545	0.216	0.13	0.000108459
RNF213	8.36534e-10	0.209481	0.814	0.667	1.48292e-05
CTCF	1.335e-12	0.209439	0.115	0.047	2.36656e-08
NDUFA1	2.07915e-07	0.209423	0.658	0.493	0.00368572
DNAAF2	7.35338e-14	0.209001	0.114	0.044	1.30353e-09
IMPDH1	1.8931e-11	0.208854	0.197	0.106	3.3559e-07
GMIP	3.13098e-13	0.208824	0.234	0.124	5.55028e-09
DCAF10	1.9295e-15	0.208351	0.116	0.041	3.42042e-11
GIMAP5	3.28925e-10	0.207505	0.276	0.168	5.83085e-06
ACTR1B	1.37166e-13	0.207482	0.186	0.091	2.43154e-09
UBE2E3	6.33638e-14	0.207459	0.307	0.17	1.12325e-09
NDUFC1	8.64168e-13	0.207291	0.233	0.125	1.53191e-08
PPP1R10	6.47505e-12	0.206656	0.191	0.1	1.14783e-07
FAM219B	6.03202e-16	0.20641	0.109	0.036	1.0693e-11
LRCH4	3.0306e-15	0.206267	0.134	0.053	5.37234e-11
FAM53B	2.89551e-16	0.205717	0.165	0.069	5.13288e-12
MRPL23	1.22301e-13	0.204882	0.24	0.125	2.16803e-09
GLRX	6.14643e-10	0.204293	0.403	0.263	1.08958e-05
SUZ12	4.33335e-14	0.202983	0.116	0.044	7.68173e-10
SCAMP2	1.24406e-08	0.202625	0.364	0.241	0.000220535
TMEM57	5.81886e-17	0.202327	0.101	0.03	1.03151e-12
NIN	3.56975e-11	0.20232	0.151	0.074	6.32809e-07
MIF4GD	4.36145e-11	0.202309	0.25	0.142	7.73155e-07
FAM122B	1.24717e-13	0.202281	0.103	0.037	2.21085e-09
BTN3A1	6.96156e-10	0.201138	0.328	0.208	1.23408e-05
ATXN2	1.76958e-14	0.201018	0.116	0.043	3.13693e-10
LSM14A	1.31722e-09	0.200635	0.419	0.274	2.33504e-05
PRR7	2.08658e-14	0.200197	0.112	0.04	3.69888e-10
CCDC69	1.20538e-11	0.200159	0.404	0.251	2.13677e-07
SLC16A3	7.67541e-16	0.199627	0.12	0.043	1.36062e-11
NUP210	5.42363e-10	0.198818	0.265	0.16	9.61447e-06
RPS10	4.60818e-22	0.198539	0.998	0.991	8.16893e-18
RASA3	1.53357e-08	0.198306	0.478	0.336	0.000271856
MRPL33	1.28469e-10	0.198207	0.305	0.185	2.27737e-06
FAM49B	2.30715e-07	0.197876	0.595	0.448	0.00408988
JOSD1	7.29371e-14	0.197309	0.114	0.043	1.29296e-09
RXRB	1.64172e-12	0.196369	0.13	0.056	2.91028e-08
STIM2	8.21003e-12	0.196218	0.132	0.06	1.45539e-07
TMEM214	7.5152e-14	0.19569	0.103	0.036	1.33222e-09
MAPK1	2.39434e-11	0.195595	0.324	0.193	4.24445e-07
SEC24B	6.65799e-12	0.19478	0.102	0.04	1.18026e-07
MAP3K2	7.3922e-13	0.19396	0.103	0.039	1.31042e-08
PATL2	2.2812e-09	0.193936	0.237	0.144	4.04388e-05
SEMA4D	2.07755e-12	0.193863	0.166	0.08	3.68287e-08
TTC13	6.90089e-13	0.193689	0.122	0.05	1.22332e-08
PDS5A	3.92788e-11	0.193165	0.138	0.065	6.96296e-07
TOPORS-AS1	5.87929e-14	0.192819	0.169	0.077	1.04222e-09
C10orf128	2.05908e-10	0.192695	0.142	0.07	3.65013e-06
ZFAND2B	1.89911e-13	0.192477	0.219	0.111	3.36655e-09
RPS3A	1.31834e-22	0.192457	0.993	0.993	2.33702e-18
CDC42EP3	8.24121e-08	0.191862	0.313	0.205	0.00146092
DECR1	7.98097e-10	0.191633	0.251	0.148	1.41479e-05
ZNF263	6.58668e-14	0.19142	0.121	0.047	1.16762e-09
TSC22D2	4.47813e-12	0.190926	0.112	0.046	7.93838e-08
PPM1G	1.0546e-09	0.189576	0.362	0.231	1.8695e-05
TOP2B	7.94185e-08	0.189325	0.114	0.059	0.00140785
TLE1	2.57942e-13	0.188619	0.101	0.037	4.57254e-09
CST3	1.35469e-11	0.187434	0.118	0.051	2.40147e-07
PTPN4	6.34846e-07	0.187296	0.472	0.338	0.0112539
EMC10	2.53209e-10	0.186998	0.295	0.18	4.48863e-06
SHFM1	3.72246e-08	0.186687	0.431	0.289	0.000659881
IMMP1L	1.69748e-10	0.185598	0.112	0.05	3.00913e-06
CMPK1	1.59799e-09	0.184832	0.21	0.12	2.83276e-05
ADRB2	6.40185e-12	0.184313	0.311	0.181	1.13486e-07
ACAA1	9.63457e-10	0.184165	0.21	0.12	1.70792e-05
KLHL36	1.26056e-14	0.184052	0.101	0.034	2.23459e-10
GCHFR	1.15311e-09	0.183445	0.141	0.072	2.04413e-05
GPS2	8.03461e-11	0.182753	0.151	0.075	1.4243e-06
PLEKHB2	1.68422e-08	0.182476	0.199	0.118	0.000298561
NUS1	3.06971e-12	0.181946	0.113	0.046	5.44167e-08
NDUFB3	1.47235e-12	0.181854	0.291	0.163	2.61004e-08
RP11-25K19.1	9.56509e-11	0.181777	0.13	0.061	1.6956e-06
MLLT6	5.40799e-08	0.181454	0.326	0.215	0.000958675
RORA	1.82277e-07	0.181312	0.393	0.274	0.00323122
ARHGEF1	2.12627e-06	0.181301	0.631	0.489	0.0376923
MAST3	3.82191e-11	0.181123	0.154	0.076	6.77509e-07
MOSPD3	4.66856e-11	0.180982	0.124	0.056	8.27595e-07
C15orf61	9.50614e-11	0.180952	0.159	0.08	1.68515e-06
HMGN1	1.55843e-07	0.180486	0.577	0.422	0.00276263
PRMT2	4.42565e-06	0.180473	0.735	0.587	0.0784535
SET	1.13867e-06	0.180415	0.501	0.358	0.0201852
CD3E	2.08122e-08	0.180297	0.509	0.389	0.000368938
RB1	3.50057e-11	0.180169	0.184	0.096	6.20545e-07
RRAGA	4.64067e-10	0.180108	0.2	0.111	8.22652e-06
NSF	1.9346e-09	0.179614	0.143	0.074	3.42946e-05
ICAM2	5.0896e-08	0.1793	0.417	0.283	0.000902233
CLPTM1	5.49356e-11	0.178944	0.217	0.119	9.73844e-07
LAGE3	4.95832e-11	0.178423	0.173	0.089	8.78961e-07
NDUFA11	2.64138e-09	0.178187	0.3	0.186	4.68238e-05
CAPZA1	2.91045e-09	0.177772	0.376	0.242	5.15936e-05
SATB1	5.76928e-09	0.177195	0.199	0.117	0.000102272
PARP10	8.24236e-11	0.1771	0.227	0.127	1.46112e-06
KIAA0100	1.48222e-11	0.176709	0.123	0.054	2.62753e-07
BRD3	6.893e-11	0.176362	0.145	0.07	1.22192e-06
WDR37	8.8211e-14	0.176084	0.162	0.073	1.56372e-09
CBX6	7.36528e-09	0.175902	0.108	0.052	0.000130564
MOGS	5.34714e-14	0.175635	0.101	0.035	9.47888e-10
EIF2AK4	2.62002e-12	0.175294	0.11	0.044	4.64451e-08
SCAF8	1.88955e-10	0.175213	0.136	0.066	3.34961e-06
CYB5R3	1.39013e-09	0.175143	0.306	0.189	2.46428e-05
UQCRQ	1.29129e-05	0.175119	0.498	0.367	0.228906
KEAP1	7.36097e-10	0.174793	0.148	0.076	1.30488e-05
RP11-473M20.7	4.71993e-10	0.174374	0.162	0.086	8.36702e-06
AGGF1	4.26827e-08	0.174231	0.184	0.108	0.000756637
DAZAP1	4.03554e-11	0.173962	0.144	0.069	7.1538e-07
SEC62	5.10131e-09	0.173713	0.421	0.275	9.04308e-05
TMEM256-PLSCR3	4.75497e-09	0.173607	0.215	0.127	8.42913e-05
TP53I13	1.43537e-10	0.173464	0.12	0.055	2.54448e-06
CDK6	1.88696e-11	0.173416	0.135	0.063	3.34502e-07
SMYD2	3.2524e-10	0.173238	0.11	0.05	5.76552e-06
PLCG2	3.32523e-08	0.172821	0.187	0.111	0.000589463
MRPS6	5.06719e-07	0.172602	0.426	0.297	0.00898261
CEP350	1.14612e-11	0.172489	0.245	0.138	2.03172e-07
SPN	1.30364e-06	0.17194	0.653	0.521	0.0231097
CORO1A	6.94745e-10	0.171891	0.944	0.874	1.23157e-05
SUV420H1	2.14556e-10	0.171588	0.117	0.053	3.80343e-06
ARID2	1.65457e-10	0.171327	0.155	0.079	2.93306e-06
CGGBP1	4.6617e-07	0.170856	0.308	0.207	0.0082638
CTBP2	4.44766e-10	0.170783	0.216	0.122	7.88438e-06
CERS4	1.57782e-10	0.170647	0.134	0.064	2.797e-06
ADRBK1	3.00021e-09	0.17057	0.151	0.08	5.31848e-05
AP2A1	2.12553e-08	0.170073	0.295	0.186	0.000376793
MT1X	4.02208e-09	0.169967	0.151	0.081	7.12995e-05
CD300A	0.000220291	0.169703	0.524	0.412	1
PARP1	3.9964e-09	0.169661	0.286	0.178	7.08443e-05
RP11-51J9.5	7.79572e-11	0.16881	0.147	0.072	1.38195e-06
HGS	2.3306e-10	0.168645	0.178	0.094	4.13145e-06
RALGAPA1	2.36594e-09	0.168376	0.202	0.116	4.19411e-05
DOCK10	2.58638e-07	0.167848	0.233	0.151	0.00458488
C12orf75	4.14745e-08	0.16731	0.657	0.488	0.000735218
MALAT1	4.69961e-16	0.167186	0.999	1	8.331e-12
MAGEF1	7.09793e-11	0.16705	0.103	0.043	1.25825e-06
PRKCQ	1.49772e-09	0.16697	0.223	0.129	2.65501e-05
BRPF1	1.38386e-11	0.166795	0.101	0.04	2.45316e-07
ANKRD11	1.09152e-07	0.166631	0.253	0.163	0.00193494
PRKCQ-AS1	3.34177e-13	0.166331	0.112	0.043	5.92396e-09
ME2	8.87372e-12	0.166292	0.12	0.052	1.57304e-07
PURA	9.18239e-08	0.166192	0.108	0.055	0.00162776
JUNB	6.1552e-08	0.166082	0.834	0.699	0.00109113
MSL1	1.97722e-10	0.165893	0.108	0.047	3.50502e-06
CBFB	3.76671e-11	0.165873	0.114	0.049	6.67725e-07
UPF2	1.08207e-09	0.165013	0.246	0.147	1.91819e-05
MT-ATP6	5.89537e-13	0.164702	0.984	0.973	1.04507e-08
SLC9A3R1	2.67057e-06	0.164567	0.793	0.672	0.0473411
EIF3J	8.33959e-10	0.164103	0.164	0.087	1.47836e-05
BRD8	6.41449e-08	0.164074	0.101	0.05	0.0011371
DYNC1I2	1.34268e-10	0.164047	0.102	0.043	2.38016e-06
TSEN54	1.9426e-07	0.164023	0.39	0.262	0.00344365
KIAA0232	3.64681e-12	0.163917	0.115	0.047	6.4647e-08
RAB4A	5.38857e-09	0.163597	0.181	0.102	9.55232e-05
SYTL2	1.82165e-10	0.163283	0.258	0.15	3.22925e-06
SFT2D1	3.94746e-09	0.163015	0.265	0.162	6.99766e-05
PICALM	4.7685e-09	0.162909	0.127	0.064	8.45311e-05
CHURC1	1.0806e-07	0.162789	0.436	0.293	0.00191558
ANKRD17	1.73671e-09	0.162362	0.163	0.088	3.07866e-05
ZMYM6NB	2.92074e-08	0.1622	0.244	0.15	0.00051776
SMEK1	3.5374e-11	0.162091	0.186	0.097	6.27074e-07
RIPK1	1.43314e-10	0.16194	0.119	0.054	2.54053e-06
C8orf59	5.79565e-09	0.161883	0.368	0.236	0.00010274
EIF2S2	2.7469e-10	0.161433	0.291	0.175	4.86942e-06
ATE1	8.14015e-11	0.161399	0.154	0.076	1.443e-06
TACC1	2.54138e-07	0.16128	0.268	0.177	0.0045051
NT5C	2.37249e-08	0.160687	0.312	0.201	0.000420572
CEP250	1.87148e-09	0.160601	0.144	0.075	3.31758e-05
ACTR3	3.88119e-06	0.159545	0.702	0.563	0.0688019
PSD4	1.72299e-10	0.159418	0.235	0.135	3.05434e-06
GRAP2	8.43864e-09	0.159349	0.223	0.131	0.000149592
BCL11B	1.23806e-08	0.159164	0.129	0.067	0.00021947
WDTC1	4.69089e-08	0.158738	0.112	0.057	0.000831554
LPXN	8.41776e-08	0.158708	0.315	0.207	0.00149222
CASP1	1.34282e-07	0.158693	0.308	0.205	0.00238041
LSMD1	9.86269e-06	0.158568	0.382	0.269	0.174836
MYO9B	2.66272e-10	0.158193	0.19	0.103	4.7202e-06
HNRNPF	7.55122e-07	0.158091	0.554	0.405	0.0133861
TRAPPC5	1.45458e-10	0.158003	0.209	0.115	2.57854e-06
CCNI	2.63633e-06	0.157645	0.829	0.703	0.0467342
LMF2	5.32622e-08	0.157232	0.268	0.167	0.000944179
HMG20B	5.32901e-11	0.156763	0.172	0.088	9.44674e-07
FLT3LG	2.5665e-10	0.156701	0.206	0.115	4.54964e-06
RP11-325F22.2	6.01893e-06	0.156421	0.138	0.085	0.106698
KMT2C	1.68483e-09	0.156396	0.267	0.162	2.98669e-05
PSMB9	2.7668e-05	0.156199	0.792	0.65	0.490471
MOB2	1.11275e-08	0.156127	0.123	0.062	0.000197256
ARL2BP	8.67327e-10	0.155704	0.324	0.199	1.53751e-05
ELF4	4.54911e-13	0.155322	0.102	0.037	8.0642e-09
POLG	3.25316e-08	0.155232	0.172	0.099	0.000576688
DRAP1	1.35064e-06	0.154992	0.618	0.456	0.0239429
RNF5	3.79713e-07	0.154899	0.221	0.14	0.00673118
GOLGA8B	1.25991e-08	0.154879	0.101	0.048	0.000223345
TMEM181	4.75604e-10	0.153884	0.117	0.054	8.43103e-06
HTATSF1	9.68326e-09	0.153642	0.182	0.104	0.000171655
MRPL21	3.21444e-10	0.15342	0.15	0.076	5.69823e-06
FLII	9.11234e-10	0.153249	0.2	0.112	1.61534e-05
PTRH1	1.1134e-12	0.152691	0.117	0.047	1.97372e-08
TNRC6A	2.3126e-10	0.152541	0.103	0.044	4.09955e-06
LSM6	4.24371e-11	0.152253	0.197	0.104	7.52283e-07
UBE2G1	9.66186e-09	0.15217	0.223	0.133	0.000171276
GNL1	8.61454e-10	0.1514	0.162	0.086	1.5271e-05
CSTB	6.54106e-07	0.151174	0.426	0.294	0.0115953
CSRNP1	2.05288e-07	0.151149	0.193	0.119	0.00363915
RBM17	1.22813e-08	0.151049	0.297	0.189	0.000217711
HLA-DRA	1.05939e-05	0.150709	0.145	0.093	0.187797
NBPF12	1.56002e-10	0.149809	0.106	0.045	2.76545e-06
B3GAT3	1.30884e-08	0.14968	0.229	0.138	0.000232019
STK25	1.18138e-10	0.149538	0.159	0.08	2.09424e-06
FYN	1.69105e-07	0.148394	0.503	0.361	0.00299773
NSRP1	7.9281e-08	0.148215	0.126	0.067	0.00140541
GIMAP1	2.28882e-07	0.148143	0.296	0.195	0.00405739
2022-09-01	0.00035953	0.148138	0.493	0.379	1
TRA2B	4.73585e-06	0.147891	0.456	0.331	0.0839524
TMCO1	1.45954e-07	0.147871	0.348	0.227	0.00258732
MYO6	8.8371e-07	0.14754	0.11	0.06	0.0156655
HNRNPU	1.12017e-06	0.147137	0.605	0.46	0.0198573
SETD2	2.22766e-07	0.147116	0.237	0.152	0.00394898
MAT2A	1.19741e-07	0.146617	0.172	0.102	0.00212265
PRDX1	9.27089e-10	0.14639	0.303	0.184	1.64345e-05
DDX18	4.4131e-07	0.146217	0.368	0.25	0.0078231
UBL4A	5.49762e-09	0.146207	0.106	0.05	9.74564e-05
DPYD	4.55658e-07	0.145385	0.245	0.158	0.00807745
NFE2L2	8.46588e-07	0.145266	0.184	0.114	0.0150075
GLT8D1	8.242e-10	0.145171	0.135	0.067	1.46106e-05
FUT11	2.15645e-09	0.144726	0.262	0.156	3.82274e-05
PPP2R5E	4.46459e-09	0.144636	0.227	0.134	7.91438e-05
LYN	2.86912e-09	0.144486	0.119	0.058	5.08609e-05
ARHGAP26	3.78103e-09	0.144293	0.112	0.053	6.70262e-05
TSC22D4	6.34063e-09	0.144261	0.451	0.3	0.0001124
MRPS21	9.11648e-07	0.144018	0.395	0.275	0.0161608
PHF1	1.12837e-07	0.143896	0.233	0.145	0.00200026
MT-ND4L	3.49754e-13	0.143312	0.997	0.991	6.2001e-09
MGEA5	4.47271e-06	0.143302	0.345	0.242	0.0792877
SEC24D	3.81608e-09	0.142715	0.102	0.047	6.76476e-05
TMEM173	1.02857e-08	0.142675	0.293	0.185	0.000182335
CASP4	2.12313e-07	0.142448	0.361	0.243	0.00376367
TBCD	2.73664e-09	0.142177	0.111	0.052	4.85125e-05
RALGAPB	5.68729e-11	0.142172	0.102	0.042	1.00819e-06
ZNF511	7.68683e-10	0.141622	0.103	0.046	1.36264e-05
DDHD2	5.31516e-10	0.141493	0.104	0.046	9.42219e-06
SH2D3C	3.45373e-07	0.141213	0.146	0.084	0.00612243
TMEM189	3.34982e-09	0.141034	0.117	0.056	5.93823e-05
SCAP	2.58627e-09	0.141017	0.106	0.049	4.58469e-05
THAP11	1.73785e-09	0.140879	0.117	0.055	3.08069e-05
MYCBP	1.73098e-08	0.140789	0.132	0.069	0.00030685
DOCK8	4.27802e-07	0.14071	0.354	0.239	0.00758364
PLEKHA2	5.88555e-08	0.140421	0.174	0.1	0.00104333
THRAP3	5.86571e-05	0.140116	0.482	0.354	1
ALDH16A1	7.27484e-06	0.139626	0.124	0.074	0.128961
IFI16	4.03785e-06	0.139356	0.33	0.228	0.071579
PLP2	1.33604e-05	0.139312	0.169	0.11	0.236839
TRANK1	9.0507e-08	0.139181	0.256	0.161	0.00160442
PLOD1	8.55158e-07	0.138806	0.217	0.139	0.0151594
RPL34	2.41733e-12	0.138791	0.994	0.991	4.2852e-08
MFSD5	1.12927e-10	0.138122	0.14	0.067	2.00186e-06
LRPPRC	8.68557e-07	0.138078	0.175	0.108	0.0153969
RAB2A	1.92376e-06	0.137656	0.445	0.314	0.0341026
RAVER1	1.75246e-08	0.137607	0.126	0.065	0.000310658
TMEM14B	1.01888e-06	0.13708	0.208	0.131	0.0180617
WDR1	1.38738e-07	0.136163	0.688	0.513	0.00245942
EPSTI1	1.12114e-06	0.136147	0.106	0.057	0.0198745
DCK	7.1953e-10	0.136052	0.206	0.115	1.27551e-05
TAP1	5.49672e-06	0.135804	0.527	0.385	0.0974403
C15orf39	6.46934e-08	0.134364	0.125	0.066	0.00114682
PRDX3	4.22776e-10	0.134339	0.101	0.044	7.49454e-06
LYAR	1.65487e-07	0.13427	0.324	0.213	0.00293359
NLRC5	2.1834e-07	0.134126	0.199	0.123	0.00387051
CYTH1	6.4329e-05	0.134011	0.582	0.447	1
COA4	8.4607e-08	0.133452	0.141	0.078	0.00149983
OXSR1	1.87568e-10	0.133046	0.11	0.048	3.32502e-06
PACS1	1.05791e-08	0.132965	0.141	0.074	0.000187536
COX17	3.65027e-06	0.132731	0.341	0.237	0.0647084
LYPLA2	4.07001e-08	0.132612	0.267	0.164	0.000721491
GSDMD	1.25363e-09	0.132114	0.265	0.157	2.22232e-05
ITPR2	3.10437e-07	0.131884	0.142	0.081	0.00550311
PFDN6	2.10885e-08	0.13112	0.164	0.091	0.000373836
MGST3	2.93779e-07	0.131089	0.334	0.223	0.00520782
ABCF1	6.83814e-07	0.13102	0.199	0.125	0.012122
PARP14	1.06506e-07	0.130952	0.133	0.073	0.00188803
RPL31	2.72425e-06	0.130662	0.897	0.819	0.0482928
YES1	1.56681e-07	0.13053	0.171	0.101	0.00277748
PSMB10	2.56771e-05	0.130489	0.692	0.553	0.455177
CWF19L2	1.23259e-07	0.130195	0.164	0.095	0.00218502
SBF1	1.51309e-09	0.130114	0.119	0.057	2.68226e-05
ARL4C	3.88784e-05	0.12865	0.779	0.655	0.689198
PSTPIP1	1.79174e-06	0.128596	0.284	0.192	0.0317622
SPPL2A	3.43837e-07	0.128433	0.216	0.134	0.00609519
LASP1	1.11633e-07	0.128167	0.407	0.277	0.00197892
NME3	7.05763e-07	0.128165	0.249	0.161	0.0125111
RUNX1	4.298e-08	0.128159	0.137	0.074	0.000761907
ABI3	2.64375e-06	0.128152	0.485	0.353	0.0468657
SMARCD1	1.15289e-07	0.127863	0.108	0.055	0.00204372
CDK9	1.60565e-07	0.127458	0.127	0.069	0.00284634
PPP5C	2.12705e-06	0.127334	0.199	0.127	0.0377062
KLF13	2.27239e-08	0.127232	0.164	0.091	0.000402827
ARFGEF1	1.45854e-08	0.126891	0.106	0.052	0.000258555
UBL3	1.06387e-07	0.126627	0.16	0.091	0.00188592
C9orf89	2.37056e-07	0.126569	0.103	0.053	0.0042023
TMX2	1.44303e-08	0.12635	0.114	0.057	0.000255807
UBL5	2.02023e-05	0.126209	0.768	0.619	0.358126
IKBKB	2.21827e-06	0.126195	0.154	0.093	0.0393233
ATP8A1	2.25265e-07	0.126171	0.221	0.138	0.00399326
C19orf12	2.96325e-08	0.126079	0.153	0.084	0.000525296
ACAP2	2.44834e-05	0.125902	0.426	0.306	0.434017
BCL9L	4.87372e-06	0.125854	0.136	0.083	0.0863964
IL10RB	4.56879e-06	0.125784	0.125	0.074	0.0809909
FAM107B	3.34287e-07	0.125364	0.336	0.222	0.0059259
DESI2	4.86319e-09	0.125219	0.119	0.058	8.62098e-05
SVIP	3.6708e-07	0.125126	0.136	0.077	0.00650724
COX6C	0.000941356	0.124621	0.768	0.635	1
PIKFYVE	9.27357e-08	0.124311	0.119	0.063	0.00164392
TRNT1	6.95149e-07	0.124238	0.139	0.08	0.0123229
DEF6	7.17352e-05	0.123934	0.448	0.328	1
MYL12A	2.48068e-06	0.123871	0.98	0.957	0.043975
PIN4	8.62835e-09	0.123811	0.184	0.103	0.000152955
PTS	2.1424e-07	0.123796	0.135	0.075	0.00379783
RP9	1.68778e-06	0.123772	0.13	0.076	0.0299193
TBC1D10C	6.24856e-06	0.123757	0.589	0.444	0.110768
NUCKS1	3.17901e-06	0.12334	0.482	0.346	0.0563543
FERMT3	6.85901e-06	0.122842	0.44	0.31	0.12159
CKLF	2.53366e-06	0.122804	0.402	0.281	0.0449141
ARHGAP15	4.48293e-07	0.122756	0.363	0.243	0.00794689
SF3B3	7.50077e-07	0.122508	0.182	0.111	0.0132966
PTGDS	9.15579e-08	0.122294	0.403	0.299	0.00162305
COX7C	4.13602e-05	0.120675	0.831	0.725	0.733193
TSC2	1.15868e-08	0.120578	0.127	0.065	0.0002054
NDUFA12	1.05929e-05	0.120187	0.509	0.364	0.187781
DDHD1	9.83204e-07	0.119939	0.133	0.076	0.0174292
GBP4	3.20792e-08	0.119876	0.231	0.141	0.000568667
THOC3	3.04603e-07	0.119741	0.138	0.078	0.00539969
ERGIC1	3.65133e-07	0.119714	0.136	0.077	0.00647271
ADD1	3.093e-07	0.119588	0.369	0.251	0.00548295
EHMT2	3.72761e-08	0.119447	0.112	0.056	0.000660793
FN3KRP	1.85251e-08	0.119435	0.108	0.052	0.000328394
STAT1	3.66719e-05	0.11894	0.234	0.162	0.650083
XPC	1.42514e-06	0.118628	0.201	0.127	0.0252635
TCOF1	3.5068e-07	0.118253	0.15	0.087	0.00621651
MRPS18C	1.71661e-07	0.117866	0.175	0.103	0.00304303
GSK3B	4.6491e-08	0.117789	0.239	0.147	0.000824146
RHBDF2	1.84068e-05	0.117728	0.173	0.113	0.326297
SMARCC2	8.062e-07	0.117537	0.32	0.212	0.0142915
PRDX2	1.80916e-05	0.117307	0.356	0.248	0.320709
NAA38	1.11024e-05	0.117184	0.365	0.256	0.196813
SNHG12	1.29045e-05	0.117045	0.121	0.073	0.228758
FAM96B	6.38099e-05	0.116838	0.397	0.287	1
SRP54	3.59024e-06	0.116387	0.164	0.101	0.0636443
RARA	1.36132e-07	0.116163	0.111	0.058	0.00241322
MON1B	5.27249e-07	0.116117	0.143	0.081	0.00934655
RGS14	9.65151e-08	0.115968	0.206	0.124	0.00171092
C11orf48	4.04762e-06	0.115845	0.24	0.158	0.0717521
MT-CYB	2.76139e-07	0.115841	0.998	0.993	0.00489512
MRP63	1.14463e-06	0.11573	0.283	0.187	0.0202908
SMARCA4	1.85573e-08	0.115404	0.145	0.078	0.000328966
NPRL3	4.35957e-08	0.115294	0.144	0.078	0.000772821
PSMD10	7.42708e-07	0.115192	0.109	0.058	0.013166
CDC73	6.49863e-08	0.114923	0.193	0.115	0.00115201
SSBP3	4.58129e-07	0.114727	0.169	0.101	0.00812125
CALCOCO1	6.0051e-07	0.114579	0.234	0.149	0.0106452
KIF21A	7.31935e-07	0.11456	0.112	0.062	0.012975
NMUR1	6.55404e-06	0.114388	0.196	0.128	0.116183
PREB	4.34268e-08	0.11429	0.17	0.097	0.000769826
NARF	0.000190641	0.113507	0.232	0.166	1
FNDC3B	5.69036e-07	0.113444	0.209	0.131	0.0100873
TMBIM4.1	4.20849e-06	0.112972	0.241	0.16	0.0746039
UNC50	2.24116e-06	0.112885	0.132	0.076	0.039729
NDRG3	1.81547e-06	0.112834	0.126	0.073	0.0321828
MRPS26	1.92933e-06	0.112775	0.171	0.106	0.0342012
NR3C1	1.94141e-06	0.112635	0.446	0.315	0.0344153
SYNE2	3.5317e-05	0.112559	0.688	0.552	0.626064
KMT2A	1.81237e-06	0.11228	0.274	0.183	0.0321279
PI4KA	2.15574e-07	0.112251	0.115	0.061	0.00382148
ABRACL	1.46776e-06	0.112251	0.402	0.277	0.026019
PPP1R16B	7.31877e-08	0.111516	0.138	0.075	0.0012974
SRSF10	4.35732e-07	0.111456	0.171	0.102	0.00772422
RP11-345J4.5	8.11783e-07	0.111335	0.1	0.053	0.0143905
RPL35A	1.74513e-07	0.111287	0.99	0.987	0.0030936
CABIN1	3.49464e-06	0.11113	0.18	0.114	0.0619495
USP14	4.20063e-07	0.110986	0.148	0.085	0.00744645
KAT2B	6.261e-06	0.110961	0.1	0.056	0.110989
B3GALT4	6.90418e-07	0.11093	0.108	0.057	0.012239
ISCA2	5.9134e-05	0.110765	0.144	0.093	1
CLASP2	2.63919e-05	0.110483	0.121	0.074	0.467849
IL16	4.86553e-06	0.110333	0.378	0.259	0.0862513
SAMD9	1.07793e-07	0.109999	0.238	0.147	0.00191084
SGSM3	9.20932e-07	0.109934	0.159	0.095	0.0163254
ATRX	1.72545e-05	0.109351	0.489	0.358	0.305871
ESF1	1.1391e-05	0.10915	0.108	0.063	0.201928
KIAA2026	4.71026e-07	0.109062	0.163	0.097	0.00834988
MINK1	2.27719e-06	0.108801	0.13	0.076	0.0403678
TBCC	6.87605e-07	0.108775	0.284	0.185	0.0121892
OGDH	5.18343e-06	0.108701	0.18	0.114	0.0918867
PHF11	4.5838e-06	0.108645	0.24	0.159	0.081257
KIAA0040	1.67445e-07	0.108626	0.103	0.053	0.0029683
KIAA0020	6.40584e-07	0.108488	0.106	0.056	0.0113556
AKAP8L	1.15909e-06	0.10827	0.147	0.087	0.0205472
PNP	1.74115e-08	0.108077	0.122	0.062	0.000308654
RPL21	9.46704e-07	0.10781	0.971	0.966	0.0167822
DNAJC19	1.49504e-06	0.10761	0.239	0.154	0.0265025
ARHGEF2	2.14308e-07	0.107441	0.19	0.114	0.00379903
ADA	5.63493e-07	0.107295	0.152	0.089	0.00998903
GAS7	0.00773915	0.10727	0.108	0.078	1
RAB11B	1.72342e-07	0.107224	0.4	0.266	0.0030551
EPRS	0.000167372	0.106793	0.204	0.144	1
TGFBR3	8.7168e-05	0.106702	0.522	0.392	1
UBA6	3.38307e-06	0.106651	0.111	0.063	0.0599716
PPP4R2	1.35689e-06	0.106518	0.221	0.142	0.0240536
DTNBP1	1.98201e-07	0.106074	0.16	0.093	0.00351351
TOP1	2.52416e-05	0.106057	0.225	0.151	0.447458
SERP1	0.000446467	0.10605	0.554	0.416	1
MAP4K5	6.55595e-07	0.10595	0.164	0.098	0.0116217
NAAA	4.32034e-06	0.105547	0.201	0.129	0.0765867
PFKL	8.30274e-06	0.105509	0.22	0.144	0.147183
NBR1	4.9159e-05	0.105458	0.19	0.127	0.871442
TCIRG1	0.000379989	0.105455	0.341	0.251	1
RAB11A	2.45625e-06	0.105285	0.313	0.211	0.043542
SDAD1	4.88152e-06	0.105145	0.223	0.147	0.0865347
RRBP1	5.1944e-05	0.104895	0.208	0.144	0.92081
RUNX3	0.000103094	0.104701	0.513	0.392	1
MYO1G	0.000101609	0.104518	0.614	0.481	1
TTC3	7.35519e-07	0.103765	0.276	0.181	0.0130385
PRR4	1.98214e-06	0.103682	0.169	0.103	0.0351374
INTS6	1.50255e-06	0.103488	0.102	0.055	0.0266358
MT1F	0.000159973	0.103421	0.116	0.074	1
CHTF8	2.59974e-05	0.103384	0.163	0.105	0.460856
ATP6V1E1	2.30199e-06	0.103183	0.185	0.115	0.0408074
GPR65	1.3189e-05	0.102982	0.311	0.214	0.233801
HDAC10	4.25366e-06	0.102451	0.137	0.082	0.0754046
BATF	1.70735e-05	0.102427	0.195	0.128	0.302662
SFSWAP	4.15456e-05	0.102394	0.21	0.142	0.736478
FARSA	4.14992e-06	0.102365	0.129	0.076	0.0735656
ZFP36L1	0.00341867	0.102292	0.574	0.464	1
ECHDC1	1.94258e-05	0.102282	0.159	0.101	0.344362
GBP2	0.000101319	0.102205	0.254	0.179	1
LENG8	0.00246006	0.102058	0.228	0.171	1
NOP56	7.50967e-05	0.102057	0.153	0.1	1
YIPF4	1.40069e-06	0.101824	0.193	0.12	0.0248301
SLIRP	1.6833e-07	0.101335	0.198	0.118	0.00298398
GSE1	2.78745e-05	0.101075	0.128	0.079	0.494132
RPL13A	0.00124744	0.100952	0.915	0.874	1
RHOT1	2.49278e-07	0.100458	0.106	0.054	0.00441895
NSL1	1.63918e-06	0.100348	0.147	0.087	0.0290577
ROMO1	1.42529e-05	0.10032	0.401	0.279	0.25266
STIM1	0.000259134	0.100248	0.23	0.162	1
ZFAND6	3.75765e-06	0.100025	0.195	0.125	0.0666118
ZBP1	2.95942e-07	0.0999813	0.293	0.19	0.00524617
RCE1	3.4662e-07	0.0998313	0.123	0.067	0.00614453
LONP2	1.57937e-06	0.0998215	0.184	0.115	0.0279975
RPL28	3.65354e-08	0.0997698	0.999	0.994	0.000647662
SETD5	2.56362e-06	0.099397	0.206	0.132	0.0454453
TRPT1	6.8725e-07	0.099364	0.142	0.082	0.0121829
FBXO6	6.88638e-07	0.0993463	0.167	0.1	0.0122075
NOP10	6.65521e-06	0.0992491	0.364	0.251	0.117977
TMEM258	0.00107638	0.099181	0.587	0.462	1
ITSN2	0.000260353	0.0990916	0.382	0.278	1
C5orf56	0.000295883	0.0990721	0.45	0.333	1
USP5	1.13956e-06	0.0988506	0.108	0.058	0.0202009
CDK11B	4.28486e-06	0.0986554	0.2	0.128	0.0759576
WIBG	2.33862e-06	0.0983921	0.114	0.064	0.0414568
ARRDC1	5.05908e-06	0.0983547	0.178	0.112	0.0896824
CLIC1	0.00028651	0.0983472	0.937	0.861	1
FGL2	4.45265e-05	0.0983224	0.152	0.098	0.78932
ZSCAN16-AS1	2.30743e-08	0.098294	0.121	0.062	0.000409038
CRTC2	4.00169e-05	0.0981598	0.106	0.064	0.70938
KPNA5	6.88707e-05	0.0980957	0.106	0.064	1
AKR1C3	0.000455718	0.0980635	0.296	0.222	1
APOL6	0.000193404	0.0979338	0.431	0.322	1
RER1	2.0512e-06	0.0978797	0.302	0.201	0.0363616
LSM7	1.32866e-05	0.0978155	0.465	0.329	0.235531
GIMAP6	1.68139e-05	0.0976901	0.215	0.142	0.29806
RBM6	4.21189e-05	0.0976033	0.273	0.191	0.746642
SEC23B	3.77973e-06	0.0976005	0.111	0.063	0.0670033
GNA13	1.14021e-05	0.0975762	0.124	0.075	0.202125
PSMB8	0.00289834	0.0975177	0.615	0.493	1
LILRB1	4.14516e-05	0.0975064	0.203	0.137	0.734812
NAP1L4	5.81676e-05	0.0975	0.304	0.216	1
TLN1	0.000113945	0.0971781	0.587	0.453	1
SELL	3.22489e-09	0.0968331	0.264	0.168	5.71676e-05
RPL30	3.48092e-08	0.0964953	0.998	0.996	0.000617063
EIF5B	1.24145e-05	0.0962475	0.282	0.195	0.220071
C19orf25	1.7203e-05	0.0960771	0.21	0.139	0.304958
SUDS3	1.39828e-06	0.0960129	0.134	0.077	0.0247872
PABPN1	2.29557e-06	0.0959353	0.217	0.139	0.0406936
GNPTG	2.81636e-06	0.095796	0.263	0.172	0.0499256
FBXW7	4.07919e-06	0.0957714	0.105	0.058	0.0723118
RP11-94L15.2	4.10755e-07	0.0956295	0.166	0.098	0.00728145
ULK3	6.57814e-06	0.0955873	0.131	0.078	0.116611
JAK3	3.33778e-08	0.0955458	0.241	0.148	0.000591688
USP28	3.58312e-06	0.0954888	0.238	0.154	0.063518
PCED1A	2.68687e-05	0.0953196	0.103	0.06	0.476302
GALNT11	2.20567e-06	0.0953092	0.151	0.091	0.0390999
PXN	3.52629e-06	0.0951469	0.496	0.349	0.0625106
DOK2	0.00766032	0.0946778	0.624	0.507	1
CHCHD7	1.52962e-07	0.0945762	0.188	0.111	0.00271156
PTK2B	4.4427e-06	0.0942488	0.307	0.209	0.0787557
NDUFS5	0.00324719	0.0942188	0.546	0.419	1
MED29	1.46505e-05	0.0937509	0.127	0.076	0.259709
RPS27L	0.00118131	0.0937312	0.382	0.291	1
SIGMAR1	1.15991e-06	0.0936922	0.11	0.06	0.0205616
LARS	6.69564e-05	0.0936916	0.141	0.091	1
MRPL14	2.70404e-06	0.0936366	0.175	0.108	0.0479344
SLFN5	2.02895e-06	0.0935766	0.374	0.258	0.0359671
NUP62	2.64115e-07	0.0933195	0.125	0.067	0.00468196
DDX27	2.65858e-07	0.092976	0.181	0.108	0.00471286
CD46	0.000118887	0.0929294	0.267	0.19	1
PCF11	7.3662e-07	0.0927996	0.217	0.135	0.0130581
ATIC	2.00167e-06	0.0927022	0.13	0.075	0.0354836
RPUSD1	1.67624e-06	0.0926415	0.103	0.056	0.0297148
FOSB	0.000204919	0.0925414	0.231	0.168	1
HSPB11	1.26438e-07	0.0925192	0.234	0.144	0.00224137
ZNF524	6.75673e-05	0.092492	0.112	0.068	1
TRIM22	0.000344878	0.0923861	0.394	0.291	1
TSSC4	2.62691e-05	0.0922323	0.195	0.129	0.465673
ARRDC3	0.000122813	0.0915574	0.118	0.074	1
ARHGAP30	6.92296e-05	0.0915544	0.561	0.42	1
AC006129.2	4.31788e-05	0.0913338	0.276	0.191	0.765431
RP6-206I17.1	2.958e-06	0.0906656	0.215	0.137	0.0524364
RPP21	7.60309e-05	0.0905906	0.166	0.108	1
PTGER2	1.65708e-05	0.0903444	0.408	0.291	0.29375
TRMT112	0.00328053	0.0900746	0.53	0.412	1
PRKAR2A	1.89686e-05	0.089995	0.201	0.132	0.336257
SNHG8	7.84028e-06	0.0899192	0.277	0.188	0.138985
TBCA	0.000219498	0.089757	0.505	0.372	1
SH2D2A	0.00131674	0.0896805	0.572	0.454	1
SNRPG	2.70982e-05	0.089463	0.408	0.288	0.48037
SENP6	0.000281814	0.0893496	0.229	0.163	1
ZC3H11A	0.000432031	0.0893368	0.199	0.141	1
HERC2	2.44822e-07	0.0893046	0.206	0.124	0.00433996
UBE2F	8.76397e-06	0.0889088	0.217	0.143	0.155359
LPCAT3	1.52662e-05	0.0888734	0.101	0.058	0.270624
ZNF638	4.61158e-05	0.0885557	0.222	0.152	0.817494
PPM1K	0.000221065	0.0884226	0.225	0.16	1
SLAIN2	8.75087e-05	0.0884123	0.121	0.077	1
CHPF2	4.77624e-06	0.0882037	0.112	0.064	0.0846685
ATP5J2	0.00827824	0.0881868	0.566	0.444	1
SKA2	1.11483e-05	0.0880643	0.128	0.077	0.197627
ARL2	8.41467e-07	0.0879401	0.188	0.114	0.0149167
MIR4435-1HG	7.57938e-07	0.0879182	0.227	0.144	0.013436
SNRNP200	4.85148e-05	0.0878846	0.345	0.248	0.860022
ATOX1	9.81927e-06	0.0877591	0.267	0.18	0.174066
NLRP1	6.44027e-07	0.087361	0.238	0.151	0.0114167
TSTA3	8.95377e-06	0.0871512	0.18	0.114	0.158723
WIPI1	1.31819e-06	0.0870701	0.116	0.064	0.0233676
ANXA2R	9.58115e-05	0.0870607	0.188	0.128	1
USP48	4.26442e-06	0.0870556	0.155	0.095	0.0755954
COMMD4	4.21469e-05	0.0870397	0.163	0.107	0.747138
COPB2	6.54639e-06	0.0870356	0.21	0.135	0.116048
PCED1B	0.000125429	0.0866185	0.154	0.102	1
COMMD7	1.00799e-06	0.0864448	0.378	0.252	0.0178687
IGFLR1	0.00022111	0.0863616	0.137	0.091	1
AP3D1	6.07281e-06	0.0860691	0.122	0.072	0.107653
2022-03-07	2.54762e-05	0.0858755	0.217	0.146	0.451617
LBR	8.23598e-05	0.0855381	0.297	0.21	1
ARHGAP27	0.000105762	0.0855193	0.151	0.1	1
YTHDC1	8.48804e-05	0.0855152	0.346	0.25	1
LINC00936	1.19777e-05	0.0854786	0.195	0.127	0.212328
DNAJC17	2.18133e-05	0.0854151	0.11	0.065	0.386684
EXT2	3.77188e-06	0.085362	0.11	0.062	0.0668641
FAM126B	0.000148672	0.0853034	0.117	0.075	1
RABEPK	9.70538e-06	0.085207	0.1	0.056	0.172047
KANSL1	1.83682e-05	0.0849956	0.178	0.115	0.325613
NT5C3A	4.97738e-05	0.0847694	0.208	0.14	0.882341
ITGB1BP1	6.17951e-06	0.0844688	0.24	0.16	0.109544
MGAT2	0.000184037	0.0844517	0.106	0.066	1
PSME4	6.7856e-05	0.0843661	0.113	0.07	1
STMN1	0.00468084	0.0842319	0.137	0.099	1
SLC25A12	2.44451e-05	0.0839317	0.11	0.065	0.433339
PILRB	9.97343e-05	0.0838958	0.239	0.167	1
VPS41	2.70647e-05	0.0838334	0.109	0.065	0.479775
FCGR3A	0.00155416	0.0837273	0.887	0.825	1
NASP	0.000336721	0.0834998	0.238	0.17	1
KDELR2	1.6005e-06	0.0832881	0.293	0.195	0.0283721
POLR2A	0.00106056	0.0832821	0.293	0.22	1
CD48	0.00139101	0.082966	0.671	0.546	1
PCNT	6.653e-05	0.082924	0.135	0.086	1
SNRPD2	0.0437618	0.0829139	0.725	0.631	1
DHRS3	1.52021e-05	0.0828793	0.15	0.093	0.269487
CPSF1	1.57199e-06	0.0826809	0.123	0.07	0.0278667
KATNBL1	4.83246e-06	0.0826076	0.108	0.06	0.0856651
CDV3	5.10619e-06	0.082574	0.119	0.069	0.0905174
RAPGEF1	3.59291e-05	0.0824648	0.122	0.075	0.636915
PLOD3	0.000180957	0.0824371	0.117	0.074	1
SLAMF7	8.20275e-05	0.0824015	0.304	0.216	1
MINOS1	0.000104187	0.0823192	0.374	0.264	1
TSPAN32	0.000293535	0.0823062	0.369	0.269	1
AKAP9	0.000112572	0.0821918	0.31	0.223	1
MICAL1	7.44231e-06	0.0820891	0.12	0.07	0.13193
VCL	3.88873e-06	0.0820837	0.3	0.203	0.0689354
NINJ1	5.37927e-05	0.082027	0.157	0.102	0.953584
SMARCA2	5.18122e-05	0.0815985	0.221	0.152	0.918475
RAP2C	0.000170022	0.0815721	0.125	0.08	1
APOL3	1.548e-05	0.0815472	0.1	0.057	0.274414
ECH1	0.000802303	0.081445	0.41	0.308	1
POLR2J3	4.88832e-06	0.0811335	0.232	0.151	0.0866553
GTPBP4	3.44516e-05	0.0810868	0.106	0.063	0.610724
FAM129A	1.71881e-05	0.0808065	0.206	0.136	0.304694
BBX	0.000646085	0.0807224	0.283	0.206	1
LSM5	0.000135074	0.0806026	0.222	0.153	1
SMAP2	0.000605464	0.0805394	0.164	0.115	1
RPS6KA4	3.51464e-05	0.0805334	0.132	0.081	0.623039
CNPPD1	0.000106459	0.0804004	0.308	0.22	1
RNASET2	7.19544e-05	0.0802971	0.289	0.203	1
FLAD1	4.27077e-05	0.0802157	0.128	0.079	0.75708
TCEAL8	0.000199065	0.0802155	0.121	0.078	1
RABIF	0.000589867	0.0801512	0.212	0.15	1
CALHM2	0.000409974	0.0801151	0.193	0.136	1
NMT1	1.29821e-05	0.0800914	0.173	0.11	0.230134
CCDC88B	2.60969e-06	0.0798338	0.159	0.097	0.046262
CYB561D2	9.52795e-05	0.0797967	0.265	0.186	1
TMEM175	5.91952e-06	0.0794818	0.112	0.064	0.104935
HMGN4	0.000302849	0.0791676	0.282	0.201	1
MRPL52	2.65105e-06	0.0790955	0.257	0.169	0.0469952
CERS2	9.26124e-07	0.0788224	0.177	0.107	0.0164174
HDAC3	3.38901e-06	0.0787884	0.141	0.083	0.060077
AAGAB	0.000465572	0.0784933	0.131	0.087	1
ILK	4.4631e-05	0.0782638	0.249	0.171	0.791174
TBC1D9B	2.30243e-05	0.0776748	0.159	0.102	0.408152
MT-ND1	9.00972e-06	0.0775167	0.974	0.954	0.159715
SNX6	0.00669384	0.0774928	0.407	0.314	1
EMG1	1.76966e-05	0.0772588	0.11	0.064	0.313707
CAT	0.00154766	0.0772558	0.202	0.146	1
USP11	5.22464e-05	0.0771275	0.233	0.16	0.926172
HAGH	2.21044e-06	0.0770384	0.162	0.097	0.0391844
CTB-133G6.1	4.86246e-05	0.0768998	0.164	0.107	0.861968
PLRG1	0.000112528	0.0768963	0.119	0.075	1
RASA2	6.78078e-05	0.0767709	0.317	0.225	1
ESYT1	0.000299105	0.0765594	0.26	0.188	1
RPS24	3.75887e-06	0.076473	0.996	0.994	0.0666335
TMEM256	0.000719314	0.0764099	0.269	0.196	1
IRF7	9.44894e-05	0.0763298	0.181	0.122	1
UBTF	0.000830879	0.0761621	0.221	0.159	1
SRP68	9.87923e-07	0.0760928	0.116	0.064	0.0175129
POLR2H	0.00011205	0.0760543	0.118	0.075	1
ESYT2	0.000144528	0.0759934	0.122	0.078	1
PNKP	0.00058697	0.0759111	0.229	0.165	1
RGS19	0.00158165	0.0755132	0.446	0.336	1
LINC00116	3.90051e-05	0.0754693	0.135	0.084	0.691443
CKAP5	3.22155e-05	0.0753834	0.103	0.06	0.571084
CCNL2	0.000250419	0.0752368	0.153	0.103	1
ZBTB44	1.43038e-05	0.0749661	0.202	0.133	0.253563
PHF12	7.84193e-05	0.0749211	0.101	0.061	1
SPAG7	0.00023824	0.0747308	0.258	0.183	1
C14orf2	0.000569785	0.0746829	0.534	0.396	1
HEXIM1	7.82967e-05	0.0744333	0.103	0.062	1
U2SURP	0.000124775	0.0743706	0.382	0.272	1
ATP6V0E1	0.0164158	0.0742604	0.689	0.56	1
PAM	5.73006e-06	0.0742256	0.118	0.068	0.101577
MYEOV2	0.000256991	0.0741568	0.41	0.297	1
TMUB2	0.000826735	0.0741097	0.145	0.099	1
SRI	0.000211859	0.073793	0.38	0.272	1
TNFRSF1A	7.01993e-06	0.073646	0.267	0.178	0.124442
HMG20A	8.47058e-05	0.0735646	0.102	0.062	1
SLMAP	0.000327858	0.0734901	0.12	0.078	1
FBXO44	5.94616e-05	0.0732695	0.111	0.067	1
C8orf33	5.88804e-06	0.0732144	0.106	0.059	0.104377
CRTC3	7.67513e-06	0.0731487	0.123	0.072	0.136057
NCOR2	0.000315419	0.0729469	0.126	0.083	1
C12orf23	5.45909e-05	0.0729215	0.141	0.09	0.967734
NOL7	0.00116535	0.072718	0.278	0.202	1
UPF3A	0.00026243	0.0726416	0.239	0.169	1
MAP2K7	7.91626e-06	0.0725936	0.169	0.106	0.140332
RALGDS	0.000826138	0.0725453	0.285	0.21	1
DOCK2	1.89786e-05	0.0725427	0.263	0.179	0.336434
PTPN2	0.00478637	0.0724999	0.303	0.231	1
EEF1E1	3.7626e-05	0.0724444	0.108	0.065	0.666996
RNPEPL1	2.59918e-06	0.072371	0.107	0.059	0.0460757
STK10	0.000252472	0.0721868	0.566	0.433	1
TRIM38	0.000265615	0.0718486	0.141	0.094	1
MTIF3	5.32097e-05	0.0717569	0.156	0.101	0.943248
ACTR6	6.47615e-05	0.0717327	0.111	0.068	1
CDC26	8.08453e-05	0.0717184	0.242	0.164	1
SNAP29	0.000529475	0.0717151	0.174	0.122	1
ADAM8	0.00107188	0.0715413	0.524	0.395	1
MAN2C1	4.17903e-05	0.071439	0.108	0.065	0.740817
EIF3A	0.000238794	0.071296	0.367	0.269	1
TECPR1	2.4827e-05	0.071243	0.1	0.058	0.440109
MGAT1	4.20742e-05	0.0712007	0.332	0.231	0.74585
EXOC2	2.64379e-05	0.0711937	0.124	0.075	0.468664
TTC37	2.81832e-05	0.0711451	0.1	0.058	0.499603
MRPL51	0.000211323	0.0711176	0.278	0.198	1
ADH5	0.000135243	0.0710153	0.278	0.195	1
KIF22	0.000241839	0.0708854	0.144	0.096	1
PSMA5	4.58557e-05	0.0707682	0.407	0.288	0.812883
IGF2R	0.000110619	0.0705467	0.282	0.199	1
GIMAP2	1.55214e-05	0.0703311	0.182	0.117	0.275148
ABCF2	0.00120561	0.07008	0.111	0.074	1
ZNFX1	0.000335276	0.0700273	0.159	0.108	1
DLGAP4	0.00114943	0.0700052	0.124	0.085	1
COPB1	6.45036e-05	0.0699909	0.282	0.197	1
APOA1BP	2.13703e-05	0.0699886	0.271	0.183	0.378831
FOSL2	9.59407e-06	0.0699598	0.242	0.162	0.170074
CCAR2	0.00020712	0.0698676	0.127	0.082	1
RASSF7	0.000531834	0.0698107	0.164	0.114	1
TXNIP	0.00204002	0.0696413	0.951	0.923	1
TBC1D14	0.000495248	0.0695473	0.115	0.075	1
ANKRD49	3.58908e-05	0.0695304	0.182	0.12	0.636236
DDX46	0.00103594	0.0692609	0.441	0.333	1
ERBB2	2.346e-05	0.0691761	0.103	0.06	0.415875
HIAT1	0.000574179	0.0690677	0.182	0.126	1
TMEM18	0.000982336	0.0689841	0.101	0.066	1
C1GALT1	3.7944e-05	0.0686751	0.208	0.139	0.672632
NSUN2	0.000112155	0.0685037	0.108	0.066	1
EEFSEC	1.39487e-06	0.0684896	0.11	0.059	0.0247269
LMO4	0.000124812	0.0682479	0.175	0.118	1
RPLP2	0.00265708	0.0682351	0.989	0.979	1
PPP6R1	1.57087e-05	0.0678522	0.204	0.135	0.278468
TMEM2	5.97277e-05	0.0678213	0.332	0.235	1
PMS1	0.000135607	0.0676606	0.121	0.077	1
DHX9	0.00033585	0.0675589	0.186	0.129	1
KIFAP3	0.00136978	0.0674012	0.157	0.111	1
FAM120B	7.72224e-05	0.0673795	0.143	0.091	1
TRIP12	0.000214564	0.067378	0.163	0.11	1
ZSWIM7	0.00617185	0.0673213	0.125	0.09	1
MRPL41	0.00169184	0.0669745	0.343	0.257	1
FKBP4	0.000688137	0.0668979	0.108	0.071	1
MKNK2	1.94211e-05	0.0668891	0.109	0.064	0.344278
COX6B1	0.0232307	0.0668844	0.754	0.64	1
CARD8	9.96958e-05	0.0667764	0.214	0.146	1
GS1-251I9.4	0.000343489	0.0667633	0.202	0.14	1
PSMB3	0.0133067	0.0666725	0.489	0.376	1
ATP5H	0.00316194	0.066282	0.427	0.322	1
UBE2B	0.0002458	0.0661429	0.407	0.293	1
C6orf62	0.000182819	0.0660853	0.173	0.118	1
UBA3	0.00856511	0.0659703	0.147	0.109	1
GGA1	0.000103928	0.0659506	0.156	0.103	1
KIAA1551	0.000265527	0.0659251	0.425	0.316	1
SKIV2L	6.44842e-05	0.0657824	0.127	0.08	1
FAM133B	0.000110016	0.065247	0.243	0.17	1
YAF2	0.00411961	0.0650691	0.129	0.093	1
PPP1R12A	0.000997554	0.0649595	0.448	0.336	1
DDX39B	1.70627e-05	0.0649377	0.195	0.127	0.30247
HMGXB3	0.00105059	0.064872	0.124	0.083	1
NDUFAF3	0.000987912	0.0648548	0.296	0.215	1
RBM42	0.000291919	0.064585	0.247	0.175	1
DENR	9.5093e-05	0.0645246	0.239	0.164	1
RPS6KA3	9.60348e-05	0.0644047	0.106	0.065	1
ZNF146	0.000152624	0.0643579	0.127	0.082	1
CHMP5	0.00206293	0.0643098	0.134	0.095	1
GPR108	9.05609e-05	0.0642976	0.262	0.181	1
HEXB	0.00112298	0.0641996	0.191	0.136	1
DDAH2	0.00295752	0.0640058	0.117	0.081	1
ACAP1	0.0112686	0.06353	0.533	0.421	1
AUTS2	0.000326882	0.0633126	0.103	0.066	1
RP4-728D4.2	0.00169199	0.0632279	0.125	0.086	1
UNC13D	0.000229621	0.0630723	0.239	0.167	1
NUDCD3	0.000654982	0.0627584	0.137	0.093	1
CTA-29F11.1	8.98498e-05	0.0627329	0.175	0.116	1
MYD88	3.87254e-06	0.0626915	0.188	0.117	0.0686486
MLX	0.000123236	0.0623695	0.154	0.101	1
SYNGR2	0.00172422	0.0622745	0.292	0.216	1
ZNHIT1	0.0033335	0.0622701	0.349	0.261	1
SFXN3	0.000989202	0.0622323	0.117	0.079	1
EBNA1BP2	0.00268681	0.0621975	0.112	0.077	1
DCLRE1C	0.000382336	0.0621629	0.106	0.067	1
AGAP2	0.00125746	0.0620911	0.12	0.081	1
USP7	4.63841e-05	0.0620726	0.103	0.06	0.822251
MRPS34	0.000111359	0.0617934	0.32	0.224	1
PDE6D	0.000111952	0.0615947	0.159	0.104	1
ELOVL5	0.00302115	0.0615634	0.232	0.173	1
FBXW2	0.000636351	0.0614814	0.13	0.087	1
SNAPIN	0.000231791	0.0613198	0.122	0.079	1
IFNAR2	0.000160947	0.0612776	0.238	0.165	1
DPM3	0.000583421	0.0611718	0.224	0.16	1
SCML4	2.47091e-05	0.0611335	0.279	0.19	0.438018
IRF3	6.34734e-06	0.061055	0.228	0.149	0.112519
AIP	0.000608743	0.0609417	0.33	0.24	1
CDC123	0.000122482	0.0609128	0.182	0.123	1
IL18RAP	1.62231e-05	0.0608872	0.176	0.114	0.287587
POLDIP2	2.96887e-05	0.0608584	0.145	0.091	0.526291
MRPL34	0.000231864	0.0606786	0.267	0.188	1
ATF7	0.00205429	0.0604588	0.106	0.072	1
ABR	0.000149869	0.0603603	0.131	0.084	1
EHMT1	2.04262e-05	0.0600381	0.228	0.15	0.362095
FBXL15	3.66955e-05	0.0600253	0.117	0.07	0.650502
VPS4B	0.0023024	0.0596054	0.309	0.231	1
IFI35	0.000329877	0.0595821	0.217	0.15	1
MAZ	0.000146132	0.0594908	0.16	0.106	1
TIMM8B	0.000195953	0.0593404	0.174	0.117	1
U2AF1	0.0276672	0.0593266	0.446	0.358	1
GLG1	0.000501825	0.0593217	0.475	0.353	1
VBP1	2.20724e-05	0.0592496	0.15	0.093	0.391278
SRRT	0.000136624	0.0591939	0.24	0.167	1
ATF6	0.000269176	0.0591464	0.114	0.073	1
SHOC2	0.000438526	0.0591	0.206	0.145	1
GRHPR	0.000218148	0.059019	0.178	0.122	1
NRROS	7.13478e-05	0.0588099	0.144	0.093	1
NDUFA8	0.000188499	0.0585492	0.143	0.094	1
TPR	0.00012151	0.0584879	0.374	0.267	1
C17orf59	0.000221074	0.0584351	0.115	0.073	1
ZNF830	0.000397398	0.0581579	0.143	0.096	1
LRRC41	0.00084496	0.0579659	0.103	0.067	1
TOB1	2.22941e-06	0.0577818	0.213	0.135	0.0395207
SLFN12L	0.000932645	0.0577435	0.225	0.165	1
SLC39A10	0.00421609	0.0575097	0.112	0.079	1
IFNGR1	0.000882861	0.0572963	0.183	0.129	1
CHMP1A	0.000142076	0.0569998	0.219	0.149	1
MICU2	0.00100165	0.0566755	0.18	0.126	1
SURF4	0.000330351	0.0566608	0.289	0.207	1
ERGIC2	0.000110838	0.0565296	0.147	0.095	1
SAMD9L	9.04842e-05	0.0565146	0.162	0.106	1
STAG1	0.000253507	0.0564375	0.162	0.11	1
RNF44	7.40347e-05	0.0562471	0.263	0.181	1
PSMD1	0.000157227	0.0562434	0.17	0.115	1
GBA	6.21565e-06	0.0561926	0.15	0.09	0.110185
UCHL5	0.000762306	0.0561746	0.232	0.166	1
GUSB	0.000221769	0.0560935	0.237	0.167	1
RNF114	0.0241259	0.0560022	0.18	0.14	1
NDUFS7	0.00135951	0.0558176	0.365	0.268	1
GMPR2	0.00043556	0.0557585	0.158	0.108	1
ATP6V0D1	3.68675e-05	0.0555648	0.273	0.186	0.65355
HEXDC	0.000293339	0.0553713	0.108	0.069	1
USP33	0.00150228	0.0549704	0.223	0.163	1
UBXN2A	0.00120933	0.0548583	0.101	0.067	1
PARVG	0.00156419	0.0548239	0.166	0.118	1
BTN3A3	0.000250161	0.0544961	0.249	0.175	1
AGL	6.61932e-05	0.054397	0.106	0.064	1
EXOC5	0.0023856	0.0543548	0.112	0.077	1
NDUFB4	0.00147195	0.0542045	0.431	0.32	1
LRBA	0.00664811	0.0540456	0.269	0.206	1
CREM	0.00188557	0.0540284	0.112	0.076	1
COA3	0.00155934	0.0539991	0.183	0.131	1
CD151	0.0001486	0.0539917	0.154	0.102	1
TMED4	0.00378826	0.0539785	0.363	0.274	1
MR1	0.00434293	0.0539568	0.111	0.078	1
MCM3	0.00018887	0.0538142	0.141	0.092	1
ACTR2	0.00469348	0.0537684	0.579	0.461	1
KRI1	0.00176496	0.053721	0.147	0.104	1
RING1	5.07791e-05	0.0536656	0.151	0.096	0.900162
GLOD4	0.00118539	0.0536465	0.191	0.137	1
LDLRAP1	0.00189826	0.0535691	0.103	0.07	1
SRCAP	0.000337121	0.0534434	0.162	0.109	1
IL10RA	0.00421404	0.0532353	0.485	0.375	1
MRPS18B	2.21919e-05	0.0531523	0.182	0.116	0.393396
SETX	0.00245868	0.0529837	0.315	0.238	1
WDR18	0.00704165	0.052938	0.103	0.073	1
MUS81	3.95004e-05	0.0528469	0.125	0.076	0.700223
CD2	0.00335466	0.0527514	0.43	0.337	1
HN1	0.00188627	0.0526579	0.264	0.192	1
ZNF721	0.000303944	0.0526231	0.173	0.119	1
LZIC	0.000203228	0.0525476	0.138	0.09	1
RPS19	0.0168906	0.052254	0.993	0.993	1
ACADM	0.000407935	0.0521983	0.112	0.072	1
GRB2	0.00060945	0.0521918	0.38	0.277	1
ASMTL	0.00827801	0.0521057	0.142	0.105	1
ATAD1	0.0039186	0.0518468	0.128	0.091	1
AP1M1	0.000113947	0.0516676	0.31	0.217	1
FAM120A	0.0014465	0.0516637	0.102	0.068	1
RBL2	0.0190834	0.0514809	0.515	0.41	1
SPSB3	0.00455814	0.0514514	0.395	0.299	1
ZNRD1	0.000461775	0.0513523	0.175	0.121	1
SFXN1	0.00158506	0.051349	0.145	0.101	1
MRPS33	0.000125426	0.0509639	0.102	0.062	1
PTPRCAP	0.00709893	0.0507719	0.966	0.933	1
TRPV2	0.000278541	0.0503604	0.312	0.22	1
RAB3GAP2	0.000394543	0.0503598	0.112	0.072	1
IPO5	0.00456888	0.0503146	0.107	0.075	1
TAOK3	0.00245382	0.0501304	0.423	0.318	1
ODF2L	0.00181571	0.0500653	0.195	0.141	1
PGM1	0.000833633	0.0500212	0.187	0.132	1
DNASE2	0.0035543	0.0496238	0.175	0.128	1
IGSF8	4.67145e-05	0.0496005	0.158	0.101	0.828107
LCK	0.0060723	0.0495645	0.742	0.615	1
2022-03-06	0.000204021	0.0493628	0.139	0.091	1
ZNF585A	6.17348e-05	0.0492821	0.127	0.079	1
SLA2	0.00155119	0.0492156	0.38	0.287	1
CCT5	0.00718506	0.0492114	0.295	0.223	1
RNASEH2C	0.000347532	0.0491758	0.282	0.2	1
FBXW11	0.000147875	0.0490132	0.141	0.092	1
USO1	0.000240236	0.0487651	0.16	0.107	1
RGS9	0.000388176	0.048255	0.147	0.099	1
ZMYND11	0.00228743	0.0481983	0.123	0.085	1
ERI3	0.000105862	0.0481679	0.119	0.074	1
PDIA6	0.00260294	0.0481554	0.478	0.367	1
TEX264	0.00330455	0.048137	0.282	0.211	1
ATG2A	0.000256623	0.0478519	0.164	0.111	1
PDGFD	0.00158968	0.0477546	0.162	0.114	1
SPRYD3	0.000125235	0.0476513	0.175	0.116	1
DGUOK	0.000503316	0.0476504	0.406	0.291	1
NDUFS1	0.00210915	0.0476028	0.101	0.068	1
CCDC130	0.00222297	0.0475592	0.126	0.087	1
MVD	0.0002595	0.0475029	0.241	0.169	1
IAH1	0.00243907	0.0474851	0.195	0.141	1
LMBR1L	0.0034891	0.0474154	0.114	0.079	1
SCAF11	0.00521889	0.047415	0.407	0.31	1
VPS13A	7.07584e-05	0.0470859	0.164	0.108	1
SEC24C	0.00170321	0.0469832	0.138	0.096	1
SLC15A4	0.00490368	0.046898	0.175	0.13	1
CCNDBP1	0.00465175	0.0467709	0.337	0.253	1
ZBTB20	0.0186584	0.0467082	0.117	0.088	1
RBMX2	0.0100482	0.0466505	0.102	0.073	1
SPNS1	0.00228157	0.0466394	0.164	0.117	1
TAF6	0.00166066	0.046576	0.116	0.078	1
CDK5RAP2	0.00240453	0.0464848	0.107	0.073	1
ERAP2	0.00064798	0.0463588	0.14	0.095	1
OAS2	0.000644773	0.0463067	0.125	0.083	1
MKL1	0.00145119	0.0461923	0.143	0.099	1
NUDT3	7.14468e-05	0.0461684	0.11	0.067	1
METAP2	0.000218478	0.0461537	0.233	0.161	1
UBA7	0.00197017	0.0459693	0.123	0.086	1
SRP9	0.0279739	0.0458956	0.539	0.434	1
JAKMIP2	0.000177172	0.0457988	0.119	0.076	1
CDS2	0.000941906	0.0457691	0.167	0.117	1
RAD9A	0.00188432	0.0455964	0.135	0.095	1
ADAM15	7.4977e-05	0.0455897	0.107	0.065	1
RUVBL1	0.00742137	0.0453627	0.1	0.071	1
NKTR	0.0011463	0.04532	0.302	0.225	1
EML4	0.00499648	0.0451276	0.247	0.188	1
PTPN12	0.000152395	0.0450706	0.217	0.151	1
DAXX	0.000339317	0.0448549	0.222	0.157	1
CLIP1	0.000454416	0.0448542	0.143	0.096	1
CNOT4	0.00111929	0.0448069	0.186	0.132	1
ATP5G1	0.00172511	0.0447163	0.259	0.189	1
ATM	0.0153868	0.0446667	0.549	0.429	1
SREK1IP1	8.94553e-05	0.0444466	0.192	0.129	1
MRPL24	0.000224529	0.0442291	0.127	0.083	1
XPO1	0.00026548	0.0439982	0.17	0.115	1
SLC38A2	0.00331439	0.0439604	0.238	0.178	1
RRP7A	0.000120112	0.0435952	0.151	0.099	1
ELMO2	0.00079269	0.0435442	0.132	0.089	1
GEMIN7	0.000195368	0.043313	0.123	0.078	1
GALT	9.94814e-05	0.0432886	0.114	0.07	1
SCAMP4	0.00065229	0.043138	0.12	0.079	1
THOC7	0.000921977	0.0430893	0.222	0.157	1
XIAP	0.000181592	0.0428294	0.149	0.098	1
CWC27	0.0162242	0.0427573	0.11	0.081	1
ANKRD36C	0.00382044	0.0426465	0.131	0.094	1
GOPC	6.98984e-05	0.0425727	0.188	0.125	1
MANF	0.0121251	0.0425488	0.239	0.183	1
GNB1	0.0112269	0.0424789	0.147	0.11	1
DEGS1	0.0292035	0.0422572	0.132	0.102	1
MIDN	0.000266833	0.0421669	0.192	0.133	1
COX16	0.00042305	0.0421063	0.308	0.22	1
RBM48	0.000324772	0.0420509	0.143	0.095	1
DDB2	0.0157505	0.0420113	0.119	0.087	1
EFR3A	0.000165646	0.0419666	0.169	0.114	1
LY75	0.000459374	0.0417344	0.111	0.072	1
AASDHPPT	0.00802573	0.0416274	0.149	0.11	1
P2RY8	0.00282196	0.0414402	0.376	0.284	1
TARSL2	0.000356372	0.041406	0.148	0.099	1
TIMM10	0.0043055	0.041406	0.101	0.07	1
FBXL5	6.15773e-05	0.0413931	0.267	0.183	1
FRMD8	0.00277084	0.0413352	0.13	0.091	1
PTPN11	0.000459529	0.0412271	0.14	0.093	1
PRKRIP1	0.00489336	0.0411692	0.103	0.072	1
ELP6	0.00129102	0.0410725	0.13	0.089	1
ZC3H13	5.76297e-05	0.0409712	0.218	0.148	1
COPA	0.00152341	0.0409279	0.245	0.179	1
PCSK7	0.0261303	0.0409102	0.339	0.27	1
WDR26	0.000196404	0.0408831	0.101	0.062	1
ZNF706	0.000852748	0.0408279	0.263	0.187	1
RGS10	0.00121245	0.0406659	0.197	0.141	1
CAMTA1	0.00196218	0.0406059	0.153	0.108	1
AGPAT4	0.00569684	0.0405882	0.145	0.105	1
LPIN1	0.00154782	0.0402406	0.181	0.129	1
DDX58	8.82843e-05	0.040236	0.11	0.067	1
AP1G2	0.0013211	0.0401725	0.181	0.129	1
ALG12	0.00496259	0.040155	0.112	0.079	1
SMDT1	0.00965126	0.0399912	0.415	0.321	1
LGR6	0.000791256	0.0399218	0.13	0.088	1
KIAA0319L	0.000428949	0.039637	0.108	0.069	1
SCOC	0.00265297	0.0392828	0.105	0.072	1
PARP15	0.000989925	0.0392508	0.247	0.179	1
SFI1	0.00570843	0.0391908	0.132	0.095	1
UBE2N	0.00823013	0.0391079	0.287	0.218	1
WDR54	0.000583094	0.0390107	0.134	0.089	1
TGS1	0.000795499	0.0387928	0.195	0.138	1
HTATIP2	0.00338207	0.0386536	0.169	0.122	1
PAFAH2	0.000968876	0.0385849	0.114	0.076	1
NUFIP2	0.00448296	0.0385412	0.15	0.108	1
IARS	0.00816013	0.0383871	0.134	0.098	1
KDM2B	0.00167008	0.0381933	0.134	0.093	1
STXBP2	0.00460976	0.0377925	0.297	0.227	1
SON	0.0453829	0.0376578	0.833	0.725	1
ACAT2	0.00383045	0.0375971	0.136	0.098	1
SUPT20H	0.00180447	0.0375521	0.15	0.106	1
USP24	0.000679995	0.0374203	0.106	0.069	1
ADPGK	0.00472876	0.0373898	0.127	0.091	1
LAMP2	0.00218108	0.0373148	0.134	0.093	1
THEM4	0.00429328	0.0373075	0.112	0.079	1
GAK	0.00115278	0.0372939	0.197	0.14	1
UBL7	0.0115242	0.0372014	0.18	0.136	1
SCYL1	0.000135938	0.0370201	0.154	0.1	1
DDT	0.00292416	0.0368247	0.297	0.222	1
ZRSR2	0.00647713	0.0366875	0.119	0.085	1
ACLY	0.00143225	0.0366689	0.188	0.135	1
WDR46	0.00270259	0.0366538	0.149	0.106	1
RPAIN	0.0010895	0.0364701	0.158	0.11	1
TRNAU1AP	0.00118175	0.036409	0.145	0.1	1
KRCC1	0.000867785	0.0363865	0.116	0.077	1
EML2	0.00110291	0.0363656	0.141	0.097	1
WRAP73	0.000388894	0.0363642	0.104	0.066	1
RPA2	0.00186411	0.0363299	0.358	0.266	1
PSMC4	0.000714997	0.0362935	0.28	0.201	1
MRPL20	0.00797572	0.0362882	0.351	0.267	1
CYP2R1	0.00164607	0.0362149	0.128	0.088	1
TMC6	0.00921306	0.0362089	0.395	0.301	1
SYVN1	0.00230549	0.0361947	0.112	0.076	1
FBXO3	0.00473155	0.0361922	0.148	0.107	1
ZRANB2	0.000558173	0.0361627	0.339	0.244	1
MECP2	0.00239757	0.0360924	0.212	0.155	1
TNPO3	0.000149022	0.036012	0.136	0.088	1
PCNX	0.00201977	0.0360043	0.1	0.067	1
FAM199X	0.000998375	0.0359721	0.122	0.082	1
CXorf38	0.00039284	0.0359697	0.143	0.095	1
DPP7	0.000392426	0.0358696	0.413	0.295	1
TSPAN3	0.00236861	0.035802	0.117	0.08	1
UGGT1	0.000794004	0.0357792	0.127	0.085	1
TAPSAR1	0.00265426	0.0357274	0.293	0.218	1
RINL	0.000320229	0.0356999	0.126	0.083	1
ZC3H18	0.0022532	0.0355403	0.178	0.128	1
MPST	0.00266092	0.0354348	0.147	0.105	1
TYK2	0.00328862	0.0354249	0.143	0.103	1
RWDD3	6.04986e-05	0.03522	0.136	0.085	1
STAG2	0.00175796	0.0352089	0.212	0.156	1
AZI2	0.00455523	0.0350857	0.119	0.084	1
OSGEP	0.00430998	0.0350093	0.143	0.103	1
EGLN2	0.00178726	0.0348911	0.182	0.129	1
RIC8A	0.00218945	0.034867	0.195	0.141	1
WAC	0.00439681	0.034804	0.224	0.167	1
ARHGEF7	0.00215816	0.0347631	0.134	0.093	1
PRPF19	0.00370286	0.034677	0.125	0.087	1
MYO9A	0.0045956	0.0346029	0.107	0.075	1
CCM2	0.000187628	0.0345037	0.219	0.15	1
BOD1L1	0.000207884	0.0343987	0.165	0.112	1
RNF34	0.00159923	0.0341171	0.132	0.09	1
LINC00152	0.0124843	0.0341101	0.258	0.198	1
CHST12	0.0126411	0.0339985	0.52	0.405	1
HSPE1	0.00244806	0.0338968	0.308	0.228	1
CENPT	0.000482276	0.0338062	0.103	0.066	1
NCOA2	9.575e-05	0.0336919	0.136	0.086	1
MAEA	0.00360404	0.0335776	0.11	0.076	1
NUDT5	0.00204171	0.0334954	0.166	0.118	1
GLRX3	0.00259121	0.033417	0.132	0.093	1
PREX1	0.000846938	0.0333016	0.229	0.165	1
PDHB	0.00106456	0.0333008	0.178	0.124	1
IFNAR1	0.00246898	0.0330864	0.138	0.096	1
SUPT16H	0.000440204	0.0330844	0.232	0.165	1
NPRL2	0.000545678	0.0329144	0.183	0.126	1
CPT1A	9.92021e-05	0.0325662	0.196	0.131	1
PTPMT1	0.000467836	0.0325006	0.162	0.11	1
ETHE1	0.00253463	0.0323338	0.217	0.16	1
RBPJ	0.00700035	0.0323216	0.102	0.072	1
ZBTB25	0.0134892	0.0322795	0.117	0.087	1
CREBBP	0.000553223	0.0322399	0.176	0.123	1
SNRPD3	0.0195081	0.0319043	0.443	0.337	1
HOOK3	0.000951579	0.031891	0.216	0.156	1
ARAF	0.000785943	0.0318253	0.177	0.124	1
RAD50	0.00632872	0.0317959	0.129	0.094	1
ARHGAP1	0.00054172	0.0317662	0.215	0.151	1
METTL23	6.10691e-05	0.0317362	0.233	0.157	1
UQCRC2	0.00122017	0.031716	0.313	0.227	1
TOR2A	0.00254636	0.0315794	0.145	0.103	1
PPWD1	0.00198818	0.0315532	0.149	0.106	1
TTC38	0.0122266	0.0315445	0.63	0.509	1
DSCR3	0.00301599	0.0314575	0.193	0.14	1
ADRM1	0.0154803	0.0313533	0.301	0.23	1
LSM12	0.00912035	0.0313486	0.148	0.108	1
POLR2F	0.014064	0.0313185	0.271	0.207	1
APEH	0.0167928	0.0311312	0.205	0.157	1
C7orf55	0.00705691	0.0309812	0.111	0.078	1
PRPF3	0.012874	0.0308764	0.123	0.091	1
CXorf40B	0.00307483	0.0307339	0.113	0.078	1
ARID4A	0.0123782	0.0306259	0.206	0.158	1
RIF1	0.028516	0.0306213	0.121	0.093	1
SNRPF	0.00511827	0.0304084	0.344	0.259	1
PSMF1	0.0211735	0.030338	0.332	0.255	1
ISG15	0.0127883	0.0299711	0.315	0.245	1
SNAPC2	0.00100219	0.0299619	0.12	0.08	1
MGRN1	0.00579058	0.0298612	0.146	0.107	1
RPL26	0.0171411	0.029799	0.99	0.993	1
CSRP1	0.00186603	0.0295995	0.168	0.12	1
NBN	0.00448928	0.0292718	0.132	0.094	1
ELOF1	0.000560894	0.0291385	0.161	0.109	1
MTG1	0.000943273	0.0291	0.215	0.152	1
HSBP1	0.0019977	0.0290947	0.154	0.109	1
RAP1GAP2	0.00917382	0.0290313	0.283	0.217	1
SREBF2	0.00285671	0.029006	0.154	0.11	1
SPG11	0.0173893	0.0289936	0.158	0.119	1
ATF6B	0.010275	0.0288524	0.403	0.309	1
NDUFA13	0.0477793	0.0287654	0.481	0.371	1
PPM1D	0.00726552	0.0287612	0.104	0.074	1
HERC4	0.0118777	0.0286293	0.146	0.109	1
ASCC1	0.000892909	0.028628	0.101	0.066	1
PSMD13	0.00544647	0.0285986	0.287	0.215	1
HCG18	0.0033946	0.0285198	0.133	0.094	1
CHRAC1	0.0163021	0.0284441	0.174	0.133	1
PIP4K2A	0.00178928	0.0283878	0.189	0.137	1
SMPD1	0.00728489	0.0283685	0.167	0.123	1
SOD2	0.00448394	0.0282979	0.148	0.107	1
TRABD	0.00454644	0.0282244	0.349	0.262	1
SYT5	0.00297913	0.0281781	0.105	0.072	1
NCOA7	0.000391365	0.0281655	0.191	0.132	1
AFTPH	0.0043041	0.0279973	0.15	0.109	1
C11orf73	0.00197145	0.0279857	0.195	0.139	1
EAPP	0.0268568	0.0278685	0.325	0.252	1
TSHZ1	0.00451156	0.0278661	0.118	0.083	1
HDDC3	0.00368887	0.0276514	0.102	0.07	1
TNRC6C	0.00345294	0.0276326	0.133	0.095	1
CELF1	0.000556466	0.0275562	0.204	0.144	1
VPS25	0.00442221	0.02747	0.131	0.094	1
RABEP1	0.000338838	0.0274478	0.148	0.099	1
UBA5	0.0204007	0.027427	0.112	0.084	1
RHOG	0.0355461	0.0274012	0.558	0.433	1
RPA3	0.000853715	0.0273727	0.145	0.098	1
GLYR1	0.0340661	0.0272057	0.117	0.089	1
NUTM2A-AS1	0.00421706	0.0270458	0.216	0.159	1
XAF1	0.00157074	0.0270319	0.251	0.187	1
JADE2	0.00173738	0.0268994	0.143	0.099	1
CCDC107	0.018999	0.0266169	0.3	0.231	1
FAM45A	0.00273949	0.0266134	0.116	0.08	1
EDEM3	0.00176043	0.0264702	0.106	0.071	1
GBF1	0.0131408	0.0264528	0.122	0.09	1
NRD1	0.0107209	0.0264476	0.26	0.197	1
ETFA	6.00266e-05	0.0264022	0.236	0.16	1
DDX17	0.0086981	0.0262627	0.544	0.428	1
STX17	0.0103739	0.0261587	0.114	0.083	1
CYTH4	0.00177815	0.0258286	0.29	0.215	1
PDLIM1	0.00919788	0.0257255	0.122	0.089	1
ANKRD44	0.00713252	0.0256464	0.417	0.322	1
PPP2R1A	0.019897	0.0256331	0.478	0.364	1
PRPF38B	0.0101335	0.0254999	0.408	0.316	1
IL12RB1	0.0046727	0.0254963	0.239	0.179	1
FBXO42	0.00107265	0.0252459	0.108	0.071	1
LAP3	0.00787688	0.0252315	0.139	0.101	1
DR1	0.0192058	0.0251927	0.277	0.217	1
BAG6	0.00204485	0.0249831	0.262	0.192	1
PNKD	0.000767329	0.024974	0.256	0.183	1
TNFAIP8	0.0333863	0.0248883	0.262	0.207	1
EXOSC10	0.00234952	0.0248023	0.158	0.113	1
MITD1	0.0261963	0.0247225	0.121	0.091	1
LNPEP	0.0399085	0.0247123	0.448	0.361	1
ZNF32	0.00203915	0.0246087	0.173	0.124	1
FAM217B	0.000493003	0.0243933	0.143	0.097	1
RPS12	0.0283737	0.0243717	0.999	0.995	1
ECHDC2	0.0365029	0.0243629	0.115	0.088	1
GIGYF2	0.00122406	0.0242225	0.105	0.069	1
CIAPIN1	0.00119678	0.0242192	0.105	0.069	1
PSMA3	0.00298072	0.0242089	0.216	0.159	1
CARD16	0.0111601	0.0241485	0.507	0.396	1
IARS2	0.000696138	0.0240362	0.153	0.105	1
VPS29	0.00114778	0.0239499	0.269	0.196	1
SP140	0.00282668	0.0238769	0.234	0.173	1
HDLBP	0.000471636	0.0238669	0.13	0.086	1
LPP	0.00167649	0.0238107	0.214	0.157	1
SPATA13	0.000936031	0.0237847	0.202	0.144	1
MED1	0.000800152	0.0237476	0.145	0.099	1
SLC38A10	0.00111211	0.0236177	0.209	0.148	1
C5orf24	0.0017457	0.0235495	0.157	0.111	1
RFC1	0.00348526	0.0232099	0.252	0.186	1
GID8	0.00197275	0.0231864	0.186	0.134	1
C18orf8	0.00614595	0.0231824	0.112	0.08	1
EXOSC7	0.00439194	0.0231796	0.106	0.074	1
RMDN3	0.00547738	0.0231557	0.16	0.117	1
FAM192A	0.00212015	0.0229496	0.138	0.097	1
C1orf85	0.0041759	0.0229327	0.115	0.08	1
RAB27A	0.0294612	0.0228565	0.3	0.234	1
SLC2A3	0.0128391	0.0228249	0.347	0.272	1
ACYP2	0.00538615	0.0226947	0.147	0.106	1
UHRF1BP1L	0.0277662	0.0226806	0.123	0.093	1
GCC2	0.0216947	0.0224263	0.356	0.282	1
MRPS27	0.0053857	0.0224134	0.101	0.07	1
JOSD2	0.00660571	0.0224121	0.153	0.112	1
SMAD2	0.00129482	0.0223628	0.158	0.11	1
AXIN1	0.0138987	0.0221688	0.113	0.083	1
VAV1	0.00476543	0.0220487	0.141	0.101	1
PKN1	0.00789472	0.0220377	0.27	0.206	1
MRPS35	0.016877	0.0219464	0.147	0.111	1
MAN2B2	0.00207959	0.021941	0.151	0.106	1
C19orf66	0.000720214	0.0218544	0.343	0.248	1
TAF11	0.00914625	0.0217764	0.18	0.134	1
GSS	0.00648662	0.0217127	0.104	0.073	1
HTRA2	0.0221181	0.0216703	0.11	0.083	1
MRPL13	0.00954329	0.0216699	0.106	0.076	1
VPS35	0.00321326	0.0216694	0.159	0.114	1
ANXA11	0.0398461	0.0213894	0.578	0.461	1
CLASRP	0.00134331	0.021361	0.13	0.089	1
ZNF655	0.00889848	0.0213212	0.24	0.182	1
COPS7A	0.00745698	0.0212894	0.106	0.075	1
TAOK1	0.000310391	0.0212748	0.132	0.086	1
CRIPT	0.0042515	0.0212696	0.117	0.082	1
TRPC4AP	0.00423044	0.0212642	0.215	0.157	1
CTSB	0.00308526	0.0212614	0.118	0.082	1
ELOVL1	0.00482573	0.0209648	0.281	0.208	1
SARS	0.0125106	0.020762	0.266	0.201	1
METTL17	0.00220495	0.0207387	0.125	0.086	1
STX12	0.0256658	0.020683	0.132	0.1	1
AP1B1	0.0319409	0.0206387	0.158	0.123	1
N4BP2L2	0.00985464	0.020627	0.477	0.36	1
JTB	0.0470766	0.0205548	0.559	0.455	1
VPS51	0.00178554	0.0204945	0.328	0.24	1
PUM2	0.00806357	0.0203556	0.131	0.095	1
PEX16	0.002879	0.0201933	0.195	0.142	1
CINP	0.00391371	0.0201278	0.103	0.07	1
RPA1	0.0185053	0.0200663	0.186	0.142	1
BROX	0.0320603	0.0199794	0.119	0.09	1
C6orf1	0.00056951	0.0199749	0.254	0.18	1
MTFP1	0.00402823	0.0199537	0.141	0.101	1
CRLF3	0.00555196	0.0199372	0.201	0.148	1
PDHA1	0.00260072	0.0199317	0.114	0.078	1
FAM63B	0.0117456	0.019843	0.167	0.125	1
TAF1	0.00854767	0.0197633	0.125	0.091	1
TMOD3	0.00506048	0.0197324	0.307	0.232	1
NMI	0.00590625	0.0196453	0.118	0.084	1
MSL3	0.0153669	0.0196284	0.102	0.074	1
GGCT	0.005873	0.0196014	0.111	0.078	1
GTF2F1	0.0144425	0.0195666	0.225	0.173	1
C11orf31	0.0316752	0.0195251	0.472	0.368	1
PFKP	0.0102205	0.0194258	0.121	0.088	1
CCNC	0.00307223	0.0193147	0.139	0.098	1
MED15	0.0178599	0.0191076	0.33	0.259	1
BLCAP	0.00415653	0.0190601	0.173	0.126	1
RAF1	0.00460117	0.0189758	0.167	0.122	1
ERICH1	0.00373047	0.0188922	0.237	0.175	1
CCNB1IP1	0.00297424	0.0187088	0.1	0.068	1
UCKL1	0.00225561	0.0186646	0.117	0.08	1
STAT6	0.00253536	0.0186402	0.258	0.192	1
YKT6	0.00646767	0.0186394	0.118	0.084	1
PTPRE	0.000999301	0.0185844	0.317	0.233	1
TRAPPC10	0.0129299	0.0185702	0.178	0.135	1
NHLRC3	0.00107489	0.0184991	0.138	0.094	1
KPNA1	0.00436076	0.018466	0.121	0.085	1
DNAJB14	0.0141663	0.018459	0.28	0.215	1
HMBOX1	0.0145481	0.0184337	0.103	0.075	1
TES	0.0461938	0.0184272	0.399	0.314	1
MAPKAPK3	0.0183119	0.0184092	0.14	0.106	1
NUDCD2	0.00120331	0.018239	0.158	0.109	1
GPCPD1	0.00136371	0.018146	0.123	0.083	1
UBE2V2	0.0198696	0.0180547	0.2	0.154	1
C15orf57	0.0214692	0.01805	0.16	0.121	1
DDX21	0.00235776	0.0180405	0.263	0.195	1
COMMD8	0.00361657	0.0180291	0.193	0.14	1
CHORDC1	0.00311545	0.01784	0.132	0.093	1
TUBA4A	0.000425315	0.0178388	0.295	0.212	1
DHX30	0.00351279	0.0178309	0.138	0.098	1
TMEM223	0.0025483	0.0177911	0.103	0.069	1
CRELD1	0.0126313	0.0177583	0.131	0.096	1
HSPD1	0.00906895	0.0175978	0.185	0.139	1
NDUFV3	0.00499141	0.0175485	0.108	0.076	1
MAN2B1	0.00191578	0.01712	0.161	0.113	1
OSBPL3	0.0145656	0.0171121	0.123	0.092	1
GDI1	0.0031551	0.0170332	0.205	0.15	1
CHD8	0.00080466	0.0168889	0.158	0.11	1
PRKAG1	0.0360646	0.0166573	0.172	0.135	1
KIF2A	0.0389524	0.0165777	0.338	0.262	1
RNF13	0.0183348	0.0164981	0.19	0.145	1
RP11-222K16.2	0.00857332	0.0164662	0.114	0.082	1
RP11-1094M14.11	0.00171557	0.0164233	0.117	0.079	1
MFSD11	0.00449538	0.0162419	0.154	0.111	1
PIGK	0.00324864	0.0161924	0.101	0.069	1
ANKRD13D	0.00855452	0.0161392	0.115	0.083	1
FAM21C	0.013423	0.0158594	0.164	0.125	1
STARD3NL	0.0297113	0.015845	0.322	0.255	1
MED12	0.000313055	0.0156931	0.113	0.072	1
COMMD5	0.0257092	0.0156113	0.146	0.112	1
MTX1	0.00722193	0.0155826	0.106	0.074	1
ZFP90	0.00584244	0.015499	0.13	0.094	1
IMMT	0.00947276	0.0154287	0.141	0.103	1
CFDP1	0.00660218	0.0154048	0.183	0.137	1
PSMB2	0.00132104	0.0151464	0.367	0.27	1
UROS	0.00762252	0.0151427	0.156	0.114	1
MIIP	0.0246292	0.0150983	0.107	0.08	1
PYGB	0.0104276	0.0150481	0.112	0.081	1
PDCD10	0.00429855	0.0150467	0.245	0.18	1
VPS37A	0.00320211	0.0150347	0.101	0.069	1
HSPBP1	0.0067076	0.0149607	0.106	0.074	1
CUX1	0.0199326	0.0149242	0.134	0.1	1
KPNA4	0.00125948	0.0147235	0.16	0.112	1
WBP11	0.00116118	0.0147234	0.263	0.191	1
AP2B1	0.0194532	0.0146068	0.236	0.183	1
DDX24	0.0110501	0.014288	0.514	0.397	1
SP4	0.012222	0.014271	0.113	0.083	1
RANBP3	0.0051754	0.0142325	0.103	0.072	1
OSBPL5	0.0223594	0.0141853	0.25	0.197	1
UBR1	0.00197835	0.0141703	0.124	0.085	1
ZZZ3	0.0375352	0.0141653	0.111	0.085	1
PRR5	0.0106822	0.0141625	0.188	0.141	1
TMEM199	0.0268873	0.0140559	0.111	0.084	1
ASB1	0.0224769	0.0139194	0.13	0.097	1
HMOX2	0.0278192	0.013755	0.412	0.318	1
ARID1A	0.025758	0.0136347	0.221	0.172	1
PGLS	0.0315499	0.013613	0.326	0.256	1
CECR1	0.0455482	0.0135484	0.168	0.134	1
MRPS11	0.0242887	0.0133552	0.147	0.113	1
UFL1	0.00313397	0.0132993	0.181	0.131	1
TVP23B	0.00880914	0.0132734	0.113	0.081	1
SYNCRIP	0.00302648	0.0130793	0.21	0.154	1
DUS3L	0.0193614	0.0130235	0.151	0.115	1
ANKRD36	0.0187085	0.0128599	0.136	0.103	1
COX19	0.00445601	0.0127726	0.198	0.146	1
C4orf29	0.00153091	0.0127258	0.104	0.069	1
PRMT1	0.0100895	0.0127181	0.282	0.214	1
PGD	0.0272465	0.012477	0.131	0.099	1
SMIM7	0.0187621	0.0123794	0.199	0.153	1
FAM134C	0.0210814	0.0123391	0.17	0.129	1
WDR33	0.021835	0.0123129	0.224	0.173	1
STAT4	0.0370565	0.0122217	0.364	0.286	1
KARS	0.00947121	0.0119255	0.16	0.119	1
COMT	0.0129194	0.0119072	0.241	0.183	1
HDAC7	0.00246797	0.0118817	0.181	0.129	1
PIK3C3	0.010239	0.0117984	0.119	0.087	1
ZMAT5	0.0198713	0.0117063	0.107	0.079	1
CHD4	0.00377343	0.0116456	0.224	0.168	1
CTBP1	0.00166513	0.011592	0.151	0.106	1
MRPL4	0.0118227	0.0115312	0.184	0.138	1
VPS36	0.0362651	0.01149	0.271	0.213	1
NBEAL1	0.0203701	0.0111594	0.118	0.088	1
ORMDL2	0.0191535	0.0110998	0.138	0.104	1
ACAA2	0.00892256	0.0110843	0.33	0.254	1
FDFT1	0.0263798	0.0110635	0.352	0.277	1
MAX	0.0197182	0.0110594	0.293	0.228	1
SEC31A	0.00606082	0.0109686	0.282	0.212	1
GPR114	0.0027518	0.0105747	0.199	0.144	1
WDR61	0.0151416	0.0105208	0.129	0.095	1
NXF1	0.0184428	0.0105165	0.121	0.09	1
MAPK13	0.00816004	0.0105148	0.103	0.073	1
PBDC1	0.0183421	0.0104476	0.169	0.129	1
LCMT1	0.00751313	0.0103291	0.114	0.081	1
NUPL2	0.0044479	0.0102602	0.136	0.097	1
DUSP23	0.0199569	0.0100656	0.223	0.17	1
POP4	0.00616769	0.0100076	0.176	0.129	1
HAT1	0.0133043	0.00997583	0.146	0.109	1
SYAP1	0.00602316	0.00995974	0.223	0.167	1
MED27	0.00311323	0.00985522	0.127	0.089	1
MPLKIP	0.0143122	0.00965556	0.154	0.116	1
SCP2	0.0367106	0.00962574	0.532	0.425	1
SPTAN1	0.0405477	0.00961661	0.389	0.315	1
OSBPL2	0.00128293	0.00937357	0.11	0.073	1
IQSEC1	0.00110767	0.0093464	0.13	0.088	1
EXOSC8	0.027124	0.00908179	0.131	0.099	1
TCTN3	0.019792	0.00907481	0.106	0.077	1
KRIT1	0.0439707	0.00891617	0.138	0.107	1
PMPCA	0.00255186	0.00889713	0.113	0.077	1
AGK	0.0244636	0.0085872	0.143	0.108	1
RICTOR	0.020793	0.00848192	0.216	0.166	1
RABGGTB	0.0302968	0.00846605	0.13	0.099	1
CD58	0.00708702	0.0083764	0.173	0.127	1
SKAP2	0.00807424	0.00830525	0.18	0.135	1
TREX1	0.00335021	0.00827301	0.114	0.078	1
ERCC3	0.0496813	0.00801931	0.12	0.093	1
TAF3	0.0030166	0.00793886	0.191	0.139	1
SLC25A20	0.0388317	0.00789419	0.208	0.164	1
FBXO7	0.0314342	0.0078791	0.314	0.243	1
TCF12	0.0403181	0.00787396	0.163	0.129	1
UBAC2	0.0328435	0.00779949	0.247	0.193	1
ABI1	0.0341356	0.00771308	0.291	0.227	1
PIK3R5	0.0298139	0.00766868	0.361	0.283	1
DCTN2	0.00688339	0.00754521	0.265	0.196	1
CXCR4	0.000894622	0.00741674	0.552	0.441	1
PPT1	0.0222939	0.00734739	0.108	0.08	1
SNX5	0.00985426	0.00715355	0.2	0.151	1
ARL16	0.0177692	0.00708527	0.129	0.096	1
APC	0.00961754	0.00667799	0.141	0.104	1
MRPS18A	0.0195002	0.00666492	0.102	0.075	1
RP11-539L10.2	0.0136841	0.00657901	0.121	0.089	1
MEF2A	0.0110836	0.00656421	0.101	0.072	1
PAGR1	0.00461129	0.0065107	0.145	0.104	1
RPS6KA1	0.0246007	0.00649233	0.417	0.322	1
ZNF224	0.0496258	0.00642841	0.106	0.081	1
SNRNP40	0.0108128	0.00634584	0.168	0.126	1
SEC16A	0.0149067	0.00634077	0.136	0.101	1
CXCR2	0.0253557	0.00626693	0.139	0.107	1
PEA15	0.0171233	0.00625144	0.102	0.074	1
PSMA2.1	0.0331236	0.00622544	0.111	0.084	1
FLOT2	0.0241118	0.00622174	0.349	0.273	1
TNRC6B	0.0298027	0.00611222	0.367	0.288	1
NCOA3	0.0205892	0.00590764	0.142	0.107	1
THOC2	0.00546825	0.00574295	0.302	0.226	1
RB1CC1	0.034195	0.00572405	0.186	0.147	1
AKR1A1	0.0162664	0.00568509	0.186	0.142	1
SEL1L	0.020165	0.00565582	0.247	0.192	1
CCDC82	0.00640543	0.00562438	0.119	0.085	1
GOLGA4	0.00381892	0.00558459	0.325	0.243	1
PEX11B	0.0433102	0.00548482	0.113	0.087	1
HPRT1	0.0110796	0.00546649	0.147	0.108	1
MKLN1	0.00879923	0.0053031	0.142	0.104	1
ZNF720	0.0203645	0.00520844	0.113	0.084	1
ZNF259	0.013676	0.00516277	0.124	0.091	1
CMC2	0.00841271	0.00505633	0.172	0.128	1
ATP6V1B2	0.00396932	0.00494796	0.106	0.074	1
MRPS31	0.00542678	0.00490394	0.134	0.096	1
NAPG	0.00424104	0.00486752	0.13	0.091	1
TSPYL2	0.027503	0.00476472	0.124	0.096	1
SRSF6	0.0102642	0.00472665	0.114	0.082	1
FKBP1A	0.0407419	0.00467186	0.364	0.288	1
DPY30	0.0163153	0.00461315	0.167	0.126	1
OSTC	0.00322693	0.00454213	0.347	0.256	1
SLU7	0.00837446	0.00452419	0.218	0.162	1
[truncated: 806 more rows]
